# Supplementary material for: Dietary polyphenols drive dose-dependent behavioral and molecular alterations to repeated morphine
Source: Sci Rep. 2023 Jul 27;13:12223. doi: 10.1038/s41598-023-39334-9 (PMC10374644; doi:10.1038/s41598-023-39334-9)
Supplement: Supplementary file 1 — Supplementary Tables. [file 41598_2023_39334_MOESM1_ESM.xlsx]

## Sheet: S1 - BDPP Sal v H2O Ctrl
Symbols	EntrezID	logFC	baseMean	lfcSE	stat	P.Value	adj.P.Val
Rnf152	320311	-0.34988	396.57	0.067971	-5.1475	2.6403e-07	0.0045773
Krt12	268482	-0.36061	906.52	0.075742	-4.7611	1.9257e-06	0.016692
Pmepa1	65112	0.29153	1895.7	0.063283	4.6068	4.09e-06	0.023635
Tmem145	330485	-0.35627	371.37	0.079727	-4.4687	7.8702e-06	0.032262
Rps26	27370	0.22756	2084.7	0.051385	4.4285	9.4896e-06	0.032262
Gpr153	100129	-0.24013	1081.8	0.054659	-4.3933	1.1166e-05	0.032262
Dusp1	19252	-0.257	1248.1	0.059236	-4.3386	1.4337e-05	0.035507
Btg2	12227	-0.31923	518.26	0.075727	-4.2155	2.492e-05	0.044229
Trpc5	22067	-0.36404	144.83	0.086667	-4.2005	2.6636e-05	0.044229
Cpne9	211232	-0.33063	318.23	0.079181	-4.1757	2.971e-05	0.044229
Zfp618	72701	-0.32883	448.98	0.078845	-4.1705	3.039e-05	0.044229
Zdhhc22	238331	-0.32094	206.89	0.077156	-4.1596	3.1883e-05	0.044229
Rps20	67427	0.19707	1971.3	0.047521	4.1471	3.3678e-05	0.044229
Gm7536	665189	0.23244	2192.2	0.056482	4.1153	3.8674e-05	0.044229
Jun	16476	-0.2909	1693.5	0.070824	-4.1073	4.003e-05	0.044229
Slc20a1	20515	-0.1775	4015.4	0.043263	-4.1028	4.082e-05	0.044229
Lta4h	16993	-0.2058	860.88	0.050559	-4.0705	4.6909e-05	0.047836
Rps5	20103	0.21397	2950.9	0.053289	4.0153	5.937e-05	0.05473
Tnni3	21954	-0.32632	53.276	0.081319	-4.0129	5.9984e-05	0.05473
Rpl29	19944	0.18338	3036.7	0.046746	3.9229	8.7475e-05	0.075823
Rps27a	78294	0.17314	3298.5	0.045133	3.8363	0.00012492	0.10313
Rplp2	67186	0.21541	2283.1	0.056647	3.8026	0.00014318	0.11282
Rpl4	67891	0.12381	10497	0.032701	3.7862	0.00015296	0.11529
Rasa4	54153	-0.28743	224.89	0.076635	-3.7507	0.00017636	0.12661
Egln3	112407	-0.31057	207.59	0.083199	-3.7328	0.00018934	0.12661
Calb1	12307	0.32466	2887.7	0.087184	3.7239	0.00019617	0.12661
Rab27b	80718	0.28538	1019.9	0.076661	3.7226	0.00019719	0.12661
Cpne4	74020	-0.30133	1406.7	0.081534	-3.6958	0.00021924	0.13048
Rpl9	20005	0.19018	5743.2	0.051487	3.6938	0.00022091	0.13048
Mt2	17750	0.25995	1414.5	0.07054	3.6852	0.0002285	0.13048
Rpl37rt	100502825	0.25996	673.79	0.070643	3.6799	0.00023333	0.13048
Wipf3	330319	0.22354	6756.5	0.061051	3.6614	0.00025081	0.13493
Gpx1	14775	0.19694	1547.6	0.053878	3.6553	0.00025684	0.13493
Kctd9	105440	-0.25481	440.27	0.069968	-3.6418	0.00027075	0.13805
Rap2b	74012	0.16452	2312.5	0.045525	3.6139	0.00030165	0.14941
Rps27	57294	0.24281	2095.8	0.067378	3.6037	0.00031376	0.15109
Rpl7	19989	0.16648	4021	0.046433	3.5855	0.00033648	0.15526
mt-Nd3	17718	0.20913	15762	0.058374	3.5825	0.00034033	0.15526
Cdo1	12583	0.2147	833.63	0.060215	3.5656	0.00036304	0.16036
Camta1	100072	-0.16294	7385.9	0.045763	-3.5606	0.00037001	0.16036
Zdhhc2	70546	0.18712	1228.6	0.052749	3.5474	0.00038902	0.16449
Cntn5	244682	-0.28217	342.3	0.079873	-3.5327	0.00041127	0.16976
Lemd1	213409	-0.27822	270.33	0.078898	-3.5263	0.00042137	0.16988
Pfdn5	56612	0.1675	1963.8	0.04774	3.5087	0.0004503	0.17742
Epha3	13837	-0.3059	174.74	0.087336	-3.5025	0.00046084	0.17754
Tnc	21923	-0.30806	69.471	0.088532	-3.4797	0.00050201	0.18919
Ascl1	17172	-0.3069	168.84	0.088543	-3.4662	0.00052792	0.19225
Plch1	269437	-0.28958	183.86	0.083703	-3.4596	0.00054091	0.19225
Mroh1	223658	-0.22038	2003.9	0.063798	-3.4544	0.00055147	0.19225
Igfbp4	16010	0.2561	1350.7	0.074212	3.4509	0.00055869	0.19225
Mrps33	14548	0.18455	978.83	0.053529	3.4476	0.00056558	0.19225
Rps12	20042	0.1752	355.02	0.051002	3.4352	0.00059217	0.1965
Bhlhe40	20893	-0.24507	1957.5	0.071423	-3.4313	0.00060074	0.1965
Hilpda	69573	0.30122	68.118	0.0881	3.4191	0.00062831	0.20171
Rps29	20090	0.2108	2377.9	0.061794	3.4113	0.00064656	0.2038
Coro6	216961	-0.28338	1051.2	0.083394	-3.3981	0.00067846	0.20731
Fmn1	14260	-0.28116	402.02	0.082771	-3.3969	0.00068163	0.20731
Ryr2	20191	-0.18322	4568.9	0.054083	-3.3878	0.00070466	0.21062
Plcd1	18799	-0.27462	258.11	0.081981	-3.3499	0.00080854	0.23581
Comt	12846	0.17839	2135.6	0.053296	3.3473	0.00081613	0.23581
Itpka	228550	0.17669	3290.1	0.052918	3.3389	0.00084105	0.23902
Camk1g	215303	0.29215	813.84	0.088398	3.3049	0.00095016	0.25986
Adamtsl1	77739	-0.27473	303.18	0.083153	-3.3039	0.00095339	0.25986
Fcgr3	14131	0.24665	243.84	0.074693	3.3022	0.00095932	0.25986
Ctla2a	13024	0.29136	122.46	0.088549	3.2904	0.0010005	0.26284
Efs	13644	-0.24298	306.6	0.073903	-3.2878	0.0010098	0.26284
Rsl1d1	66409	0.17446	895.36	0.053186	3.2803	0.001037	0.26284
Greb1l	381157	0.25604	244.04	0.078165	3.2756	0.0010544	0.26284
2810459M11Rik	72792	-0.2499	345.81	0.076518	-3.266	0.001091	0.26284
Fcrl5	329693	0.18294	7.7406	0.056023	3.2654	0.0010929	0.26284
Epha10	230735	-0.2218	1577.7	0.067983	-3.2626	0.0011038	0.26284
Flt3	14255	-0.27417	267.4	0.084063	-3.2615	0.0011084	0.26284
Tbc1d30	74694	-0.23204	2869.7	0.071161	-3.2608	0.0011111	0.26284
Rasgrf2	19418	-0.2425	2289	0.074431	-3.258	0.0011219	0.26284
Chchd2	14004	0.13673	4670.2	0.042054	3.2513	0.001149	0.26321
Ciart	229599	-0.25629	427.97	0.078859	-3.25	0.0011539	0.26321
Zmat4	320158	-0.24135	737.29	0.074485	-3.2403	0.001194	0.26672
Hras	15461	0.15852	3497.3	0.048944	3.2389	0.0012	0.26672
Serp2	72661	0.19308	1338.9	0.060087	3.2133	0.0013121	0.28792
Mak16	67920	0.18628	614.2	0.058094	3.2066	0.0013431	0.29105
Arl4a	11861	0.24172	1008	0.075621	3.1964	0.0013913	0.29778
Zc3hav1	78781	-0.25851	155.47	0.081455	-3.1736	0.0015055	0.31828
Agrp	11604	-0.23072	17.297	0.072844	-3.1673	0.0015385	0.32079
Arpc1a	56443	0.17608	4586.2	0.055681	3.1624	0.001565	0.32079
Rpl36	54217	0.17	1526.3	0.053783	3.1609	0.0015729	0.32079
Dpy19l3	233115	0.26478	2273.9	0.084284	3.1416	0.0016805	0.33591
Cox7a2l	20463	0.12756	3020.7	0.040615	3.1406	0.0016857	0.33591
Rpl26	19941	0.17714	3722	0.056536	3.1332	0.0017293	0.34067
Slc43a2	215113	-0.19943	2251.8	0.063731	-3.1292	0.0017526	0.34138
Mtch1	56462	0.16863	10170	0.054087	3.1177	0.0018229	0.35114
Kcnh2	16511	-0.19228	1492.9	0.061744	-3.1142	0.0018447	0.35143
Pdrg1	68559	0.17467	995.1	0.056149	3.1108	0.0018658	0.35158
Dvl3	13544	-0.19219	1321.1	0.062175	-3.0912	0.0019938	0.36941
Carns1	107239	-0.24712	236.67	0.080129	-3.084	0.0020424	0.36941
Tmem63b	224807	-0.16283	3641.5	0.052831	-3.0822	0.0020548	0.36941
Shh	20423	-0.27221	116.74	0.088344	-3.0813	0.002061	0.36941
Scn1a	20265	-0.22246	5507.6	0.072218	-3.0804	0.002067	0.36941
Slc38a3	76257	-0.22746	2431.6	0.074492	-3.0535	0.0022616	0.40008
Elk3	13713	0.22193	283.92	0.072816	3.0478	0.0023049	0.40037
Rpl27a	26451	0.18088	1897.1	0.059358	3.0473	0.0023094	0.40037
Rps15	20054	0.16754	4973.9	0.05506	3.0429	0.002343	0.40215
Tdrp	72148	0.19557	876.88	0.064425	3.0356	0.0024008	0.40215
Eef1a1	13627	0.11952	54721	0.039387	3.0344	0.00241	0.40215
Rpl31-ps8	667682	0.18449	1844.9	0.060835	3.0326	0.0024248	0.40215
Frmd3	242506	-0.24275	153.67	0.080121	-3.0298	0.0024471	0.40215
Slc8a1	20541	-0.22493	819.75	0.074274	-3.0283	0.0024589	0.40215
Abca7	27403	-0.20365	744.98	0.067452	-3.0192	0.0025344	0.40638
Khdrbs2	170771	0.2495	476.76	0.082682	3.0176	0.0025481	0.40638
Rpl17	319195	0.14861	4628.4	0.049262	3.0167	0.0025551	0.40638
Col24a1	71355	-0.26404	96.5	0.087904	-3.0037	0.0026672	0.42035
Bace2	56175	-0.26534	70.24	0.088484	-2.9988	0.0027108	0.42337
Med18	67219	0.25173	108.95	0.084224	2.9888	0.0028008	0.43054
Slc25a12	78830	-0.11746	4488.7	0.03931	-2.9882	0.0028064	0.43054
Arpp19	59046	0.23007	8242	0.077164	2.9816	0.0028676	0.43247
Rcan2	53901	0.11243	7701.3	0.037738	2.9792	0.0028903	0.43247
Tomm70a	28185	0.21945	6833.2	0.07367	2.9788	0.0028938	0.43247
Rpl10-ps3	100043346	0.17201	3154.1	0.057797	2.9762	0.0029188	0.43248
Rpl37a	19981	0.19754	2268.3	0.06648	2.9714	0.0029649	0.43559
Gm13889	620695	0.22139	1413.4	0.074779	2.9606	0.0030703	0.44729
Alox8	11688	-0.26097	92.05	0.08823	-2.9578	0.0030982	0.44759
Polr3g	67486	0.23779	176.61	0.080474	2.9549	0.0031277	0.44812
Kcnc1	16502	-0.18774	6652	0.063639	-2.9501	0.003177	0.45144
Mettl9	59052	0.14477	1898.3	0.049303	2.9363	0.0033214	0.46427
Creb3l2	208647	-0.19593	562.87	0.066747	-2.9354	0.0033309	0.46427
Abcc8	20927	-0.24117	657.24	0.082331	-2.9293	0.0033974	0.46427
Tsc22d1	21807	0.178	11393	0.060785	2.9284	0.0034069	0.46427
Pla2g4e	329502	-0.25653	153.64	0.087707	-2.9248	0.003447	0.46427
Ap1m2	11768	-0.20931	15.725	0.071644	-2.9215	0.0034831	0.46427
Dhcr7	13360	-0.16073	955.9	0.055106	-2.9167	0.003537	0.46427
Slc6a7	240332	-0.23075	1316.7	0.079218	-2.9129	0.0035814	0.46427
Gm9843	100039316	0.18141	2667	0.062292	2.9122	0.0035892	0.46427
Pycr1	209027	0.24479	124.85	0.084067	2.9118	0.0035932	0.46427
Rps27rt	100043813	-0.25717	88.172	0.088534	-2.9047	0.0036756	0.46427
Smim4	66487	0.24355	122.39	0.083952	2.9011	0.003719	0.46427
Slc4a8	59033	-0.20958	3514	0.072241	-2.9011	0.0037191	0.46427
Samd3	268288	-0.22435	39.768	0.077351	-2.9004	0.0037268	0.46427
Tm6sf1	107769	-0.2402	447.2	0.082849	-2.8992	0.003741	0.46427
Rapgef3	223864	-0.14932	1235.4	0.051507	-2.899	0.0037434	0.46427
Boc	117606	-0.25286	306.56	0.08725	-2.8981	0.0037538	0.46427
Tmem196	217951	-0.25119	266.6	0.086681	-2.8978	0.0037573	0.46427
Rcor2	104383	-0.22982	413.42	0.079476	-2.8917	0.0038312	0.46427
Rpl6	19988	0.12479	5941.7	0.043171	2.8906	0.0038456	0.46427
Mllt3	70122	0.17127	914.72	0.059254	2.8905	0.003846	0.46427
Rplp1	56040	0.17711	7430.4	0.061383	2.8854	0.0039093	0.46427
Scn8a	20273	-0.11463	10004	0.039731	-2.8852	0.0039114	0.46427
Gm6863	628277	0.087489	2.922	0.030342	2.8834	0.0039341	0.46427
Anks1b	77531	0.14446	10779	0.050104	2.8832	0.0039367	0.46427
Rgs2	19735	0.21213	3045.4	0.073969	2.8679	0.0041323	0.47352
Gm12070	654472	-0.21079	24.676	0.073515	-2.8673	0.0041403	0.47352
Acat3	224530	-0.24512	273.64	0.085527	-2.866	0.004157	0.47352
Vwa5b2	328643	-0.21704	1029.5	0.075739	-2.8656	0.0041626	0.47352
Foxj3	230700	0.12877	1967	0.04494	2.8655	0.0041637	0.47352
Cntnap5b	241175	-0.22608	494.73	0.079035	-2.8605	0.00423	0.47352
Nav1	215690	-0.15337	4298.7	0.05362	-2.8604	0.004231	0.47352
Gm10819	624438	0.11318	3.015	0.03957	2.8602	0.0042337	0.47352
Gm15500	100043295	0.11698	5419.9	0.041021	2.8518	0.0043466	0.47835
Hpcal4	170638	0.21625	20875	0.075851	2.851	0.0043576	0.47835
Mt1	17748	0.1292	3040.2	0.045333	2.8499	0.0043728	0.47835
Plcb3	18797	-0.17517	741.1	0.061487	-2.8489	0.0043873	0.47835
Zxdb	668166	0.15442	722.51	0.054271	2.8453	0.0044373	0.47952
Plk5	216166	-0.22513	567.06	0.079178	-2.8433	0.0044649	0.47952
Proser3	333193	0.23935	119.56	0.084215	2.8422	0.0044809	0.47952
Snap91	20616	-0.14761	8748.3	0.051994	-2.8389	0.0045265	0.48142
Cpt1b	12895	-0.24077	34.41	0.084969	-2.8336	0.0046027	0.48603
Rpl24	68193	0.12735	3679.4	0.044967	2.832	0.0046259	0.48603
Gm15197	666540	0.086267	1.8908	0.030521	2.8265	0.0047056	0.48891
Peak1	244895	0.14975	1548.3	0.053015	2.8246	0.0047343	0.48891
Baiap2l2	207495	-0.24675	124.26	0.087415	-2.8227	0.0047615	0.48891
Arap1	69710	-0.16825	745.6	0.059613	-2.8224	0.0047661	0.48891
Igdcc4	56741	-0.20699	1188.9	0.073707	-2.8083	0.0049799	0.49155
Pou5f1	18999	0.11598	3.5513	0.041311	2.8075	0.0049933	0.49155
Rps24	20088	0.15826	3555.5	0.056372	2.8074	0.0049942	0.49155
Ccdc125	76041	0.20027	19.844	0.071347	2.807	0.0050001	0.49155
Naca	17938	0.13198	3203	0.047031	2.8062	0.0050125	0.49155
Inhbb	16324	-0.24482	147.85	0.087242	-2.8062	0.0050128	0.49155
Spg20	229285	-0.15786	1425.6	0.056281	-2.8049	0.0050326	0.49155
Rgma	244058	-0.15254	1863.8	0.054417	-2.8031	0.0050608	0.49155
Magi2	50791	0.12787	3245.4	0.045648	2.8012	0.0050913	0.49155
Scg2	20254	0.16285	11466	0.058147	2.8007	0.0050993	0.49155
Pabpc4	230721	0.16826	1407.1	0.060085	2.8004	0.0051037	0.49155
Plat	18791	-0.18128	957.01	0.064971	-2.7902	0.0052676	0.50224
Frzb	20378	-0.24665	510.77	0.088437	-2.789	0.0052874	0.50224
Crybb1	12960	0.24616	130.33	0.088304	2.7877	0.005309	0.50224
Cenpa	12615	-0.24648	62.228	0.088545	-2.7837	0.0053739	0.50224
Btg3	12228	0.21467	576.35	0.077134	2.7831	0.0053836	0.50224
Plxna1	18844	-0.1478	1876.9	0.053111	-2.7828	0.0053886	0.50224
Dcun1d1	114893	0.14415	1232.7	0.051865	2.7794	0.005446	0.50371
Pax6	18508	-0.21713	609.35	0.078149	-2.7784	0.0054625	0.50371
Unc5cl	76589	0.15728	7.1458	0.056695	2.7742	0.0055344	0.50485
Entpd4	67464	-0.12014	2946.7	0.043322	-2.7731	0.0055518	0.50485
Sipa1l2	244668	-0.22844	2326.6	0.082395	-2.7725	0.0055623	0.50485
Rbp4	19662	0.24322	196.02	0.087915	2.7665	0.0056655	0.5049
Ccdc116	76872	-0.24487	62.702	0.088516	-2.7664	0.0056686	0.5049
Krt20	66809	-0.24479	110.04	0.088548	-2.7645	0.0057017	0.5049
Rpl37	67281	0.18562	2007.2	0.067193	2.7625	0.005736	0.5049
Rps23-ps1	100038875	0.20062	1975	0.072669	2.7607	0.0057682	0.5049
Klhl2	77113	0.14687	7159.9	0.053215	2.7599	0.0057814	0.5049
Btbd8	100503185	-0.24279	68.492	0.087983	-2.7595	0.0057896	0.5049
Slc25a34	384071	0.22453	333.26	0.08143	2.7574	0.0058269	0.5049
Gab1	14388	-0.18134	1394.7	0.065769	-2.7573	0.0058284	0.5049
Flrt2	399558	-0.17569	1574.6	0.063751	-2.7559	0.005854	0.5049
Slc6a9	14664	-0.20751	1997.1	0.0754	-2.7521	0.0059218	0.50822
Gng10	14700	0.16515	995.07	0.06014	2.746	0.0060322	0.51514
Fbxo15	50764	0.13292	4.568	0.048452	2.7434	0.0060809	0.51519
Ebf4	228598	-0.2295	268.86	0.083706	-2.7418	0.006111	0.51519
Prkaa2	108079	-0.19582	1060.8	0.071455	-2.7405	0.0061348	0.51519
Triobp	110253	-0.21704	336.95	0.079223	-2.7396	0.0061516	0.51519
Rps11	27207	0.13938	4255.9	0.050947	2.7357	0.0062247	0.51604
Shisa8	435145	-0.22593	360.1	0.082617	-2.7347	0.0062445	0.51604
Rpl18a	76808	0.1373	4529	0.050214	2.7343	0.0062511	0.51604
Lsmem1	380755	-0.18057	17.895	0.066154	-2.7296	0.0063413	0.5188
Ncs1	14299	0.15219	8299.7	0.05576	2.7294	0.0063444	0.5188
Pak7	241656	-0.17523	676.08	0.064276	-2.7262	0.0064059	0.51898
Cd82	12521	-0.22409	757.82	0.082197	-2.7262	0.0064064	0.51898
Lpl	16956	0.24017	1017.4	0.088247	2.7215	0.0064981	0.52396
Il1rl2	107527	-0.23038	65.41	0.084851	-2.7151	0.0066246	0.52929
Rpl34	68436	0.16311	1893.7	0.060078	2.715	0.0066273	0.52929
Abcg4	192663	-0.14409	1616.8	0.053098	-2.7136	0.0066559	0.52929
Atrnl1	226255	-0.19976	3164	0.073735	-2.7091	0.0067456	0.53388
Rpl19	19921	0.13005	4298.1	0.048031	2.7077	0.0067751	0.53388
Rpl36a	19982	0.16833	1327.7	0.062246	2.7042	0.006846	0.53702
Nhs	195727	0.19556	336.15	0.07239	2.7015	0.0069026	0.53786
Nkd1	93960	-0.20936	706	0.077521	-2.7007	0.0069187	0.53786
Rdh1	107605	0.23865	109.11	0.08845	2.6982	0.0069719	0.53957
Atat1	73242	-0.14073	1058.5	0.052294	-2.691	0.0071229	0.54881
Lig1	16881	-0.20288	237.16	0.075541	-2.6857	0.0072375	0.55517
Ccr7	12775	0.11728	5.3907	0.043714	2.683	0.0072964	0.55652
Cdh13	12554	0.13739	1844	0.05125	2.6808	0.0073437	0.55652
Cux2	13048	-0.16037	1338.3	0.05983	-2.6805	0.0073513	0.55652
Cutc	66388	0.21731	171.24	0.081182	2.6769	0.0074308	0.55721
Cnn1	12797	0.13362	15.801	0.049958	2.6747	0.0074795	0.55721
Tmem45a	56277	-0.22133	25.366	0.082765	-2.6743	0.0074892	0.55721
Dnm1	13429	-0.15722	27803	0.058816	-2.6731	0.0075145	0.55721
Fam171a1	269233	0.14021	3150.3	0.052458	2.6728	0.0075212	0.55721
Plin4	57435	0.20865	560.71	0.078397	2.6614	0.0077809	0.56263
Gm8282	666777	0.069022	1.9398	0.025935	2.6614	0.0077819	0.56263
1190005I06Rik	68918	0.23339	129.55	0.087726	2.6605	0.0078025	0.56263
Prdm12	381359	-0.23459	71.115	0.088268	-2.6578	0.0078662	0.56263
Faap20	67513	0.18047	387.65	0.067951	2.656	0.0079084	0.56263
Kl	16591	0.23198	204.78	0.087375	2.655	0.0079314	0.56263
Srp14	20813	0.11654	1374.2	0.043928	2.6529	0.0079802	0.56263
Sema6c	20360	-0.18968	553.03	0.071522	-2.6521	0.0080003	0.56263
Rbm34	52202	0.16254	675.55	0.061361	2.6489	0.0080751	0.56263
Epha5	13839	-0.19479	3536.1	0.073549	-2.6484	0.0080875	0.56263
Adarb1	110532	-0.19894	9377.3	0.075159	-2.6469	0.0081222	0.56263
Cfap206	69329	0.22683	40.95	0.085731	2.6458	0.0081486	0.56263
1700007K13Rik	69327	-0.21817	30.2	0.082489	-2.6448	0.0081736	0.56263
Ldlr	16835	-0.20932	783.98	0.079256	-2.641	0.0082661	0.56263
Gm13597	100039683	-0.097572	4.1907	0.036949	-2.6407	0.0082731	0.56263
Dner	227325	-0.21651	5256.8	0.082048	-2.6388	0.0083188	0.56263
Mmp14	17387	-0.17927	297.93	0.067953	-2.6382	0.0083354	0.56263
Smn1	20595	0.17315	348.56	0.065681	2.6363	0.0083828	0.56263
Npcd	504193	-0.13544	111.16	0.051422	-2.6339	0.0084405	0.56263
Sf3b5	66125	0.18187	776.6	0.069157	2.6298	0.0085434	0.56263
Stxbp1	20910	-0.14806	24456	0.056343	-2.6279	0.0085917	0.56263
Rusc2	100213	-0.11669	4078.1	0.044467	-2.6242	0.0086844	0.56263
Nr1d1	217166	-0.16957	2733.8	0.064707	-2.6206	0.0087771	0.56263
Svil	225115	0.19015	635.79	0.072562	2.6205	0.0087804	0.56263
Susd2	71733	-0.21461	231.57	0.082002	-2.6172	0.0088656	0.56263
Irs1	16367	-0.20959	383.35	0.080085	-2.6172	0.0088662	0.56263
Gm9774	100043022	-0.098211	4.0065	0.037544	-2.6159	0.0089	0.56263
Tnnt1	21955	-0.22816	318.8	0.087228	-2.6156	0.0089058	0.56263
Trpm3	226025	-0.1415	1289.9	0.054108	-2.6151	0.0089189	0.56263
Plppr5	75769	0.11951	1523.8	0.045722	2.614	0.0089499	0.56263
Hgs	15239	-0.13283	1828.6	0.050829	-2.6132	0.008969	0.56263
Atp5l	27425	0.12931	2049.6	0.049485	2.6132	0.0089711	0.56263
Tusc3	80286	0.1341	4575	0.051323	2.6129	0.0089778	0.56263
Gdf11	14561	-0.17419	697.72	0.06669	-2.6119	0.0090032	0.56263
Sertad4	214791	0.22103	943.3	0.084651	2.611	0.0090266	0.56263
B4galnt3	330406	-0.19374	21.876	0.074202	-2.6109	0.0090297	0.56263
Pum2	80913	0.097599	5552.7	0.037388	2.6105	0.0090423	0.56263
Nrp2	18187	-0.1714	1444.1	0.065696	-2.6091	0.0090792	0.56263
Gpr165	76206	-0.21292	156.43	0.081713	-2.6057	0.0091683	0.56263
Elmod1	270162	0.19793	6463.5	0.076057	2.6023	0.0092592	0.56263
Ajap1	230959	0.17801	1472.1	0.068434	2.6012	0.0092892	0.56263
Atp8a2	50769	-0.16839	797.26	0.064763	-2.6001	0.0093185	0.56263
Tac1	21333	0.21252	4578.7	0.081788	2.5984	0.0093654	0.56263
Mmd	67468	0.15674	4832.3	0.060327	2.5981	0.0093739	0.56263
Gfra4	14588	0.15674	943.94	0.060367	2.5964	0.0094194	0.56263
Nipal3	74552	-0.13644	4421.6	0.052582	-2.5947	0.0094672	0.56263
Myoc	17926	-0.21021	718.21	0.081019	-2.5945	0.0094721	0.56263
2310022B05Rik	69551	-0.11769	1620.6	0.045377	-2.5936	0.0094985	0.56263
L3mbtl4	320858	-0.1963	23.398	0.075695	-2.5934	0.0095046	0.56263
Erp27	69187	0.081824	1.8992	0.031575	2.5914	0.0095589	0.56263
Barhl2	104382	-0.18932	16.771	0.073084	-2.5904	0.0095868	0.56263
Inpp5f	101490	0.15462	4227	0.059701	2.5898	0.0096024	0.56263
Zfp935	71508	0.22915	90.564	0.088545	2.5879	0.009656	0.56263
Entpd2	12496	-0.18666	304.37	0.07213	-2.5878	0.0096584	0.56263
Chmp2b	68942	0.12163	1050.7	0.047008	2.5874	0.0096715	0.56263
Coa6	67892	0.16792	369.95	0.06491	2.587	0.0096819	0.56263
Rps4x	20102	0.10987	5193.1	0.042501	2.5852	0.0097318	0.56263
Kcnk9	223604	-0.21167	318.72	0.0819	-2.5846	0.0097505	0.56263
Hcn4	330953	-0.22464	295.76	0.086968	-2.583	0.0097949	0.56263
AA543401	100417434	0.080111	2.3472	0.031049	2.5802	0.0098755	0.56263
Zfhx3	11906	0.22447	536.27	0.08713	2.5762	0.0099884	0.56263
Rpl23	65019	0.13602	3140.8	0.052833	2.5745	0.010038	0.56263
Rpl13	270106	0.13895	6910.4	0.054011	2.5726	0.010093	0.56263
Trdn	76757	-0.15878	10.684	0.061728	-2.5723	0.010104	0.56263
Klhl28	66689	-0.18401	431.67	0.071541	-2.5722	0.010107	0.56263
Pkp2	67451	0.21666	208.97	0.084295	2.5702	0.010163	0.56263
Tuba8	53857	-0.22601	268.11	0.087972	-2.5691	0.010196	0.56263
Usp3	235441	0.17921	1000.7	0.069763	2.5688	0.010205	0.56263
1110032A03Rik	68721	0.15822	472.41	0.061619	2.5677	0.010238	0.56263
Bod1	69556	0.12566	1768.8	0.048941	2.5676	0.01024	0.56263
Ptprr	19279	0.1599	572.61	0.062309	2.5662	0.010281	0.56263
Ttyh2	117160	-0.20745	1460.5	0.080863	-2.5655	0.010304	0.56263
Fbll1	237730	0.16211	1051.1	0.063189	2.5654	0.010305	0.56263
Mrps21	66292	0.16058	606.33	0.06261	2.5647	0.010326	0.56263
Tmem41a	66664	0.1744	458.78	0.068019	2.564	0.010346	0.56263
Luzp1	269593	-0.15907	2858.4	0.062061	-2.5631	0.010374	0.56263
Ifitm1	68713	0.20472	31.022	0.079977	2.5597	0.010475	0.56263
Snx7	76561	0.14966	516.07	0.058484	2.559	0.010496	0.56263
Padi2	18600	-0.22268	1530	0.08702	-2.559	0.010499	0.56263
Rab4b	19342	-0.15314	1097.9	0.059846	-2.5589	0.010501	0.56263
Col11a2	12815	-0.19533	1135.3	0.076346	-2.5585	0.010512	0.56263
Lbr	98386	-0.16089	429.52	0.062912	-2.5574	0.010545	0.56263
Fnbp1	14269	-0.17985	5010	0.070361	-2.5561	0.010586	0.56263
Gda	14544	0.16616	6664.7	0.06502	2.5556	0.010601	0.56263
Lox	16948	0.18113	20.009	0.070911	2.5543	0.01064	0.56263
Syndig1	433485	0.218	1309.5	0.085355	2.5541	0.010647	0.56263
Tmem158	72309	0.22584	4186.4	0.088436	2.5538	0.010657	0.56263
Cdhr1	170677	-0.226	366.2	0.088499	-2.5537	0.01066	0.56263
Mctp1	78771	0.21989	3825.4	0.086167	2.5519	0.010712	0.56263
Atn1	13498	-0.11418	4120.6	0.044743	-2.5519	0.010715	0.56263
Atf6	226641	0.15174	2122.4	0.059572	2.5472	0.01086	0.56263
Myzap	102371	0.19563	23.737	0.076808	2.547	0.010864	0.56263
Sphkap	77629	-0.21206	3441.3	0.083275	-2.5465	0.010882	0.56263
Msi1	17690	-0.16665	710.92	0.06548	-2.5451	0.010924	0.56263
Gpr26	233919	-0.18028	7714.5	0.070861	-2.5441	0.010956	0.56263
Ankrd45	73844	-0.12109	1886.2	0.047603	-2.5437	0.010968	0.56263
Cyth4	72318	0.16478	332.76	0.064778	2.5437	0.010969	0.56263
Gm4782	213320	0.080053	2.6215	0.031474	2.5435	0.010976	0.56263
Tox3	244579	-0.21607	382.26	0.084974	-2.5428	0.010996	0.56263
Kcnc3	16504	-0.14607	3389.7	0.057464	-2.542	0.011022	0.56263
Hs6st3	50787	-0.21034	535.94	0.082761	-2.5416	0.011036	0.56263
Aff2	14266	-0.22139	191.86	0.08711	-2.5415	0.011038	0.56263
Clec14a	66864	0.22373	113.76	0.088033	2.5415	0.011039	0.56263
Gnb4	14696	0.14574	1880.7	0.057343	2.5415	0.011039	0.56263
Gm10925	100503946	0.070445	2.1732	0.027735	2.5399	0.011088	0.56263
Slc38a1	105727	-0.15465	5453	0.060897	-2.5396	0.011099	0.56263
Pold1	18971	-0.1884	263.12	0.074193	-2.5393	0.011107	0.56263
Svbp	69216	0.18722	267.57	0.073797	2.5369	0.011182	0.56263
Rpl23a	268449	0.14501	4462	0.057206	2.5349	0.011249	0.56263
Ren1	19701	0.13886	7.2901	0.054809	2.5336	0.011289	0.56263
Eef1b2	55949	0.13912	2628.7	0.054926	2.5329	0.011312	0.56263
Alg3	208624	-0.19522	242.83	0.077082	-2.5326	0.011323	0.56263
Rpl14	67115	0.13125	4374.9	0.051834	2.5322	0.011336	0.56263
Gm5766	436332	0.075081	2.0066	0.02966	2.5314	0.011359	0.56263
Slc2a6	227659	-0.19528	492.86	0.077162	-2.5307	0.011382	0.56263
Slc5a4b	64454	0.11638	6.3307	0.045988	2.5306	0.011386	0.56263
Rhobtb3	73296	-0.1804	841.18	0.071313	-2.5297	0.011418	0.56263
Ppp4r2	232314	0.12391	2305.1	0.048986	2.5295	0.011424	0.56263
Igsf3	78908	-0.15284	802.4	0.060552	-2.5242	0.011596	0.5695
Ap1s2	108012	0.14396	1826.6	0.057105	2.521	0.011704	0.56986
Adgb	215772	-0.12439	6.3366	0.049345	-2.5208	0.011709	0.56986
Lrsam1	227738	-0.14824	796.74	0.058813	-2.5206	0.011717	0.56986
Arhgef2	16800	-0.10674	5582.2	0.042361	-2.5198	0.011743	0.56986
Prdm8	77630	-0.21293	455.51	0.084549	-2.5185	0.011787	0.56986
Kcna3	16491	-0.18349	346.95	0.07287	-2.518	0.011801	0.56986
Arid3a	13496	0.19378	227.39	0.077031	2.5156	0.011882	0.57061
Acss2	60525	-0.15553	1543.1	0.06183	-2.5154	0.011889	0.57061
Vwa3b	70853	0.14674	10.695	0.058368	2.5141	0.011934	0.57061
Specc1	432572	-0.1577	3216.1	0.062771	-2.5123	0.011995	0.57061
Csnk1e	27373	-0.11817	2960.3	0.047063	-2.5109	0.012044	0.57061
Rpl30	19946	0.15894	3378.4	0.063324	2.5099	0.012075	0.57061
Rpl7a	27176	0.1074	4181.9	0.042802	2.5093	0.012097	0.57061
Ackr2	59289	0.20153	59.297	0.080332	2.5087	0.012116	0.57061
Ccng2	12452	0.14462	1491.5	0.057682	2.5072	0.012168	0.57061
Nudt11	58242	0.1504	1013.6	0.059985	2.5072	0.012168	0.57061
Chst15	77590	0.20486	2206.2	0.081718	2.5069	0.012181	0.57061
Rps25	75617	0.15057	2979.5	0.060083	2.506	0.012211	0.57061
Megf6	230971	0.20571	255.44	0.082182	2.5031	0.012311	0.57345
Exosc7	66446	0.17798	451.22	0.071126	2.5023	0.012338	0.57345
Slc24a2	76376	-0.20892	18652	0.083532	-2.5011	0.012382	0.57364
Angel1	68737	-0.20919	306.05	0.083665	-2.5003	0.012409	0.57364
Igfn1	226438	-0.18264	274.39	0.073136	-2.4972	0.012517	0.57437
Mmachc	67096	0.17082	452.92	0.068413	2.497	0.012526	0.57437
Tcirg1	27060	-0.17762	446.86	0.071161	-2.496	0.012559	0.57437
Lpcat4	99010	-0.10818	2290.3	0.043343	-2.4959	0.012565	0.57437
Ndufs4	17993	0.13625	1095.6	0.054607	2.4951	0.012593	0.57437
Efcab1	66793	0.21285	131.15	0.085338	2.4942	0.012623	0.57437
Ror1	26563	0.19888	52.665	0.079775	2.493	0.012666	0.5748
Npy1r	18166	-0.19478	508.23	0.078279	-2.4883	0.012836	0.57609
Atp13a5	268878	-0.1781	424.57	0.071585	-2.488	0.012846	0.57609
Borcs8	72368	0.15991	473.07	0.064285	2.4875	0.012864	0.57609
Elfn1	243312	-0.18003	895.92	0.07238	-2.4873	0.012872	0.57609
Acvr1	11477	0.15047	634.22	0.060502	2.4871	0.01288	0.57609
Socs6	54607	0.14571	611.4	0.058618	2.4858	0.012926	0.57609
A730018C14Rik	100504733	0.14953	13.981	0.060154	2.4858	0.012927	0.57609
Unc5b	107449	-0.21197	1639.8	0.085327	-2.4842	0.012984	0.57641
Cyp2s1	74134	-0.20993	329.26	0.084522	-2.4838	0.013001	0.57641
Gfy	100039953	-0.10626	4.3988	0.042804	-2.4824	0.013051	0.57716
Fkbp1a	14225	0.18079	14052	0.072937	2.4787	0.013185	0.58057
Stard9	668880	-0.16493	975.79	0.066547	-2.4785	0.013195	0.58057
Thrb	21834	0.16339	1027.5	0.066025	2.4746	0.013338	0.5854
Cox17	12856	0.13732	878.95	0.055573	2.471	0.013472	0.58978
Dlat	235339	-0.11003	3258.8	0.044569	-2.4688	0.013557	0.592
Pld2	18806	-0.15309	769.73	0.062068	-2.4664	0.013647	0.59441
Alkbh7	66400	-0.18372	336.57	0.074551	-2.4643	0.013728	0.59646
Ddn	13199	0.13432	41956	0.054586	2.4607	0.013867	0.59829
Rpl31	114641	0.16752	2805	0.068078	2.4607	0.013868	0.59829
Aatk	11302	-0.13065	9166	0.053125	-2.4593	0.013921	0.59829
Rps8	20116	0.11481	4673	0.046687	2.4591	0.013927	0.59829
Synpo2	118449	0.20484	218.03	0.083382	2.4567	0.014022	0.59829
Klf4	16600	-0.21595	368.74	0.087921	-2.4562	0.014041	0.59829
Pdzd2	68070	0.21642	4767.8	0.088139	2.4555	0.01407	0.59829
Sike1	66641	-0.11696	1607.6	0.04764	-2.4552	0.014083	0.59829
Vwa8	219189	-0.1289	1695.2	0.052508	-2.4549	0.014094	0.59829
Rps28	54127	0.13834	1700.6	0.056367	2.4543	0.014115	0.59829
Rufy3	52822	-0.10519	6207.7	0.042888	-2.4525	0.014185	0.59978
Chil5	229687	0.15148	11.018	0.061796	2.4513	0.014235	0.60036
Chrna7	11441	-0.18011	257.25	0.073502	-2.4504	0.014268	0.60036
Rpl10a	19896	0.1113	2564.9	0.04544	2.4494	0.01431	0.60067
Klhdc8a	213417	-0.21387	834.99	0.087373	-2.4478	0.014374	0.60116
Kctd8	243043	0.21446	473.89	0.087629	2.4474	0.014391	0.60116
Rpl8	26961	0.11391	5632.4	0.046579	2.4455	0.014464	0.60253
Prickle1	106042	-0.16402	1878.8	0.067091	-2.4448	0.014493	0.60253
Rasl10b	276952	0.11992	19519	0.049085	2.4431	0.014561	0.6039
Glt28d2	320302	0.1402	12.971	0.057411	2.442	0.014607	0.60438
Eif3e	16341	0.12509	1621.3	0.051262	2.4402	0.014679	0.60589
Sertm1	329641	-0.20013	288.19	0.082116	-2.4372	0.014803	0.60957
Spcs3	76687	0.11349	2037.5	0.046613	2.4347	0.014905	0.6123
Aspn	66695	0.20487	40.498	0.084248	2.4318	0.015024	0.61573
Vangl1	229658	-0.19546	160.13	0.080411	-2.4308	0.015067	0.61605
Gucy2g	73707	-0.21381	328.17	0.088034	-2.4288	0.015151	0.61801
Tmem8	60455	-0.17374	360.34	0.071637	-2.4252	0.015298	0.62088
Ube2t	67196	-0.21463	65.784	0.088509	-2.4249	0.015313	0.62088
Gpr27	14761	0.19092	1589.8	0.078748	2.4244	0.015334	0.62088
Kcnj3	16519	-0.21151	2610.6	0.087365	-2.421	0.015479	0.62088
Tomm34	67145	0.12924	1511.8	0.053402	2.4202	0.015512	0.62088
Smo	319757	-0.14619	547.52	0.06042	-2.4196	0.015538	0.62088
Tril	66873	-0.17912	1822.7	0.074052	-2.4188	0.015572	0.62088
Tcea2	21400	-0.16143	646.59	0.06677	-2.4177	0.015621	0.62088
Pdlim1	54132	-0.21042	153.57	0.087035	-2.4176	0.015623	0.62088
Coro7	78885	-0.13363	2686.6	0.055279	-2.4174	0.015632	0.62088
Phldb1	102693	-0.18531	5871.9	0.076689	-2.4164	0.015674	0.62088
Per1	18626	-0.15239	4492.7	0.063065	-2.4164	0.015677	0.62088
Abtb2	99382	-0.18024	578.85	0.07461	-2.4158	0.015701	0.62088
Vsx2	12677	0.17808	20.613	0.073759	2.4144	0.015762	0.62088
Gpr37	14763	-0.20128	2584.2	0.083382	-2.414	0.01578	0.62088
Brk1	101314	0.11183	3580	0.046335	2.4136	0.015796	0.62088
Nacc2	67991	-0.1992	7133.3	0.08256	-2.4128	0.01583	0.62088
Synpr	72003	0.19163	2983.3	0.079456	2.4117	0.015877	0.62134
Gm19065	100418191	0.092922	3.6404	0.038577	2.4087	0.016008	0.62504
Ebf1	13591	0.20049	249.39	0.083334	2.4059	0.016132	0.62664
Kcna4	16492	0.20636	1261.4	0.085776	2.4058	0.016135	0.62664
Cenpp	66336	0.20696	39.916	0.086043	2.4053	0.016158	0.62664
Slc3a1	20532	0.092204	3.2882	0.038371	2.403	0.016263	0.6267
Pik3cg	30955	0.20378	111.45	0.084823	2.4025	0.016284	0.6267
Rab8b	235442	0.12531	1036.5	0.052164	2.4021	0.0163	0.6267
Aif1l	108897	-0.18872	288.43	0.078621	-2.4004	0.016377	0.6267
Abcc6	27421	-0.21219	62.344	0.088402	-2.4002	0.016384	0.6267
Klhl25	207952	-0.1714	281.1	0.071446	-2.3991	0.016437	0.6267
Acss1	68738	-0.13967	1026.8	0.058242	-2.3981	0.016479	0.6267
Ssr3	67437	0.10008	3211.9	0.041768	2.396	0.016574	0.6267
9030624G23Rik	66808	-0.12754	7.2381	0.053241	-2.3956	0.016594	0.6267
Pacsin3	80708	-0.18126	823.98	0.075691	-2.3947	0.016634	0.6267
Senp2	75826	0.10338	2778.6	0.043178	2.3944	0.01665	0.6267
Pkp1	18772	-0.11782	5.7302	0.049209	-2.3942	0.016656	0.6267
Xdh	22436	0.21184	357.46	0.088497	2.3937	0.016678	0.6267
Mical1	171580	-0.16987	287.96	0.070968	-2.3937	0.016681	0.6267
Fgf17	14171	-0.12722	6.6491	0.053172	-2.3927	0.016726	0.6267
Ier5l	72500	0.14346	848.74	0.059965	2.3924	0.016738	0.6267
Rpsa	16785	0.12975	8201.9	0.05426	2.3912	0.016793	0.62743
Tmsb4x	19241	0.15331	8533	0.064203	2.3879	0.016943	0.63086
Gm15789	100417476	-0.12125	6.0424	0.050798	-2.3869	0.016992	0.63086
Asap1	13196	-0.16672	2955.2	0.069851	-2.3868	0.016994	0.63086
Srp54a	24067	0.20438	394.72	0.085664	2.3858	0.017041	0.63126
Aspa	11484	-0.19878	642.48	0.083385	-2.3839	0.017129	0.63269
Rapgefl1	268480	-0.15309	3898.8	0.064245	-2.3829	0.017176	0.63269
Rpl35a	57808	0.1524	2948.6	0.063962	2.3826	0.017189	0.63269
Slc22a3	20519	-0.20939	216.16	0.087987	-2.3798	0.017321	0.63591
Gm14780	100302595	0.072111	1.7747	0.030309	2.3792	0.01735	0.63591
Gm4149	100653392	0.11423	8.3863	0.048077	2.3759	0.017505	0.64023
C1qtnf6	72709	-0.21017	70.885	0.088548	-2.3736	0.017617	0.64263
Hspa1a	193740	-0.18036	844.49	0.076018	-2.3726	0.017663	0.64263
Kcnab3	16499	-0.20479	1738.6	0.086406	-2.3701	0.017783	0.64263
Rab15	104886	0.15	7943.7	0.063398	2.366	0.017984	0.64263
Pcdhac1	353236	-0.19725	143.17	0.08338	-2.3656	0.017999	0.64263
Rcn1	19672	0.20175	1046.8	0.085288	2.3655	0.018005	0.64263
Gm17916	100416102	-0.18505	22.906	0.078233	-2.3654	0.018009	0.64263
Gm17082	100306977	0.083223	2.4189	0.03521	2.3636	0.018096	0.64263
Soga1	320706	-0.12525	1826.1	0.052991	-2.3636	0.018096	0.64263
mt-Atp8	17706	0.13588	13470	0.057495	2.3633	0.018111	0.64263
Mro	71263	-0.1571	413.3	0.066496	-2.3625	0.018152	0.64263
6430628N08Rik	76237	0.12387	10.176	0.052436	2.3623	0.018164	0.64263
Sema6d	214968	-0.14573	2944	0.061699	-2.362	0.018177	0.64263
Mcf2	109904	-0.19683	132.94	0.083344	-2.3617	0.018193	0.64263
Asah2	54447	-0.19331	526.74	0.081855	-2.3616	0.018194	0.64263
Rgs20	58175	0.17941	1036.9	0.075969	2.3615	0.018199	0.64263
Cd300c2	140497	0.20377	63.299	0.086302	2.3611	0.018221	0.64263
Rhbdf1	13650	-0.18357	336.52	0.077764	-2.3607	0.018242	0.64263
Sfn	55948	0.20783	82.984	0.088093	2.3592	0.018313	0.64263
Pamr1	210622	-0.2086	389.15	0.088476	-2.3576	0.018391	0.64263
Ccdc136	232664	-0.18779	1664.6	0.079653	-2.3576	0.018393	0.64263
Tmem25	71687	-0.17238	1188	0.073125	-2.3574	0.018404	0.64263
Hyal3	109685	0.16643	13.445	0.070612	2.357	0.018423	0.64263
Mrps25	64658	0.1202	1411.2	0.051041	2.3549	0.01853	0.64317
Dna2	327762	-0.2085	60.529	0.088549	-2.3546	0.018542	0.64317
Llgl1	16897	-0.11353	1761.5	0.048231	-2.354	0.018575	0.64317
Alms1-ps2	623273	-0.18413	20.51	0.078231	-2.3537	0.01859	0.64317
Ank2	109676	-0.12194	18673	0.051824	-2.353	0.018624	0.64317
Gnat1	14685	-0.16011	11.969	0.068116	-2.3505	0.018746	0.64608
Man1a	17155	0.2076	1618.1	0.088434	2.3475	0.018898	0.65003
Itga6	16403	-0.16905	932.36	0.072065	-2.3457	0.018989	0.65187
Rpl22l1	68028	0.1551	1000.1	0.066193	2.3431	0.019122	0.65514
Rps6	20104	0.10424	6136.7	0.04455	2.3397	0.019298	0.65739
Mast1	56527	-0.18487	1816.2	0.07907	-2.3381	0.019383	0.65739
Mctp2	244049	-0.207	81.094	0.088546	-2.3378	0.0194	0.65739
Cntnap1	53321	-0.15575	9045.2	0.066623	-2.3377	0.019401	0.65739
Ccny	67974	0.087389	3450.7	0.037394	2.337	0.019439	0.65739
Dpm3	68563	0.1963	232.51	0.083998	2.337	0.019439	0.65739
Trat1	77647	0.13522	8.6135	0.05789	2.3359	0.019497	0.65739
Romo1	67067	0.16163	552.79	0.069209	2.3354	0.019524	0.65739
Porcn	53627	-0.12215	1245.2	0.052305	-2.3353	0.019529	0.65739
Aoc3	11754	0.16451	32.214	0.070469	2.3345	0.01957	0.65749
Atp1a3	232975	-0.18072	83350	0.077444	-2.3335	0.01962	0.6579
Ap1s1	11769	0.14309	7753.7	0.061426	2.3295	0.019831	0.66286
Ogdhl	239017	-0.10666	3518	0.045802	-2.3286	0.019878	0.66286
Cntrl	26920	-0.16213	510.33	0.069673	-2.327	0.019963	0.66286
2610301B20Rik	67157	0.13159	769.44	0.056567	2.3262	0.020007	0.66286
Xlr4a	434794	0.069054	3.6613	0.029691	2.3258	0.020029	0.66286
Sec14l3	380683	0.15329	19.803	0.065912	2.3257	0.020034	0.66286
Tomm7	66169	0.15985	645.65	0.068771	2.3244	0.020104	0.66286
Rin1	225870	0.19508	2201.7	0.083935	2.3242	0.020116	0.66286
Robo2	268902	-0.16906	4135.9	0.07277	-2.3233	0.020164	0.66286
Mpp6	56524	0.16602	1138	0.071472	2.3228	0.020188	0.66286
Pcdhga11	93723	-0.13782	1295.5	0.059333	-2.3228	0.020189	0.66286
Gskip	66787	0.16409	932.31	0.070702	2.3209	0.020291	0.66314
Pcnx2	270109	-0.094392	3345.2	0.040706	-2.3189	0.020401	0.66314
Olfr658	259051	-0.13351	8.992	0.057576	-2.3189	0.020402	0.66314
Slc17a6	140919	-0.2036	370.76	0.08783	-2.3181	0.020443	0.66314
2010315B03Rik	630836	0.19171	154.59	0.082733	2.3172	0.020491	0.66314
Rpl35	66489	0.13453	1910.5	0.058059	2.3172	0.020493	0.66314
Auh	11992	-0.14026	1616.8	0.060597	-2.3146	0.020637	0.66314
Nsmce1	67711	0.17916	214.69	0.077412	2.3144	0.020645	0.66314
Srgap3	259302	-0.093066	9742.8	0.040215	-2.3142	0.020658	0.66314
Rusc1	72296	-0.11407	3547.1	0.049314	-2.3132	0.020711	0.66314
Utp14b	195434	-0.18184	619.09	0.078613	-2.3132	0.020714	0.66314
Gm4204	100043064	0.054224	2.3612	0.023452	2.3121	0.020772	0.66314
Gm3883	100042519	0.16354	1286	0.070736	2.3119	0.020781	0.66314
Irak1bp1	65099	0.1654	478.51	0.071599	2.3102	0.02088	0.66314
Dtwd1	69185	0.18959	154	0.082068	2.3101	0.020882	0.66314
Dennd1a	227801	0.13223	1447.8	0.057301	2.3076	0.021024	0.66314
Neto2	74513	0.14777	1935.5	0.064041	2.3073	0.021036	0.66314
Mpped2	77015	0.18212	1104.3	0.078943	2.307	0.021055	0.66314
Fitm2	228859	-0.13952	941.02	0.060496	-2.3063	0.021092	0.66314
Tmx4	52837	0.084821	7413.5	0.036783	2.306	0.021112	0.66314
Spred1	114715	0.1287	4725.3	0.05581	2.3059	0.021114	0.66314
Plekhh1	211945	-0.19509	1928.7	0.084641	-2.3049	0.021173	0.66314
Rnf169	108937	0.14883	1558	0.064587	2.3044	0.021202	0.66314
Tmem200b	623230	0.18606	301.21	0.080786	2.3031	0.021275	0.66314
Map3k6	53608	0.20208	150.24	0.087783	2.302	0.021333	0.66314
Galr1	14427	0.16935	21.66	0.073572	2.3018	0.021347	0.66314
Rpl11	67025	0.11342	4106.5	0.049277	2.3016	0.021357	0.66314
Phyh	16922	-0.17827	1439.8	0.077462	-2.3014	0.021372	0.66314
mt-Co3	17710	0.13635	178660	0.059271	2.3004	0.021425	0.66314
Phactr1	218194	0.17213	20214	0.074838	2.3001	0.021444	0.66314
Plppr4	229791	0.14494	8099.5	0.063033	2.2993	0.021485	0.66314
Slc25a36	192287	0.12542	1484	0.054556	2.299	0.021504	0.66314
Gabrb2	14401	-0.16746	2844.1	0.072903	-2.2971	0.021614	0.66314
1700014D04Rik	102638268	0.19818	42.049	0.086304	2.2963	0.021656	0.66314
Gm20594	100463512	0.1266	29197	0.05515	2.2956	0.021697	0.66314
Ablim1	226251	-0.13136	2829.2	0.057242	-2.2947	0.021749	0.66314
Dok4	114255	0.16363	794.98	0.071327	2.2941	0.021785	0.66314
Plekha7	233765	-0.15373	926.59	0.067026	-2.2935	0.021819	0.66314
Amotl2	56332	-0.14772	814.46	0.06443	-2.2927	0.021865	0.66314
Megf10	70417	-0.18981	1319.7	0.082831	-2.2915	0.021934	0.66314
Sec16b	89867	-0.19068	34.114	0.08323	-2.291	0.021963	0.66314
Cacnb3	12297	-0.14454	5120.2	0.063093	-2.291	0.021966	0.66314
Nyap2	241134	0.1787	769.7	0.078032	2.2901	0.022016	0.66314
Lss	16987	-0.12401	1337.4	0.054156	-2.2899	0.022025	0.66314
Mfsd6	98682	-0.14225	2733.1	0.062124	-2.2897	0.022037	0.66314
1700011L22Rik	67687	0.051314	0.9602	0.022413	2.2895	0.022052	0.66314
Cracr2a	381812	-0.19662	34.116	0.085894	-2.2892	0.02207	0.66314
Dennd4b	229541	-0.113	1740.5	0.049372	-2.2888	0.022094	0.66314
Myo16	244281	-0.16143	1454.5	0.070532	-2.2887	0.022095	0.66314
Tmtc1	387314	0.1619	3935.6	0.070745	2.2885	0.02211	0.66314
Asmt	107626	0.081282	2.2768	0.035539	2.2871	0.022188	0.66373
Coch	12810	-0.17165	404	0.075059	-2.2868	0.022206	0.66373
Hspa12a	73442	-0.15772	6063.9	0.069003	-2.2858	0.022269	0.66446
Gm6266	621842	0.077333	2.0988	0.033845	2.2849	0.022319	0.6648
Sema5a	20356	-0.1665	963.51	0.072904	-2.2838	0.022385	0.66503
3100002H09Rik	70249	0.082366	4.1347	0.036076	2.2831	0.022424	0.66503
Npas2	18143	0.19764	1445.1	0.086631	2.2814	0.022522	0.66503
Rdh11	17252	-0.15844	695.44	0.069455	-2.2813	0.022533	0.66503
Gm10109	638411	-0.13982	13.737	0.061297	-2.2811	0.022544	0.66503
Sox10	20665	-0.17285	2078.7	0.075784	-2.2809	0.022556	0.66503
Ascl3	56787	0.043243	1.1701	0.018979	2.2785	0.022696	0.66743
Magi1	14924	-0.15297	2972.3	0.06716	-2.2778	0.02274	0.66743
2510009E07Rik	72190	0.13706	2310.9	0.060206	2.2765	0.022818	0.66743
Mab21l1	17116	-0.18815	35.038	0.082675	-2.2757	0.022862	0.66743
Rgs14	51791	0.14443	2415.3	0.063509	2.2742	0.022956	0.66743
Fam214b	230088	-0.1404	801.01	0.061746	-2.2739	0.022973	0.66743
Epha2	13836	-0.19508	100.45	0.085814	-2.2733	0.023009	0.66743
Rnf182	328234	-0.18915	245.16	0.083237	-2.2724	0.023062	0.66743
Nrl	18185	-0.11879	6.6464	0.052313	-2.2707	0.023167	0.66743
Cap2	67252	0.13038	5877.8	0.057431	2.2703	0.02319	0.66743
Spp1	20750	0.19381	232.39	0.085392	2.2696	0.02323	0.66743
Tcerg1l	70571	0.20083	322.42	0.088519	2.2688	0.02328	0.66743
Impa2	114663	-0.17875	216.76	0.078807	-2.2682	0.023315	0.66743
Fto	26383	-0.1732	4782.1	0.076391	-2.2672	0.023376	0.66743
Cand1	71902	-0.097675	3808.5	0.043093	-2.2666	0.023414	0.66743
Eif4g3	230861	-0.12344	6576.4	0.054474	-2.266	0.023452	0.66743
0610010K14Rik	104457	0.13944	423.54	0.061537	2.266	0.023454	0.66743
Inpp4b	234515	-0.17009	374.2	0.075112	-2.2645	0.023543	0.66743
Rps16-ps2	100039355	0.17954	647.23	0.079284	2.2645	0.023546	0.66743
Sstr1	20605	-0.20032	418.22	0.088526	-2.2629	0.023642	0.66743
Cadps	27062	-0.18374	7373.9	0.081229	-2.262	0.023696	0.66743
Vegfc	22341	-0.19054	74.565	0.084249	-2.2617	0.023719	0.66743
Adamts4	240913	-0.19273	1745.1	0.08522	-2.2616	0.023724	0.66743
Amigo2	105827	0.19634	258.34	0.086818	2.2615	0.023727	0.66743
Gm11437	628813	0.068201	1.9039	0.030167	2.2608	0.023772	0.66743
Camk4	12326	0.19888	7324.4	0.088024	2.2594	0.023856	0.66743
Rpl32	19951	0.13326	2184.7	0.058989	2.2591	0.023876	0.66743
Polr2l	66491	0.15546	421.74	0.068821	2.2589	0.023892	0.66743
Mcam	84004	-0.16902	735.78	0.074825	-2.2588	0.023895	0.66743
Litaf	56722	-0.19113	608.48	0.084636	-2.2583	0.023926	0.66743
Plagl2	54711	0.15872	299.19	0.07032	2.2571	0.024	0.66743
Akap12	83397	-0.15716	984.9	0.069634	-2.2569	0.024012	0.66743
Gm12517	108168855	0.048095	1.3434	0.021315	2.2564	0.024045	0.66743
Ybey	216119	0.17539	191.88	0.077775	2.255	0.024131	0.66743
Plcxd2	433022	-0.19626	1962.4	0.087051	-2.2546	0.02416	0.66743
Mlph	171531	0.19541	104.88	0.086712	2.2535	0.024227	0.66743
Necab3	56846	-0.19883	1602	0.088241	-2.2532	0.024243	0.66743
Adra1b	11548	-0.19946	446.16	0.08854	-2.2528	0.024275	0.66743
Tspan14	52588	-0.13539	890.37	0.060099	-2.2527	0.024278	0.66743
Smyd2	226830	-0.19203	1265.5	0.085262	-2.2523	0.024306	0.66743
Ntng1	80883	-0.19917	749.68	0.088472	-2.2512	0.024373	0.66743
Arhgap26	71302	0.16213	2898.6	0.072037	2.2507	0.024406	0.66743
Actl10	70362	-0.19929	70.328	0.088549	-2.2506	0.024411	0.66743
Klhl29	208439	0.15442	2557.7	0.068624	2.2502	0.024438	0.66743
Gria1	14799	0.16248	11594	0.07222	2.2498	0.024462	0.66743
Mylpf	17907	0.16773	15.058	0.074571	2.2492	0.024499	0.66743
Mef2c	17260	-0.17595	7002.3	0.078235	-2.249	0.02451	0.66743
Cep72	74470	0.1989	54.941	0.088471	2.2482	0.024562	0.66743
Rpl21	19933	0.13013	5285.6	0.057887	2.2479	0.024581	0.66743
Naa25	231713	-0.099541	1412.4	0.044292	-2.2474	0.024616	0.66743
Ndst3	83398	-0.18628	585.65	0.082903	-2.2469	0.024646	0.66743
Rps2	16898	0.11952	8662.5	0.053199	2.2466	0.024665	0.66743
Gm15010	115489109	0.049384	0.97005	0.021992	2.2455	0.024738	0.66743
Rasgef1a	70727	0.14665	8419.9	0.065326	2.2449	0.024774	0.66743
Agbl4	78933	-0.19109	211.22	0.085157	-2.244	0.024833	0.66743
Mpp1	17524	0.1475	746.75	0.065743	2.2436	0.024857	0.66743
Gm13204	100043151	-0.18806	40.95	0.083849	-2.2429	0.024906	0.66743
Spink8	78709	0.16713	37.844	0.074547	2.2419	0.024967	0.66743
Rgs10	67865	0.17304	487.03	0.077242	2.2402	0.025077	0.66743
Sh3gl3	20408	0.10187	1398.3	0.045479	2.24	0.025093	0.66743
Atp6v0a1	11975	-0.087403	12823	0.03902	-2.24	0.025094	0.66743
Polr1c	20016	0.13544	600.44	0.060472	2.2398	0.025105	0.66743
Yap1	22601	0.16505	982.52	0.073711	2.2392	0.025143	0.66743
Clpp	53895	0.12293	1129.3	0.054904	2.2391	0.02515	0.66743
Map1b	17755	-0.12281	34747	0.054897	-2.2371	0.025277	0.66743
Tubb4a	22153	-0.18829	18894	0.084187	-2.2365	0.025318	0.66743
Tdrd6	210510	-0.18447	36.065	0.08249	-2.2362	0.025337	0.66743
St8sia3	20451	0.18451	5154.7	0.082534	2.2356	0.025378	0.66743
Socs5	56468	0.093673	3785.9	0.041905	2.2354	0.025393	0.66743
Noxo1	71893	-0.18644	34.056	0.083424	-2.2349	0.025427	0.66743
Ap1ar	211556	0.14736	3403.9	0.065946	2.2346	0.025444	0.66743
Arpp21	74100	0.19268	26690	0.086253	2.2339	0.025489	0.66743
Tmem126b	68472	0.11177	1001.2	0.050035	2.2338	0.025495	0.66743
Nos1ap	70729	0.13921	1663.3	0.062327	2.2336	0.025509	0.66743
Depdc5	277854	-0.11252	1678.6	0.050383	-2.2333	0.025528	0.66743
Ano3	228432	0.19461	3695.4	0.087198	2.2318	0.025625	0.66743
Acaca	107476	-0.14411	3010.3	0.064588	-2.2312	0.025668	0.66743
Ninl	78177	0.18358	222.91	0.082281	2.2311	0.025672	0.66743
Gm9794	100042008	0.1917	217.79	0.085923	2.231	0.025679	0.66743
Slc16a1	20501	-0.16923	763.77	0.075923	-2.229	0.025813	0.66894
I0C0044D17Rik	545660	0.093205	5.4476	0.041817	2.2289	0.025822	0.66894
Arsb	11881	-0.14738	3023.7	0.066137	-2.2284	0.025853	0.66894
Tmem132c	208213	-0.19571	230.76	0.087874	-2.2272	0.025936	0.66963
Hecw1	94253	-0.12986	1208.4	0.058315	-2.2268	0.02596	0.66963
Caln1	140904	0.17846	16161	0.080177	2.2259	0.026022	0.66963
Fbxo16	50759	0.17986	137.93	0.080808	2.2257	0.026034	0.66963
Cd72	12517	0.1674	16.761	0.075328	2.2223	0.026263	0.6745
Lgals12	56072	0.18729	27.904	0.084308	2.2215	0.026317	0.67489
Sarm1	237868	-0.1338	816.33	0.060272	-2.22	0.026421	0.67656
Chmp2a	68953	0.12348	1631.7	0.055637	2.2194	0.026461	0.67658
Tcap	21393	-0.1374	10.305	0.061935	-2.2184	0.026525	0.67712
Atp10a	11982	0.17942	563.1	0.080894	2.2179	0.026561	0.67712
Slc41a3	71699	-0.19565	65.05	0.088276	-2.2163	0.026671	0.67712
Egflam	268780	-0.18863	146.47	0.085114	-2.2162	0.02668	0.67712
Slc25a14	20523	0.14521	1144.6	0.065541	2.2156	0.026721	0.67712
Etnppl	71760	0.19618	635.51	0.088546	2.2155	0.026722	0.67712
Kcnh5	238271	-0.19117	530.62	0.086307	-2.215	0.026758	0.67712
Zfp605	675812	-0.15029	344.81	0.067868	-2.2144	0.026802	0.67712
Glt1d1	319804	0.11854	827.19	0.053548	2.2138	0.026842	0.67712
Lrrc40	67144	0.15454	1369.1	0.069825	2.2133	0.026879	0.67712
Galns	50917	-0.18946	160.78	0.085622	-2.2128	0.026911	0.67712
Srd5a1	78925	-0.18438	306.07	0.083371	-2.2116	0.026997	0.67757
Gm12960	105244657	0.14081	16.158	0.063674	2.2114	0.027007	0.67757
Rack1	14694	0.10809	3734	0.04891	2.2099	0.027111	0.67919
Rnf138rt1	74264	0.15571	13.635	0.070532	2.2077	0.027268	0.68178
Hmgn1	15312	0.13647	1774.4	0.061872	2.2058	0.027401	0.68178
Fstl5	213262	-0.18455	586.92	0.08368	-2.2054	0.027426	0.68178
Rps19	20085	0.15092	2551.9	0.068433	2.2054	0.027428	0.68178
Lamc2	16782	-0.17074	285.58	0.077453	-2.2044	0.027498	0.68178
4930402H24Rik	228602	-0.087859	4321.3	0.039858	-2.2043	0.027502	0.68178
Bcl2l12	75736	-0.19124	43.626	0.086779	-2.2037	0.027543	0.68178
Car12	76459	0.19468	892.56	0.088355	2.2033	0.027571	0.68178
Sik3	70661	0.12518	6616	0.056844	2.2022	0.027648	0.68178
Mab21l3	242125	0.051386	1.426	0.023334	2.2022	0.027652	0.68178
Tox	252838	-0.18302	299.62	0.083162	-2.2007	0.027757	0.68178
Adam12	11489	0.19479	363.55	0.088522	2.2005	0.027771	0.68178
Trpv6	64177	0.19138	47.03	0.086979	2.2003	0.027782	0.68178
Gm15950	100416121	0.17794	37.962	0.080884	2.1999	0.027812	0.68178
Mgll	23945	0.082029	5787.7	0.037292	2.1996	0.027832	0.68178
Rell1	100532	-0.17105	261.52	0.077775	-2.1993	0.027856	0.68178
Sap30l	50724	0.17436	875.39	0.079304	2.1986	0.027906	0.68178
Col16a1	107581	-0.1698	357.03	0.077239	-2.1984	0.027922	0.68178
Clec12a	232413	0.19452	95.569	0.08852	2.1975	0.027984	0.68215
Snx2	67804	0.10432	1431.8	0.047484	2.197	0.028021	0.68215
Bbs12	241950	0.19313	111.21	0.087931	2.1964	0.028066	0.68215
Plpp4	381925	0.19282	109.52	0.08782	2.1956	0.028121	0.68215
Slc7a10	53896	-0.16083	1094.7	0.073258	-2.1954	0.028135	0.68215
Eif3f	66085	0.1094	2721.4	0.049868	2.1939	0.028245	0.68351
Kcnj9	16524	-0.15038	2174.7	0.068557	-2.1935	0.028269	0.68351
Scn10a	20264	-0.14346	16.752	0.065467	-2.1913	0.028433	0.68579
Tpd52l1	21987	0.18113	486.87	0.082718	2.1898	0.02854	0.68579
Epyc	13516	0.18943	197.17	0.08651	2.1896	0.02855	0.68579
Cdh10	320873	-0.14233	1072	0.065008	-2.1894	0.028566	0.68579
Socs7	192157	0.10488	4515.2	0.047913	2.189	0.0286	0.68579
Gm13301	101056185	0.18544	318.37	0.084715	2.1889	0.028601	0.68579
Rps21	66481	0.13202	2557.9	0.060335	2.188	0.028668	0.68624
Pla2g12a	66350	0.14294	480.73	0.065348	2.1874	0.028711	0.68624
Itgb4	192897	-0.19283	681.22	0.088168	-2.1871	0.028738	0.68624
Cdh12	215654	-0.18999	291.04	0.086909	-2.1861	0.028811	0.68626
Irx6	64379	-0.084213	3.4914	0.038525	-2.1859	0.02882	0.68626
Dmwd	13401	0.080168	3564.3	0.036689	2.1851	0.028885	0.68626
Rasal1	19415	0.19321	1403	0.088432	2.1849	0.028898	0.68626
Dnah10	56087	-0.19046	58.741	0.087283	-2.1821	0.0291	0.6865
Pnp2	667034	0.19106	114.4	0.087565	2.1819	0.029116	0.6865
D130043K22Rik	210108	-0.14553	1016.8	0.066713	-2.1814	0.029157	0.6865
Amz2	13929	0.10968	1192.6	0.050309	2.18	0.029254	0.6865
Adra2c	11553	0.1832	1952.2	0.084046	2.1798	0.029276	0.6865
AW551984	244810	0.17531	127.22	0.080463	2.1788	0.029348	0.6865
Casz1	69743	-0.16508	391.63	0.075801	-2.1779	0.029416	0.6865
Setdb2	239122	-0.19073	121.76	0.087578	-2.1778	0.029421	0.6865
Wnt10a	22409	-0.17908	58.367	0.082233	-2.1777	0.029426	0.6865
Snrpf	69878	0.14475	350.39	0.066496	2.1768	0.029496	0.6865
Ace2	70008	-0.19241	79.64	0.088405	-2.1765	0.029521	0.6865
Klf16	118445	0.157	1685.5	0.072157	2.1758	0.029566	0.6865
Zmynd8	228880	0.13137	3498.5	0.06038	2.1757	0.029577	0.6865
Thra	21833	0.089541	19877	0.041159	2.1755	0.029595	0.6865
Gtf2a1	83602	0.16034	984.42	0.073702	2.1754	0.029597	0.6865
Angpt1	11600	-0.19259	74.595	0.088549	-2.175	0.029629	0.6865
Ggt7	207182	-0.12592	3008.6	0.057901	-2.1748	0.029643	0.6865
Rpl41	67945	0.14149	4623.1	0.065074	2.1744	0.029679	0.6865
Gm6851	105247253	0.14244	44.509	0.065518	2.174	0.029703	0.6865
Rprm	67874	-0.18022	1250.5	0.082898	-2.174	0.029705	0.6865
Esrrg	26381	-0.17538	928.99	0.080688	-2.1735	0.029739	0.6865
Itpr1	16438	0.1465	26000	0.067523	2.1696	0.030037	0.69144
Ank1	11733	-0.16505	2933.7	0.076098	-2.1689	0.03009	0.69144
Abcd2	26874	-0.17466	1350.3	0.080542	-2.1685	0.030117	0.69144
Mageh1	75625	0.12328	987.14	0.056889	2.1671	0.030231	0.69144
Arfgap3	66251	-0.16449	492.24	0.075911	-2.1669	0.030241	0.69144
Epc2	227867	0.098443	1339	0.045432	2.1668	0.030249	0.69144
Akr1c14	105387	-0.19171	67.871	0.088482	-2.1666	0.030266	0.69144
Cystm1	66060	0.11539	716.3	0.053263	2.1665	0.030274	0.69144
Reep4	72549	-0.1917	72.816	0.088505	-2.166	0.030313	0.69144
Tmprss11b	319875	0.18281	37.375	0.084472	2.1642	0.030453	0.69144
Nes	18008	-0.18551	503.67	0.085733	-2.1638	0.030479	0.69144
Evc2	68525	-0.16957	220.72	0.078378	-2.1635	0.0305	0.69144
Arhgef19	213649	-0.12694	760.84	0.058692	-2.1627	0.030561	0.69144
Myo19	66196	-0.17454	261.78	0.080725	-2.1622	0.030606	0.69144
Gm20482	102632136	0.087466	6.7049	0.040463	2.1616	0.030646	0.69144
Kctd15	233107	-0.16005	404.06	0.074052	-2.1613	0.03067	0.69144
Thpo	21832	-0.19113	78.211	0.088442	-2.1611	0.030685	0.69144
Fah	14085	-0.18483	368.1	0.085527	-2.1611	0.030689	0.69144
Prrt4	101359	0.18755	183.83	0.086802	2.1606	0.030724	0.69144
Lonp2	66887	-0.12041	1978.4	0.055738	-2.1603	0.030752	0.69144
Meis2	17536	0.17923	8892.5	0.082985	2.1598	0.030791	0.69144
Pdzd4	245469	0.12182	4667.2	0.056421	2.1591	0.030841	0.69167
Zbtb16	235320	0.18769	430.75	0.087008	2.1571	0.030997	0.69355
Lgi2	246316	-0.18213	7377.9	0.084438	-2.157	0.031005	0.69355
Gpr160	71862	0.16678	20.302	0.077382	2.1552	0.031144	0.69537
Tmem184a	231832	-0.080209	3.0026	0.037221	-2.1549	0.031167	0.69537
Bcat1	12035	-0.16138	2584.3	0.074909	-2.1544	0.031212	0.69549
Npc1	18145	-0.16328	3401.7	0.075814	-2.1537	0.031265	0.69555
Pak1	18479	-0.1626	8797.6	0.075536	-2.1526	0.031353	0.69555
Gm2367	108167768	0.12716	8.5914	0.059076	2.1525	0.031357	0.69555
Pou3f2	18992	-0.16017	762.68	0.074442	-2.1515	0.031434	0.69555
Adamts6	108154	0.16932	246.89	0.078716	2.1511	0.031472	0.69555
Fam205a4	100043920	0.17016	228	0.079125	2.1505	0.031516	0.69555
Zfp758	224598	0.165	217.19	0.076727	2.1505	0.031518	0.69555
Grm8	14823	-0.18899	293.36	0.087919	-2.1496	0.031585	0.69555
Arhgdib	11857	0.17459	261.34	0.081232	2.1493	0.031611	0.69555
Rin2	74030	0.12547	858.94	0.05842	2.1476	0.031742	0.69555
Abi2	329165	0.089905	4809.6	0.041866	2.1475	0.031756	0.69555
St3gal4	20443	-0.15131	708.03	0.070462	-2.1474	0.031759	0.69555
Cd47	16423	0.1087	3267.4	0.050624	2.1473	0.031769	0.69555
Fam110b	242297	0.16602	1294	0.07732	2.1472	0.031777	0.69555
Sel1l3	231238	-0.18438	1549.5	0.085924	-2.1459	0.031881	0.69655
Pakap	677884	-0.18153	749.29	0.084606	-2.1456	0.031902	0.69655
Stard10	56018	0.11052	2768.7	0.051533	2.1446	0.031986	0.69742
Rnf167	70510	0.10411	1360.6	0.048556	2.1441	0.032023	0.69742
Dip2a	64451	-0.16378	3085.7	0.07642	-2.1432	0.032099	0.6982
Zdhhc14	224454	0.16103	1275.8	0.075169	2.1423	0.032171	0.69824
Neurod1	18012	-0.17985	86.853	0.084009	-2.1408	0.03229	0.69824
Rps6ka1	20111	-0.15439	490.11	0.072135	-2.1403	0.032327	0.69824
Pcdhb2	93873	-0.18927	72.987	0.088472	-2.1393	0.032413	0.69824
Klk8	259277	0.17226	24.508	0.080563	2.1382	0.0325	0.69824
Nr1h5	381463	0.10948	6.8207	0.051206	2.138	0.032514	0.69824
Rpl3	27367	0.1172	15292	0.054827	2.1376	0.032549	0.69824
Pcdh8	18530	-0.17679	717.91	0.082713	-2.1374	0.032568	0.69824
A830018L16Rik	320492	0.11491	1828.3	0.053777	2.1368	0.032613	0.69824
Fam8a1	97863	0.12153	3793.9	0.056879	2.1366	0.03263	0.69824
Spry3	236576	0.14852	311.01	0.069545	2.1356	0.032711	0.69824
Pla2g4a	18783	-0.18619	109.89	0.087192	-2.1354	0.032729	0.69824
Klhdc8b	78267	-0.13641	682.34	0.063882	-2.1354	0.03273	0.69824
Serpine2	20720	0.088691	5479.5	0.041535	2.1353	0.032733	0.69824
Nkx6-1	18096	0.12576	9.2052	0.058902	2.1351	0.032753	0.69824
Snx25	102141	0.12985	2275.8	0.060816	2.1351	0.032754	0.69824
Slc26a11	268512	-0.18622	112.13	0.087268	-2.1338	0.032855	0.69824
Cntn2	21367	-0.17483	6677.5	0.081941	-2.1336	0.032877	0.69824
Arhgap15	76117	-0.18673	119.19	0.087525	-2.1335	0.032885	0.69824
Mllt10	17354	0.13655	1184.2	0.064026	2.1328	0.032943	0.69824
Xpnpep2	170745	-0.17006	22.973	0.079738	-2.1327	0.032946	0.69824
Lrp8	16975	-0.12953	2160.4	0.060757	-2.1319	0.033018	0.69882
Aga	11593	-0.18291	140.58	0.085833	-2.1309	0.033094	0.69882
Muc1	17829	0.15296	15.321	0.071782	2.1309	0.033095	0.69882
Gm7039	630618	-0.065984	2.1443	0.030987	-2.1294	0.033223	0.70068
Tesc	57816	0.14755	1734.3	0.06935	2.1277	0.033365	0.70154
Sv2a	64051	-0.12941	14463	0.060826	-2.1276	0.033369	0.70154
Arhgef25	52666	-0.15365	2821.6	0.072235	-2.1271	0.033413	0.70154
Itga3	16400	-0.14063	563.85	0.06613	-2.1265	0.033461	0.70154
Tcfl5	277353	0.13776	30.56	0.064792	2.1262	0.033486	0.70154
Mzt1	76789	0.10938	1851.9	0.051483	2.1246	0.03362	0.70154
Ubr3	68795	-0.10585	7861.6	0.049825	-2.1244	0.033641	0.70154
Rprml	104582	0.1365	1187	0.064257	2.1242	0.033649	0.70154
Cacna1g	12291	-0.15641	1523.9	0.073706	-2.1221	0.033826	0.70154
Dguok	27369	0.1541	430.15	0.072632	2.1216	0.033871	0.70154
Ankrd34c	330998	-0.18776	260.68	0.088507	-2.1215	0.033883	0.70154
Pik3r3	18710	-0.12169	1727.1	0.057379	-2.1208	0.033935	0.70154
Myo1a	432516	0.15453	24.903	0.072871	2.1206	0.033952	0.70154
Stxbp5l	207227	-0.14103	1381.7	0.066512	-2.1204	0.033973	0.70154
Srrm4	68955	-0.14938	789.39	0.070469	-2.1199	0.034017	0.70154
Rgs9bp	243923	-0.17088	23.065	0.080637	-2.1191	0.034083	0.70154
Mprip	26936	0.12529	13136	0.059147	2.1183	0.034147	0.70154
Fkbp11	66120	-0.1504	13.416	0.071002	-2.1183	0.034149	0.70154
Extl1	56219	-0.12654	1488.3	0.059742	-2.1181	0.034165	0.70154
Fads6	328035	-0.1564	1284.6	0.073872	-2.1171	0.034248	0.70154
Bex4	406217	0.15956	390.67	0.075366	2.1171	0.034251	0.70154
Slitrk1	76965	-0.1777	1998.8	0.083946	-2.1168	0.034277	0.70154
Slfn9	237886	0.18308	192.6	0.086494	2.1167	0.034288	0.70154
Pdyn	18610	0.17287	4592.3	0.081676	2.1165	0.0343	0.70154
Adcy8	11514	-0.18654	342.77	0.088144	-2.1163	0.034321	0.70154
Gm2505	100039938	0.036959	0.65151	0.01747	2.1155	0.034385	0.70154
Tbc1d4	210789	0.17505	523.14	0.082746	2.1155	0.03439	0.70154
Crabp1	12903	0.1698	63.724	0.080289	2.1148	0.034446	0.70154
Pip5kl1	227733	-0.18682	115.2	0.088357	-2.1144	0.034482	0.70154
Taf15	70439	0.10575	1569.8	0.050038	2.1134	0.034563	0.70154
Prune2	353211	-0.11495	1936.9	0.054415	-2.1126	0.034639	0.70154
Gm4925	237433	0.16607	27.327	0.078626	2.1121	0.034677	0.70154
Dock3	208869	-0.09332	10709	0.04419	-2.1118	0.034705	0.70154
Sez6l2	233878	-0.13276	10001	0.062869	-2.1118	0.034706	0.70154
Sestd1	228071	-0.10279	1279.8	0.048673	-2.1118	0.034707	0.70154
Mansc1	67729	-0.18543	168.08	0.087827	-2.1113	0.034745	0.70154
Kctd12	239217	0.13842	3842	0.065565	2.1111	0.034762	0.70154
Sytl2	83671	-0.18464	1022.7	0.087514	-2.1098	0.034875	0.70182
Dusp15	252864	-0.15237	534.33	0.072221	-2.1097	0.034883	0.70182
Tmco5	67356	0.15887	23.942	0.075324	2.1091	0.034932	0.70182
Taf1c	21341	0.16134	403.51	0.07652	2.1085	0.034989	0.70182
Drd1	13488	0.18504	3647.1	0.087803	2.1074	0.03508	0.70182
Phlpp1	98432	-0.12055	3583.4	0.057224	-2.1066	0.03515	0.70182
Slc23a2	54338	-0.11721	5084	0.055659	-2.1059	0.035215	0.70182
Lpcat2	270084	-0.15352	346.17	0.072903	-2.1059	0.035215	0.70182
Esd	13885	0.099026	1533.6	0.04703	2.1056	0.035239	0.70182
Egfl8	81701	0.18617	57.369	0.088432	2.1052	0.035272	0.70182
Ptprd	19266	-0.16435	4905.9	0.078075	-2.105	0.035294	0.70182
Clasp2	76499	-0.080433	7451.6	0.038211	-2.1049	0.035296	0.70182
Cenpi	102920	0.18492	59.509	0.08788	2.1043	0.035353	0.70182
Ctxn3	629147	-0.18088	83.112	0.085965	-2.1041	0.035367	0.70182
Gm6855	628211	0.083232	3.2662	0.039577	2.103	0.035464	0.70182
Paqr7	71904	-0.14995	1737.9	0.071315	-2.1026	0.0355	0.70182
Zfp358	140482	0.13208	598.71	0.062829	2.1022	0.035532	0.70182
Camsap3	69697	-0.13593	644.37	0.064661	-2.1022	0.035537	0.70182
Tnk1	83813	0.12495	8.5993	0.059439	2.1021	0.035544	0.70182
Hspd1-ps4	384039	0.060978	1.568	0.02903	2.1005	0.035685	0.70379
Cacng7	81904	-0.16216	7800.1	0.077242	-2.0993	0.035786	0.70449
Gabra2	14395	0.14848	1753.3	0.070733	2.0992	0.035802	0.70449
Sowaha	237761	0.18088	4949.5	0.086208	2.0982	0.03589	0.70473
Cx3cl1	20312	0.11217	17196	0.053473	2.0976	0.035937	0.70473
Tbc1d24	224617	-0.12008	2772.3	0.057262	-2.097	0.035992	0.70473
Rps13	68052	0.125	2104.7	0.059612	2.0969	0.036006	0.70473
Zfp280d	235469	0.11935	1058.9	0.05692	2.0967	0.036017	0.70473
Pbx3	18516	0.17936	1023.7	0.085613	2.095	0.036168	0.70618
Nfe2l2	18024	-0.13818	473.66	0.065959	-2.095	0.036173	0.70618
Fasn	14104	-0.13835	10159	0.066059	-2.0943	0.036234	0.70659
Samd4	74480	-0.11047	1076.4	0.052769	-2.0936	0.0363	0.70707
Sdcbp	53378	0.08633	3752.1	0.041275	2.0916	0.036477	0.70918
Ndufa2	17991	0.12749	949.43	0.060973	2.0909	0.03654	0.70918
Rnf113a2	66381	0.15064	244.84	0.072056	2.0906	0.036562	0.70918
Pcgf6	71041	-0.14382	407.06	0.068797	-2.0905	0.036572	0.70918
Tnfaip1	21927	-0.1047	1301.6	0.0501	-2.0897	0.036641	0.70974
Klhl13	67455	0.13958	3385.6	0.066824	2.0887	0.036733	0.71073
Eef1g	67160	0.10529	6775.3	0.050445	2.0871	0.036877	0.71175
Homer1	26556	0.14291	4973.7	0.068481	2.0869	0.036899	0.71175
Gm13090	105704528	0.069549	2.8865	0.033333	2.0865	0.036932	0.71175
Prep	19072	-0.14149	688.53	0.067818	-2.0863	0.036951	0.71175
Gm10175	100043121	0.14132	1519.6	0.06782	2.0838	0.037179	0.71454
Gm10275	19897	0.12398	3007.4	0.05952	2.083	0.037247	0.71454
Rbm24	666794	0.18392	740.96	0.088297	2.083	0.037253	0.71454
Ncstn	59287	-0.10876	1501	0.052226	-2.0826	0.03729	0.71454
Bphl	68021	0.14739	381.5	0.070798	2.0818	0.037362	0.71454
Cdh24	239096	-0.17305	326.9	0.083169	-2.0807	0.037462	0.71454
Lrrc61	243371	0.1235	673.78	0.059372	2.0802	0.037509	0.71454
Arntl	11865	0.17372	686.43	0.083519	2.0801	0.03752	0.71454
Tpk1	29807	0.1841	68.567	0.088521	2.0798	0.037544	0.71454
Kcna1	16485	-0.1438	4215.4	0.069142	-2.0798	0.037545	0.71454
Senp8	71599	0.17611	176	0.084682	2.0797	0.037555	0.71454
Sdc4	20971	0.12674	1736.1	0.060955	2.0793	0.037593	0.71454
Vwa3a	233813	-0.18037	97.15	0.086763	-2.0788	0.037631	0.71454
Pcdha12	192164	-0.15828	452.74	0.076168	-2.078	0.037706	0.71518
Gas7	14457	0.10791	13537	0.051976	2.0762	0.037872	0.71625
Grasp	56149	0.10524	1925.2	0.050691	2.076	0.037893	0.71625
Sox11	20666	0.18098	788.13	0.087185	2.0758	0.037909	0.71625
Dcun1d5	76863	0.11465	918.12	0.055237	2.0756	0.037928	0.71625
Tmem178b	434008	-0.089969	3611.8	0.043359	-2.075	0.03799	0.71665
Doc2g	60425	-0.17693	219.02	0.085303	-2.0742	0.038065	0.71728
Zfp120	104348	0.16172	315.62	0.077993	2.0735	0.038122	0.71744
Adcy6	11512	-0.1464	1354.1	0.070628	-2.0729	0.038183	0.71744
Commd8	27784	0.11611	844.98	0.056017	2.0727	0.038198	0.71744
Tyro3	22174	0.13608	7308.3	0.065706	2.071	0.038361	0.71953
Sypl2	17306	-0.18269	69.496	0.08824	-2.0704	0.038418	0.71953
Ralb	64143	-0.12867	552.6	0.062155	-2.0702	0.038433	0.71953
Timm22	56322	0.12648	554.98	0.061134	2.0689	0.038559	0.72109
Celsr1	12614	-0.15513	479.62	0.075021	-2.0678	0.038655	0.72207
Gabra1	14394	-0.16528	7315.5	0.079944	-2.0674	0.038696	0.72207
Mtmr1	53332	0.10696	1133.8	0.051748	2.067	0.038736	0.72207
Ascl2	17173	0.099347	5.5645	0.048076	2.0665	0.038784	0.72219
Man2b2	17160	-0.13078	697.88	0.063334	-2.0649	0.038935	0.72282
B230307C23Rik	245305	-0.1753	116.2	0.084897	-2.0648	0.038937	0.72282
Ctnnd1	12388	-0.10754	2027.1	0.052083	-2.0648	0.038943	0.72282
Mfsd4a	213006	-0.18192	1646.7	0.08817	-2.0633	0.039085	0.72348
Lyrm2	108755	0.1422	361.81	0.068945	2.0625	0.039162	0.72348
Prnd	26434	-0.053686	3.707	0.026037	-2.0619	0.039217	0.72348
Gpr101	245424	0.14527	315.16	0.070458	2.0618	0.039228	0.72348
Igfbp5	16011	-0.16058	3467.1	0.077894	-2.0615	0.039252	0.72348
Cep85l	100038725	-0.16051	231.11	0.077864	-2.0615	0.039258	0.72348
Hmgcs2	15360	0.15618	252.11	0.075767	2.0613	0.039271	0.72348
Slc39a11	69806	0.13658	412.31	0.066287	2.0604	0.03936	0.72436
Gucy1a2	234889	-0.16302	629.46	0.079162	-2.0594	0.039459	0.72485
Ddx25	30959	-0.13679	1162	0.066431	-2.0591	0.039482	0.72485
Gm9903	433873	0.11047	6.513	0.053655	2.0588	0.039512	0.72485
Shb	230126	0.14105	679.32	0.068562	2.0573	0.039662	0.72643
Shd	20420	-0.16362	358.25	0.079548	-2.0568	0.039702	0.72643
Arid3b	56380	-0.14984	307.64	0.072857	-2.0566	0.039725	0.72643
Slc15a5	277898	0.15374	20.089	0.07477	2.0562	0.039766	0.72643
1700037H04Rik	67326	0.1723	1841	0.083849	2.0549	0.039893	0.72723
Mycn	18109	-0.17901	174.01	0.087118	-2.0549	0.039893	0.72723
Slc10a2	20494	0.17421	40.187	0.084829	2.0537	0.040005	0.72831
Lmo1	109594	0.15818	204.6	0.077041	2.0532	0.040056	0.72831
Prlhr	226278	0.13305	33.464	0.064823	2.0525	0.040123	0.72831
Idh1	15926	-0.14592	1046.3	0.071115	-2.0519	0.040182	0.72831
Asphd2	72898	0.1373	3048.8	0.06693	2.0514	0.040226	0.72831
Srsf12	272009	0.14285	464.47	0.06964	2.0512	0.040245	0.72831
Thumpd1	233802	0.11021	1569.5	0.053744	2.0506	0.040304	0.72831
Csnk1g2	103236	0.12116	4973.1	0.059086	2.0506	0.04031	0.72831
Rrp12	107094	-0.11195	1261.6	0.0546	-2.0503	0.040331	0.72831
Bag5	70369	0.1215	1675.8	0.059321	2.0481	0.040547	0.73119
Lrrc55	241528	-0.1663	519.16	0.081213	-2.0477	0.040588	0.73119
Rbm20	73713	-0.1798	300.44	0.087822	-2.0474	0.040622	0.73119
Dcbld2	73379	-0.11083	938.72	0.054144	-2.047	0.040659	0.73119
Pth1r	19228	-0.1764	241.95	0.086215	-2.046	0.040752	0.73179
Aimp2	231872	-0.14677	374.5	0.071745	-2.0457	0.040784	0.73179
Zfp316	54201	-0.11211	1081.4	0.054814	-2.0453	0.040827	0.73179
Mmgt2	216829	-0.17855	327.01	0.087326	-2.0446	0.040891	0.73179
Taf12	66464	0.13447	373.58	0.065773	2.0445	0.040904	0.73179
Cdk18	18557	-0.18083	1238.9	0.088468	-2.044	0.040957	0.73198
Mdga2	320772	0.12033	1410.6	0.058976	2.0403	0.041323	0.73778
Ralgps2	78255	0.12742	1292.8	0.062485	2.0391	0.041439	0.73831
Gtf2i	14886	-0.073852	7224.1	0.036221	-2.0389	0.041458	0.73831
Sh3kbp1	58194	0.10164	1535.4	0.049859	2.0387	0.041485	0.73831
Emx2	13797	-0.13584	322.8	0.066677	-2.0373	0.041616	0.73831
Ascc1	69090	0.13851	373.2	0.067997	2.037	0.041651	0.73831
Myrf	225908	-0.16908	2678.5	0.083021	-2.0366	0.041689	0.73831
Kcna2	16490	-0.12873	8575.8	0.063217	-2.0363	0.04172	0.73831
Qrich1	69232	0.086308	1870.4	0.042386	2.0362	0.041727	0.73831
Nrxn1	18189	-0.14203	9306.2	0.069753	-2.0361	0.041736	0.73831
Foxg1	15228	0.12307	4059.1	0.060503	2.0342	0.041934	0.73926
Adcy2	210044	-0.15066	3206.7	0.074095	-2.0333	0.042025	0.73926
Cap1	12331	0.096047	7817.2	0.047239	2.0332	0.042029	0.73926
Gcm1	14531	0.15679	24.103	0.077115	2.0331	0.04204	0.73926
Zfp235	56525	0.12268	483.72	0.060341	2.0331	0.042043	0.73926
Ckap4	216197	-0.16444	487.62	0.080882	-2.0331	0.042046	0.73926
Ccdc160	434778	-0.17071	37.823	0.083989	-2.0326	0.042096	0.7394
Grip2	243547	0.11759	3654	0.057928	2.0299	0.04237	0.74042
Slc4a11	269356	0.11152	147.05	0.054942	2.0298	0.042377	0.74042
Slc7a3	11989	-0.17585	145.34	0.086666	-2.029	0.042456	0.74042
Aars	234734	-0.1347	5371.7	0.066422	-2.0279	0.042572	0.74042
Chrng	11449	0.048268	1.0653	0.023803	2.0278	0.042579	0.74042
Fam174a	67698	0.12882	1325.9	0.063532	2.0276	0.042597	0.74042
Ltbp2	16997	-0.16372	37.976	0.080755	-2.0274	0.042619	0.74042
Zfp472	224691	0.17786	81.717	0.087729	2.0273	0.042628	0.74042
Mc3r	17201	0.13958	28.837	0.068854	2.0271	0.04265	0.74042
Abca9	217262	0.14223	427.53	0.070175	2.0268	0.042685	0.74042
Ceacam18	72431	0.099997	7.5658	0.049339	2.0267	0.042689	0.74042
4930556J24Rik	75342	-0.072937	2.6566	0.035992	-2.0265	0.042715	0.74042
Herpud1	64209	-0.095307	1227.8	0.047031	-2.0265	0.042718	0.74042
Kcnh3	16512	-0.08817	4208.7	0.043516	-2.0261	0.042753	0.74042
Nanos1	332397	0.13382	1046.1	0.066147	2.023	0.043069	0.74375
St8sia1	20449	-0.14105	1609.7	0.069738	-2.0226	0.043116	0.74375
Ctps	51797	-0.12011	961.11	0.059397	-2.0221	0.043165	0.74375
Trpm2	28240	-0.10353	1426	0.051222	-2.0212	0.043254	0.74375
Gm7361	664837	0.15389	16.951	0.076148	2.021	0.043283	0.74375
Ano10	102566	-0.15829	400.5	0.078329	-2.0209	0.043294	0.74375
Gng8	14709	-0.17164	45.415	0.084938	-2.0208	0.043299	0.74375
Nptx1	18164	-0.17238	5024.9	0.085311	-2.0206	0.043322	0.74375
E130308A19Rik	230259	-0.13638	413.37	0.067497	-2.0205	0.043331	0.74375
Gm4759	209380	0.045652	1.196	0.022607	2.0193	0.043453	0.74433
Pdcd6	18570	0.098168	1374	0.048614	2.0193	0.043454	0.74433
Dars2	226539	-0.1358	428.78	0.067263	-2.0189	0.043493	0.74433
Sox4	20677	-0.14344	1029.3	0.071084	-2.018	0.043595	0.74514
Mag	17136	-0.17593	6611.1	0.087197	-2.0176	0.043634	0.74514
Chac2	68044	-0.15807	199.36	0.078367	-2.017	0.043696	0.74514
Neu1	18010	-0.094319	1232.4	0.046767	-2.0168	0.043717	0.74514
Nphs2	170484	0.10488	15.566	0.052022	2.0161	0.043786	0.74514
Elmo1	140580	0.1191	4163.7	0.059079	2.016	0.043801	0.74514
Adam11	11488	-0.10333	2860.3	0.05128	-2.0151	0.043895	0.74514
Gm13722	100041372	0.17148	303.1	0.085098	2.0151	0.043895	0.74514
Slc4a7	218756	0.13699	811.43	0.067994	2.0148	0.043928	0.74514
Map7d1	245877	-0.099293	8763.1	0.049297	-2.0142	0.043992	0.74551
Gm19680	100503415	-0.053824	5.0059	0.026738	-2.013	0.044115	0.74656
Trib2	217410	0.13461	1081.8	0.06688	2.0127	0.044147	0.74656
0610009L18Rik	66838	0.17709	73.544	0.088018	2.012	0.044221	0.74656
Smurf2	66313	0.13017	1423.9	0.064699	2.0119	0.044227	0.74656
Vmac	106639	0.15211	250.7	0.075647	2.0109	0.044341	0.74772
Adamtsl5	66548	-0.16783	261.15	0.083532	-2.0092	0.04452	0.74772
Gm14685	574404	0.081294	11.684	0.040491	2.0077	0.044673	0.74772
Esyt1	23943	-0.16243	415.55	0.080905	-2.0077	0.044677	0.74772
Asb4	65255	0.13713	20.224	0.068355	2.0061	0.044847	0.74772
Limk1	16885	-0.14819	1634.2	0.073872	-2.006	0.044858	0.74772
Arid5b	71371	-0.14556	661.83	0.072579	-2.0056	0.044904	0.74772
Cd52	23833	0.15075	18.948	0.075168	2.0055	0.044904	0.74772
Armc10	67211	0.12812	411.92	0.063907	2.0047	0.04499	0.74772
Galm	319625	-0.17655	46.384	0.088065	-2.0047	0.044993	0.74772
Mfn2	170731	-0.073748	7298	0.036789	-2.0046	0.045005	0.74772
Pex2	19302	0.11962	616.56	0.059691	2.004	0.04507	0.74772
Rnh1	107702	0.10803	782.04	0.053917	2.0036	0.045108	0.74772
Rtl1	353326	0.1769	519.4	0.088289	2.0036	0.045108	0.74772
Ccl11	20292	0.0829	3.6358	0.041383	2.0032	0.045154	0.74772
Smarcc2	68094	-0.092228	9005.4	0.046042	-2.0031	0.045166	0.74772
Lrrc18	67580	-0.11379	9.2179	0.056816	-2.0028	0.045198	0.74772
Crip2	68337	0.10434	2709.2	0.052106	2.0025	0.045228	0.74772
Ces2b	234669	0.17723	78.627	0.088548	2.0015	0.045337	0.74772
Rps18	20084	0.11716	2553.6	0.058541	2.0013	0.045362	0.74772
Orai2	269717	0.087251	2433.6	0.043602	2.0011	0.045383	0.74772
Car14	23831	-0.17073	388.13	0.085321	-2.001	0.045388	0.74772
Soat1	20652	-0.10561	1134.4	0.052786	-2.0007	0.045422	0.74772
Doc2b	13447	0.17324	2492.2	0.086597	2.0005	0.045447	0.74772
Sgsh	27029	-0.16947	204.99	0.084727	-2.0002	0.045483	0.74772
Wdfy2	268752	-0.14613	261.59	0.073061	-2.0001	0.045492	0.74772
Dsel	319901	0.14024	545.83	0.070119	2	0.045496	0.74772
Grm6	108072	0.094928	5.1249	0.047469	1.9998	0.045523	0.74772
Inpp5b	16330	-0.098918	932.34	0.049469	-1.9996	0.045546	0.74772
Gm3298	100041374	-0.068963	4.5569	0.034508	-1.9984	0.045669	0.74887
Serpinb6e	435350	0.045256	1.1829	0.022652	1.9978	0.045734	0.74887
Slc12a2	20496	-0.16133	3681.7	0.080791	-1.9969	0.045838	0.74887
Chia1	81600	0.15863	83.547	0.07944	1.9969	0.04584	0.74887
Dusp18	75219	0.15544	661.89	0.077849	1.9967	0.045861	0.74887
Tlk1	228012	0.078047	2620.7	0.039091	1.9965	0.045875	0.74887
Tac2	21334	0.16736	69.838	0.083856	1.9958	0.045956	0.74936
Anapc2	99152	-0.094283	2510.1	0.047252	-1.9953	0.046005	0.74936
Med13l	76199	0.11003	3382.2	0.05515	1.995	0.04604	0.74936
Gtpbp10	207704	0.14341	242.74	0.071896	1.9947	0.046079	0.74936
Gfpt2	14584	-0.16602	315.83	0.083259	-1.9941	0.046142	0.74969
Cacnb2	12296	0.14007	1555.8	0.070272	1.9933	0.046227	0.75037
Gm8185	666607	0.063783	2.6314	0.032017	1.9922	0.046353	0.7505
Foxp1	108655	0.16604	3907.8	0.083349	1.9922	0.046353	0.7505
Ust	338362	-0.14661	1541.7	0.073612	-1.9917	0.046404	0.7505
Fads3	60527	-0.13372	388.57	0.067148	-1.9914	0.046434	0.7505
Oaz2	18247	0.081861	5651.8	0.041112	1.9911	0.046464	0.7505
Cadm1	54725	0.12599	4108.9	0.063284	1.9909	0.046495	0.7505
C1s1	50908	0.15417	31.503	0.077478	1.9899	0.046604	0.75123
Plod1	18822	-0.1531	1006.6	0.076954	-1.9895	0.046651	0.75123
Bbs10	71769	0.17087	96.032	0.085932	1.9884	0.046769	0.75123
Ifih1	71586	-0.16947	117.71	0.085229	-1.9884	0.046772	0.75123
Ltbp3	16998	-0.12127	1088.2	0.060995	-1.9881	0.046798	0.75123
Ripk3	56532	-0.089201	5.6924	0.04488	-1.9876	0.046861	0.75123
Lonrf3	74365	-0.14176	433.69	0.071338	-1.9872	0.046903	0.75123
Kcnab1	16497	0.16831	4419.7	0.084711	1.9869	0.046937	0.75123
Sult1a1	20887	0.17578	309.78	0.08848	1.9867	0.046958	0.75123
Hhatl	74770	-0.17584	448.82	0.088516	-1.9865	0.046973	0.75123
Armc4	74934	-0.063894	2.4868	0.03218	-1.9855	0.047086	0.75234
C130074G19Rik	226777	-0.16635	977.86	0.083852	-1.9838	0.047276	0.75257
Mmp12	17381	0.17273	107.61	0.087072	1.9838	0.04728	0.75257
Oplah	75475	-0.1177	844.37	0.059334	-1.9836	0.047295	0.75257
Enpep	13809	-0.17219	116.15	0.086818	-1.9834	0.047323	0.75257
Cdc73	214498	0.097674	1361.1	0.049251	1.9832	0.047349	0.75257
Chgb	12653	-0.1698	8955	0.085624	-1.9831	0.047361	0.75257
Gypc	71683	-0.16217	37.825	0.08181	-1.9823	0.047447	0.75275
Plcb4	18798	-0.13668	886.62	0.068957	-1.9822	0.047459	0.75275
Ppp3r1	19058	0.094103	17795	0.047493	1.9814	0.047546	0.75325
Ccdc42	276920	0.15896	27.062	0.080239	1.9811	0.047578	0.75325
Atp5g2	67942	-0.17508	274.03	0.088445	-1.9796	0.047749	0.75517
Reps2	194590	0.091269	5788.9	0.046113	1.9793	0.047786	0.75517
Arsg	74008	-0.17518	706.25	0.088542	-1.9785	0.047877	0.75518
Lmf1	76483	0.13324	528.9	0.067355	1.9782	0.047911	0.75518
Hspbap1	66667	0.16853	147.44	0.085198	1.9781	0.047917	0.75518
Prr15	78004	-0.14212	14.571	0.071908	-1.9764	0.048105	0.75734
Gm10277	791303	0.16158	31.361	0.081793	1.9754	0.04822	0.75734
Fam57b	68952	-0.13205	1632	0.06685	-1.9753	0.048232	0.75734
Sst	20604	0.14806	4499.3	0.074954	1.9753	0.048234	0.75734
Shroom1	71774	-0.15482	241.63	0.078413	-1.9744	0.048335	0.75734
Ak2	11637	-0.12481	563.5	0.063222	-1.9741	0.048369	0.75734
Pmfbp1	56523	-0.12664	17.908	0.064157	-1.9739	0.048399	0.75734
Pde1c	18575	0.1672	1395.9	0.084718	1.9737	0.04842	0.75734
Clstn2	64085	-0.13796	1486	0.069916	-1.9732	0.048471	0.75734
Ptpro	19277	-0.12662	1322	0.06418	-1.9729	0.048511	0.75734
Cyp4f13	170716	-0.15509	244.75	0.078649	-1.972	0.048613	0.75734
Crp	12944	0.14226	15.691	0.072144	1.9719	0.048623	0.75734
Slc25a21	217593	0.13576	16.255	0.068846	1.9719	0.048623	0.75734
Lars2	102436	0.17101	281070	0.086802	1.9701	0.048825	0.7579
Sp110	109032	-0.16802	58.157	0.085308	-1.9696	0.048881	0.7579
Pappa2	23850	-0.1737	160.75	0.088192	-1.9696	0.048884	0.7579
Sema3e	20349	0.16575	921.23	0.084164	1.9694	0.048908	0.7579
Gm13590	100418071	-0.059011	1.6254	0.029964	-1.9694	0.048908	0.7579
Krt9	107656	0.1678	864.7	0.085208	1.9693	0.04892	0.7579
1110002E22Rik	102634333	-0.15453	27.907	0.078489	-1.9688	0.048981	0.75815
Parva	57342	-0.1195	1256.1	0.060732	-1.9677	0.049103	0.75868
Hrk	12123	0.14352	1306.4	0.073021	1.9655	0.049361	0.75868
Mcfd2	193813	0.11807	1760.1	0.060085	1.9651	0.049399	0.75868
Gm3667	100042100	-0.17036	38.271	0.0867	-1.965	0.049417	0.75868
Iglon5	210094	-0.14311	890.01	0.07284	-1.9647	0.049444	0.75868
Gabra4	14397	0.16109	2546	0.082043	1.9635	0.049589	0.75868
Ppp1r7	66385	0.14819	4501.3	0.075479	1.9633	0.04961	0.75868
Rgsl1	240816	0.17168	57.494	0.087467	1.9628	0.049669	0.75868
Atp11b	76295	-0.14841	2899.5	0.075619	-1.9626	0.049695	0.75868
Lmod3	320502	0.044606	1.1587	0.022734	1.9621	0.049748	0.75868
1700073E17Rik	381827	-0.076982	2.8271	0.039237	-1.962	0.049765	0.75868
Polr2i	69920	0.15535	235.34	0.079187	1.9619	0.049777	0.75868
Zfp128	243833	-0.16046	184.03	0.081792	-1.9618	0.049787	0.75868
Dpysl3	22240	-0.11808	1022.1	0.060206	-1.9613	0.04985	0.75868
H2-M2	14990	0.081475	4.1516	0.041548	1.961	0.049882	0.75868
Prkrip1	66801	0.11972	525.59	0.061057	1.9608	0.049904	0.75868
Zfp760	240034	-0.14316	251.71	0.073032	-1.9602	0.049972	0.75868
Trim9	94090	-0.1121	7363.6	0.057189	-1.9602	0.049976	0.75868
Zbtb38	245007	-0.092347	1756.8	0.047136	-1.9592	0.050094	0.75868
Iars	105148	-0.1178	1718.5	0.060145	-1.9585	0.050166	0.75868
Chst1	76969	0.11112	6923.6	0.056743	1.9583	0.050192	0.75868
Smndc1	76479	0.1169	726.47	0.059697	1.9582	0.050207	0.75868
Klrk1	27007	0.093235	6.8943	0.047615	1.9581	0.050216	0.75868
Tmco4	77056	-0.16028	152.82	0.081857	-1.9581	0.050224	0.75868
Tex15	104271	-0.16911	34.71	0.086372	-1.9579	0.050238	0.75868
Mylk4	238564	0.15768	31.375	0.080555	1.9575	0.050292	0.75868
Frmd5	228564	-0.11866	1403.8	0.060617	-1.9575	0.050292	0.75868
Trappc2l	59005	0.12146	598.23	0.062056	1.9573	0.05031	0.75868
Aqp9	64008	0.17275	60.641	0.08826	1.9573	0.050313	0.75868
Pcdh7	54216	-0.13112	3526.6	0.066996	-1.9572	0.050328	0.75868
Neurog2	11924	-0.10061	5.9718	0.051472	-1.9547	0.050614	0.75882
Grin2c	14813	-0.13505	3053.2	0.069096	-1.9545	0.050637	0.75882
Stk16	20872	0.10416	1033.8	0.053303	1.9541	0.050691	0.75882
Kctd4	67516	0.17178	347.25	0.087919	1.9539	0.050716	0.75882
Limd2	67803	0.1191	1500.9	0.060957	1.9538	0.050726	0.75882
Ptpre	19267	0.15903	1181.2	0.081406	1.9536	0.050749	0.75882
Cdh15	12555	0.16523	81.858	0.084587	1.9533	0.05078	0.75882
Ly6c1	17067	0.16201	852.73	0.082955	1.953	0.050816	0.75882
Nacad	192950	-0.11826	1496.3	0.06057	-1.9524	0.050889	0.75882
Tomm20	67952	0.12467	10146	0.06386	1.9523	0.050905	0.75882
Ccnyl1	227210	0.13888	829.44	0.07116	1.9517	0.050976	0.75882
Lrrc75b	192734	-0.13852	578.56	0.070984	-1.9514	0.051008	0.75882
Frat1	14296	0.15095	431.78	0.077385	1.9507	0.051094	0.75882
Marveld1	277010	0.15515	279.97	0.079578	1.9496	0.051224	0.75882
Sncb	104069	-0.16164	8227.6	0.082912	-1.9496	0.051228	0.75882
Usp6nl	98910	-0.15495	954.98	0.079495	-1.9492	0.051277	0.75882
Stk32a	269019	0.17103	426.78	0.087758	1.9489	0.051305	0.75882
Gpx6	75512	0.13487	14.193	0.069221	1.9483	0.051373	0.75882
Tmem144	70652	-0.17213	291.43	0.088363	-1.948	0.051417	0.75882
Igfbp3	16009	0.15752	244.52	0.080892	1.9473	0.051502	0.75882
Lamp5	76161	0.17096	1624.9	0.087796	1.9472	0.051512	0.75882
Enox2	209224	0.15127	316.09	0.077694	1.947	0.051533	0.75882
Prkacb	18749	0.12482	12016	0.064112	1.947	0.051539	0.75882
Ttll5	320244	-0.13395	974.48	0.068848	-1.9457	0.051694	0.75882
Gm14226	100462662	0.17226	145.73	0.088549	1.9453	0.051734	0.75882
2510002D24Rik	72307	0.12714	366.97	0.065362	1.9452	0.051754	0.75882
Zfp65	235907	0.13863	301.39	0.071285	1.9448	0.0518	0.75882
Gm6206	621205	-0.12154	22.535	0.062496	-1.9448	0.051801	0.75882
Gpr150	238725	0.16922	100.35	0.087019	1.9446	0.051827	0.75882
Mei4	75033	0.16636	70.313	0.085553	1.9445	0.051833	0.75882
Cdnf	227526	-0.16832	102.98	0.086601	-1.9437	0.051934	0.75882
Sh3bgrl3	73723	0.12483	923.74	0.064227	1.9436	0.051942	0.75882
Cast	12380	-0.16593	282.18	0.085371	-1.9436	0.051942	0.75882
Rom1	19881	-0.16951	128.03	0.087215	-1.9436	0.051949	0.75882
Pde9a	18585	0.1447	625.99	0.074464	1.9432	0.051994	0.75882
Shc3	20418	0.12958	997.6	0.066689	1.943	0.052017	0.75882
Fgf3	14174	0.13854	80.527	0.071331	1.9422	0.05211	0.75882
Zfp945	240041	0.14552	402.95	0.074924	1.9422	0.052112	0.75882
Vash1	238328	-0.16415	745.05	0.084523	-1.942	0.052134	0.75882
Nxpe3	385658	-0.14635	789.25	0.075378	-1.9416	0.052189	0.75882
Maml1	103806	0.11929	517.5	0.061445	1.9414	0.052212	0.75882
Tbr1	21375	-0.16926	2141	0.087231	-1.9403	0.052341	0.75882
Dgka	13139	-0.14177	247.74	0.073071	-1.9402	0.052356	0.75882
Chst11	58250	0.09815	2023.1	0.0506	1.9397	0.052413	0.75882
Fam133b	68152	-0.10968	869.65	0.056574	-1.9388	0.052531	0.75882
Rps17	20068	0.11525	2648.2	0.059451	1.9386	0.052555	0.75882
Gm4875	232338	0.07904	5.6026	0.04078	1.9382	0.052594	0.75882
Rpl13a	22121	0.10321	13423	0.053256	1.9381	0.052611	0.75882
Nars	70223	-0.11769	5587.2	0.060728	-1.9379	0.05263	0.75882
Slc6a11	243616	-0.1502	4242.3	0.077511	-1.9378	0.05265	0.75882
Kcnk15	241769	-0.12221	15.45	0.06307	-1.9376	0.052671	0.75882
Dgkb	217480	0.15865	7371.2	0.081889	1.9374	0.052693	0.75882
Fam205a2	545611	0.15552	233.5	0.080293	1.9369	0.052757	0.75882
Gm5464	432870	0.15218	30.347	0.078604	1.936	0.052865	0.75882
Gas6	14456	-0.10495	2504.1	0.054218	-1.9358	0.052895	0.75882
Kcnq5	226922	0.15965	3775.2	0.082475	1.9357	0.052899	0.75882
Epha1	13835	-0.149	22.202	0.076985	-1.9354	0.052943	0.75882
Cisd3	217149	0.16236	180	0.083904	1.935	0.052988	0.75882
Steap1	70358	-0.073716	2.8861	0.038121	-1.9338	0.053142	0.75882
Srebf2	20788	-0.11875	7634	0.061418	-1.9335	0.05317	0.75882
Mgat4b	103534	0.11891	1590.4	0.061507	1.9333	0.0532	0.75882
Ttbk2	140810	-0.10771	3280.7	0.055732	-1.9327	0.053272	0.75882
Usp29	57775	0.13991	1425.1	0.072406	1.9323	0.053324	0.75882
Lzts1	211134	0.11413	3467.5	0.059074	1.9319	0.053369	0.75882
Bcar1	12927	-0.1099	1938.2	0.056885	-1.9319	0.05337	0.75882
Pbxip1	229534	-0.13479	1845	0.069792	-1.9313	0.053451	0.75882
Klc1	16593	-0.11207	19099	0.058037	-1.931	0.053483	0.75882
Fam181b	58238	-0.13979	860.06	0.072398	-1.9309	0.053498	0.75882
Fam98a	72722	-0.13001	1168.9	0.067342	-1.9306	0.053529	0.75882
Olfm2	244723	-0.16017	1626.7	0.082969	-1.9305	0.05355	0.75882
Osgepl1	72085	-0.1616	368.46	0.08372	-1.9302	0.053583	0.75882
Kirrel3	67703	0.10372	2035.8	0.053747	1.9298	0.053626	0.75882
Mamld1	333639	-0.1198	669.23	0.062078	-1.9298	0.05363	0.75882
Rab7b	226421	-0.17084	69.233	0.088542	-1.9295	0.053668	0.75882
Spcs1	69019	0.094403	1211.4	0.048931	1.9293	0.053694	0.75882
Rundc3b	242819	0.1273	980.12	0.066008	1.9286	0.053784	0.75882
Acss3	380660	0.17076	109.29	0.088545	1.9285	0.053798	0.75882
Zfp169	67911	-0.14307	338.01	0.074191	-1.9284	0.05381	0.75882
Atg9a	245860	-0.077706	3411.2	0.040307	-1.9279	0.05387	0.75882
Cinp	67236	0.1155	912.52	0.059929	1.9272	0.053951	0.75882
Cnot2	72068	0.097937	1387.2	0.050818	1.9272	0.053954	0.75882
Sema7a	20361	-0.16423	4332.9	0.085219	-1.9271	0.053962	0.75882
Kif13b	16554	-0.14846	1760.7	0.077048	-1.9269	0.05399	0.75882
Piwil4	330890	0.11124	8.7639	0.057733	1.9267	0.054014	0.75882
Grk5	14773	0.13752	509.14	0.071389	1.9264	0.054059	0.75885
Mbnl3	171170	0.17046	105.52	0.088508	1.9259	0.054114	0.759
Fbxo30	71865	-0.14628	308.4	0.075968	-1.9256	0.054159	0.75902
Prkg2	19092	0.14829	225.76	0.077068	1.9241	0.054344	0.76098
Masp2	17175	0.13405	24.45	0.069694	1.9234	0.054431	0.76159
Nucks1	98415	0.11592	2436.4	0.060288	1.9228	0.05451	0.76176
Syt2	20980	-0.16334	2085.8	0.084985	-1.922	0.054605	0.76176
Tle3	21887	-0.15195	1267.9	0.079075	-1.9216	0.05466	0.76176
Pls1	102502	-0.14554	507.4	0.075748	-1.9213	0.054692	0.76176
Polr2k	17749	0.15037	300.99	0.078272	1.9211	0.054717	0.76176
Smim3	106878	0.15113	283.36	0.078669	1.9211	0.054719	0.76176
Mkrn2	67027	0.10092	1149.5	0.05256	1.9201	0.054849	0.76176
Med10	28077	0.1122	472.31	0.058447	1.9196	0.054908	0.76176
Coro1b	23789	-0.10117	1711.7	0.052711	-1.9194	0.054939	0.76176
Hspa1b	15511	-0.13442	869.56	0.070034	-1.9193	0.054942	0.76176
Gramd2	546134	0.14374	387.35	0.074901	1.919	0.054978	0.76176
Sumo3	20610	0.11691	3830.9	0.060931	1.9187	0.055019	0.76176
Spata13	219140	0.16377	1442.2	0.085357	1.9186	0.055035	0.76176
Frk	14302	-0.15399	25.478	0.080271	-1.9184	0.055058	0.76176
Pdpr	319518	-0.11192	995.7	0.058369	-1.9175	0.055175	0.76275
Necab1	69352	-0.1227	3267.1	0.064001	-1.9172	0.055217	0.76275
Hsd17b7	15490	-0.155	654.23	0.080881	-1.9164	0.055319	0.76354
Cyp4f17	208285	-0.16949	68.38	0.088482	-1.9155	0.055432	0.76358
Pnpla7	241274	0.14361	475.5	0.075017	1.9144	0.055566	0.76358
Nipa1	233280	-0.1046	1892.2	0.054637	-1.9144	0.055568	0.76358
Vstm2l	277432	0.16368	2760.6	0.085508	1.9143	0.055586	0.76358
D8Ertd738e	101966	0.1393	877.61	0.072791	1.9137	0.055658	0.76358
Akap7	432442	-0.12005	537.71	0.06273	-1.9137	0.05566	0.76358
Kcnma1	16531	-0.12788	2806.7	0.066881	-1.912	0.055876	0.76358
B3gntl1	210004	0.16735	180.86	0.087532	1.9119	0.055893	0.76358
Dscam	13508	-0.14938	1273.9	0.078158	-1.9113	0.055968	0.76358
Tnnc1	21924	0.15237	24.434	0.079719	1.9113	0.055968	0.76358
Itga4	16401	-0.13673	410.43	0.07154	-1.9112	0.055978	0.76358
Prkd3	75292	-0.12771	782.68	0.06682	-1.9112	0.055979	0.76358
Akap14	434756	-0.1188	12.006	0.062168	-1.9109	0.056018	0.76358
Wdr17	244484	0.14801	1234.1	0.077481	1.9103	0.056097	0.76358
Ostc	66357	0.12014	805.39	0.062899	1.91	0.056131	0.76358
Gabarapl2	93739	0.082138	3127.6	0.043006	1.9099	0.056141	0.76358
Nrsn1	22360	0.11411	12033	0.059759	1.9095	0.056199	0.76358
Arf4	11843	0.087732	2159.1	0.04597	1.9085	0.05633	0.76358
Tal2	21350	0.10869	7.4492	0.056955	1.9084	0.056338	0.76358
Clip3	76686	-0.10639	10166	0.055769	-1.9077	0.05643	0.76358
Bag6	224727	-0.089883	6462.8	0.047126	-1.9073	0.056483	0.76358
Wtip	101543	0.16573	177.17	0.086906	1.907	0.056518	0.76358
Edil3	13612	-0.15276	2551.5	0.080111	-1.9069	0.056535	0.76358
G6pc3	68401	-0.12074	770.91	0.063319	-1.9069	0.056539	0.76358
Clcn3	12725	-0.109	5152.6	0.057168	-1.9068	0.056552	0.76358
Hcfc2	67933	-0.10118	761.63	0.053063	-1.9067	0.056553	0.76358
Amot	27494	-0.12007	960.64	0.062977	-1.9065	0.056587	0.76358
Rpl39l	68172	0.043778	1.4366	0.022963	1.9064	0.056594	0.76358
Rnf150	330812	0.13282	3584.7	0.069673	1.9064	0.056599	0.76358
Nox4	50490	0.1684	72.621	0.088392	1.9051	0.056767	0.76524
Ints6	18130	-0.10773	779.65	0.056586	-1.9038	0.056935	0.76653
Slc17a5	235504	-0.14043	509.14	0.073765	-1.9037	0.05695	0.76653
Syp	20977	-0.14112	35667	0.074156	-1.903	0.057045	0.76663
Fam131b	76156	-0.094341	3975.9	0.049576	-1.903	0.057046	0.76663
Gm2546	100040001	-0.062103	2.0621	0.032649	-1.9021	0.057154	0.76693
Atp2b3	320707	-0.13142	3110	0.069098	-1.902	0.057175	0.76693
P3h2	210530	-0.16769	136.59	0.088191	-1.9015	0.057241	0.76693
Sdc2	15529	0.1367	1506.6	0.071892	1.9014	0.057245	0.76693
Sdf2	20316	0.098244	863.52	0.051684	1.9009	0.057318	0.76729
Mrpl52	68836	0.15368	302.56	0.080868	1.9004	0.057383	0.76729
Napb	17957	-0.13736	12713	0.072289	-1.9002	0.057405	0.76729
Fam92a	68099	0.093981	981.03	0.049488	1.8991	0.057553	0.76731
H2-K1	14972	-0.14352	696.42	0.075575	-1.8991	0.057558	0.76731
Gmnc	239789	0.074691	3.6975	0.039341	1.8985	0.057627	0.76731
Med28	66999	0.10268	1254.8	0.054093	1.8982	0.057668	0.76731
Gm12094	108167891	0.056044	1.9058	0.029527	1.8981	0.057685	0.76731
Grin2b	14812	0.11382	11725	0.059972	1.8979	0.057708	0.76731
Dact2	240025	0.14474	1036.2	0.076273	1.8976	0.057748	0.76731
Gm21778	101056173	0.08645	6.356	0.04556	1.8975	0.057761	0.76731
Tecr	106529	-0.11719	7297.4	0.061775	-1.8971	0.057813	0.76742
Lrp4	228357	-0.13234	1694.8	0.069805	-1.8959	0.057975	0.76892
Frrs1	20321	0.16556	86.859	0.087338	1.8956	0.058015	0.76892
Dclk3	245038	0.16684	3332.3	0.088094	1.8939	0.058241	0.76994
Gm13517	100418157	0.086738	5.4573	0.045799	1.8939	0.058241	0.76994
Bmp1	12153	-0.13844	1379	0.073112	-1.8935	0.058285	0.76994
Nell1	338352	-0.16324	1341.5	0.086229	-1.8931	0.05834	0.76994
Hnrnpc	15381	0.095177	4392.3	0.050295	1.8924	0.058441	0.76994
Sgpl1	20397	-0.10409	925.89	0.055023	-1.8918	0.058516	0.76994
Fut4	14345	0.11904	12.072	0.062922	1.8918	0.058516	0.76994
Gm15784	622481	0.030562	0.53402	0.016155	1.8918	0.058518	0.76994
Disc1	244667	0.16746	69.787	0.088523	1.8917	0.058527	0.76994
Cpn1	93721	0.13454	13.258	0.071134	1.8914	0.058572	0.76994
Gm17229	100416127	0.11424	17.683	0.060424	1.8906	0.058677	0.76994
Ankrd27	245886	-0.10197	910.5	0.053936	-1.8905	0.058692	0.76994
Trim3	55992	-0.10497	2906.5	0.055527	-1.8904	0.058706	0.76994
Kcnk12	210741	-0.15905	296.06	0.084169	-1.8896	0.058806	0.76994
Casc4	319996	0.097729	2435.5	0.05173	1.8892	0.058862	0.76994
mt-Atp6	17705	0.13523	105190	0.071592	1.889	0.058897	0.76994
Hoxc4	15423	0.1239	9.9302	0.065602	1.8886	0.058939	0.76994
Cyp4f15	106648	0.12089	626.55	0.064021	1.8883	0.058991	0.76994
2310061I04Rik	69662	-0.12172	1046.9	0.064471	-1.888	0.05903	0.76994
Sptbn2	20743	0.09417	32212	0.049891	1.8875	0.059089	0.76994
Slc7a7	20540	0.16565	78.936	0.087763	1.8875	0.059099	0.76994
Camk2d	108058	-0.14678	2146.8	0.077768	-1.8874	0.059106	0.76994
Zbed5	71970	0.15523	146.84	0.082249	1.8873	0.059114	0.76994
Rpl17-ps10	100042880	0.051458	3.6987	0.027273	1.8868	0.059187	0.77032
Bcan	12032	-0.1165	8850.4	0.061764	-1.8862	0.059269	0.77055
Gm14042	105244298	0.15515	29.587	0.082285	1.8856	0.059353	0.77055
1700029H14Rik	66501	-0.052613	1.9833	0.027905	-1.8854	0.059371	0.77055
Lgi3	213469	-0.15478	3722.7	0.082097	-1.8854	0.059382	0.77055
Adap2	216991	0.15755	231.75	0.083585	1.8849	0.05945	0.77085
Tmem167b	67495	0.092234	1419.3	0.048948	1.8843	0.059519	0.77086
Neurog1	18014	-0.098672	5.9334	0.052397	-1.8831	0.05968	0.77086
Tagap1	380608	0.11116	655.39	0.059029	1.8831	0.059692	0.77086
Ubtd1	226122	0.13689	267.75	0.072717	1.8825	0.059765	0.77086
D430019H16Rik	268595	0.13532	6479.9	0.071884	1.8825	0.05977	0.77086
Ptprk	19272	-0.16476	1288.1	0.087527	-1.8824	0.059784	0.77086
Fa2h	338521	-0.14989	1693	0.079634	-1.8822	0.059806	0.77086
Bspry	192120	0.14356	21.505	0.076285	1.8819	0.059848	0.77086
Gpsm1	67839	0.14225	1382.6	0.075606	1.8815	0.059902	0.77086
H2-Q6	110557	0.15204	29.086	0.080819	1.8813	0.059934	0.77086
Sumo1	22218	0.09302	1805.8	0.049446	1.8812	0.05994	0.77086
Rps19-ps4	625929	0.04369	1.3779	0.023235	1.8804	0.060059	0.77098
Slc18a2	214084	0.15444	124.35	0.082135	1.8803	0.060063	0.77098
Gart	14450	-0.11801	1088.8	0.062789	-1.8795	0.060178	0.77098
Olfr78	170639	0.10478	9.5849	0.055754	1.8794	0.060187	0.77098
Pef1	67898	0.10108	997.96	0.053786	1.8794	0.060196	0.77098
Klhl35	72184	0.16406	49.682	0.087323	1.8788	0.060273	0.77098
Ppp1r26	241289	-0.12038	480.33	0.064081	-1.8785	0.060314	0.77098
Hsdl1	72552	0.1064	1428.3	0.056644	1.8785	0.060315	0.77098
4930452B06Rik	74430	-0.15577	471.68	0.082936	-1.8782	0.06035	0.77098
Celf4	108013	0.08928	16820	0.047548	1.8777	0.060424	0.77137
Scaf8	106583	-0.092631	1720.9	0.049361	-1.8766	0.06057	0.77206
Frem2	242022	-0.15949	264.64	0.084994	-1.8765	0.060589	0.77206
Ptgfr	19220	-0.13961	33.216	0.07442	-1.876	0.060654	0.77206
Gm9378	668816	-0.045635	1.1187	0.024328	-1.8758	0.060677	0.77206
Gm11346	76024	0.1646	88.174	0.087771	1.8754	0.060743	0.77206
Ubtd2	327900	0.12397	391.55	0.066106	1.8753	0.060746	0.77206
Gm3052	100040938	0.16118	337.61	0.086007	1.874	0.060928	0.77381
Scand1	19018	0.14058	616.7	0.075034	1.8735	0.060995	0.77404
Dusp9	75590	-0.11418	9.8664	0.060954	-1.8732	0.061036	0.77404
Zfat	380993	0.15181	202.21	0.081059	1.8729	0.061084	0.77408
Ica1l	70375	0.13208	808.83	0.070553	1.872	0.061203	0.77502
Daam1	208846	-0.11817	2209.4	0.063142	-1.8715	0.061282	0.77508
Sft2d3	67158	0.13853	234.57	0.074031	1.8713	0.061304	0.77508
Clasp1	76707	-0.081362	3297.9	0.043487	-1.8709	0.061353	0.77508
Nus1	52014	0.087978	3475	0.047031	1.8706	0.061395	0.77508
Ppp3ca	19055	0.14224	30559	0.076056	1.8702	0.06145	0.77508
Cntn6	53870	-0.14863	515.68	0.079517	-1.8692	0.061595	0.77508
Ccdc166	223648	0.16469	132.32	0.088128	1.8687	0.06166	0.77508
Pigx	72084	-0.13374	256.41	0.071571	-1.8686	0.061679	0.77508
Penk	18619	0.15906	17605	0.085151	1.868	0.061758	0.77508
Nav3	260315	-0.1225	1859	0.065593	-1.8676	0.061816	0.77508
Il12rb1	16161	-0.15435	71.035	0.08265	-1.8675	0.061839	0.77508
Ctps2	55936	-0.1179	626.12	0.063137	-1.8673	0.061853	0.77508
Grm5	108071	0.14148	6913.9	0.075768	1.8673	0.061857	0.77508
Wnt1	22408	0.16109	63.951	0.086293	1.8667	0.061937	0.77508
Mttp	17777	0.14467	348.72	0.077497	1.8667	0.061941	0.77508
Cox16	66272	0.14937	239.05	0.080081	1.8653	0.062144	0.77508
Arfgef2	99371	-0.081146	2939.5	0.043516	-1.8648	0.062215	0.77508
Gm12630	100384871	-0.04497	1.2352	0.024117	-1.8647	0.062229	0.77508
Kat6b	54169	0.089961	2141	0.048246	1.8646	0.062232	0.77508
Iqgap2	544963	0.16079	585.02	0.086233	1.8646	0.062243	0.77508
Cpt2	12896	-0.15617	149.81	0.083776	-1.8642	0.062294	0.77508
Gm15653	100862249	0.034701	0.86965	0.01862	1.8637	0.06237	0.77508
Acr	11434	0.13622	18.922	0.073093	1.8637	0.062371	0.77508
Nin	18080	0.13977	2504.2	0.075021	1.8631	0.062454	0.77508
Gpd2	14571	-0.10456	2571.4	0.056122	-1.863	0.062457	0.77508
Abhd17c	70178	0.12299	787.46	0.066022	1.8629	0.062471	0.77508
Shq1	72171	0.14481	247.68	0.07774	1.8627	0.062499	0.77508
Zfp213	449521	0.14776	232.97	0.079343	1.8623	0.062559	0.77508
Mapkapk3	102626	-0.16487	93.332	0.088544	-1.862	0.062596	0.77508
Sla	20491	-0.16207	242.49	0.087059	-1.8616	0.062653	0.77508
Nphp1	53885	0.14004	389.88	0.075232	1.8615	0.062678	0.77508
Hgf	15234	-0.16319	98.06	0.087692	-1.861	0.06275	0.77508
9330159F19Rik	212448	0.12195	2077.3	0.065532	1.8609	0.062756	0.77508
Hhipl1	214305	-0.15654	209.11	0.084128	-1.8607	0.062784	0.77508
Tln1	21894	-0.091776	2123.9	0.049341	-1.8601	0.062877	0.77508
Spock3	72902	0.14578	5185.8	0.078384	1.8599	0.062907	0.77508
Sh3gl1	20405	-0.095789	980.74	0.051509	-1.8597	0.062934	0.77508
Tnfsf8	21949	0.040893	1.0614	0.021991	1.8595	0.062953	0.77508
Ldb2	16826	0.16457	331.01	0.088504	1.8594	0.062964	0.77508
Hid1	217310	-0.099092	2243.2	0.053297	-1.8592	0.062995	0.77508
Enpp6	320981	-0.16395	339.6	0.08821	-1.8587	0.063076	0.77552
2310030G06Rik	66952	0.16308	43.394	0.087788	1.8577	0.063211	0.77664
Exoc3l4	74190	-0.1482	22.938	0.079788	-1.8574	0.063257	0.77665
Zmat1	215693	0.12738	428.56	0.068606	1.8566	0.063363	0.77739
Slc39a6	106957	-0.1559	1210.9	0.084012	-1.8557	0.063501	0.77848
Dnajc6	72685	-0.112	6146.2	0.060389	-1.8546	0.063658	0.77848
Zfp286	192651	0.13651	382.81	0.073611	1.8545	0.063666	0.77848
Pcsk9	100102	-0.16408	328.99	0.088506	-1.8539	0.063752	0.77848
Usp35	244144	-0.10979	766.63	0.05923	-1.8535	0.063805	0.77848
Utp18	217109	0.11427	598.18	0.061649	1.8535	0.063811	0.77848
Herc4	67345	-0.094219	840.91	0.050843	-1.8531	0.063861	0.77848
Lingo2	242384	-0.13351	533.66	0.072053	-1.853	0.063888	0.77848
Bloc1s2	73689	0.11895	637.22	0.0642	1.8528	0.063907	0.77848
Ccdc85b	240514	0.097469	2293	0.052608	1.8527	0.06392	0.77848
Rcan1	54720	0.094791	1504.4	0.051167	1.8526	0.063945	0.77848
Slc25a18	71803	-0.15658	996.01	0.084542	-1.8521	0.064016	0.77879
Pirb	18733	0.13616	20.81	0.073534	1.8517	0.064074	0.77896
Chst8	68947	-0.15814	154.03	0.08548	-1.85	0.064307	0.781
Nfic	18029	-0.14048	3238.7	0.075965	-1.8493	0.064417	0.781
Mmp15	17388	-0.12868	886.85	0.069601	-1.8489	0.064475	0.781
Fibin	67606	0.14558	65.685	0.07879	1.8477	0.064643	0.781
Nsg1	18196	0.11544	10399	0.062483	1.8475	0.064673	0.781
Ppp1r9a	243725	0.14192	12842	0.076821	1.8474	0.064694	0.781
Lrrtm3	216028	0.16323	1529	0.088373	1.8471	0.064731	0.781
Mroh2a	100040766	0.1631	73.978	0.088364	1.8457	0.064929	0.781
Smurf1	75788	0.10748	2055.2	0.058232	1.8456	0.064944	0.781
Gm8104	666436	-0.06056	2.6907	0.032813	-1.8456	0.064947	0.781
Prss50	235631	-0.14328	20.1	0.077648	-1.8453	0.064999	0.781
Trim59	66949	-0.15141	480.12	0.082082	-1.8447	0.065085	0.781
Gm10032	791407	0.13147	13.279	0.071278	1.8444	0.065124	0.781
Rfxap	170767	0.11554	756.17	0.062656	1.8441	0.065175	0.781
Gm8540	667254	0.083336	4.8856	0.045197	1.8439	0.065205	0.781
Emid1	140703	-0.16139	239.06	0.087539	-1.8436	0.065241	0.781
Gm10384	100038735	0.099052	6.233	0.053732	1.8434	0.065265	0.781
P2ry1	18441	0.14814	585.04	0.080385	1.8428	0.065352	0.781
Ube2g2	22213	0.087854	2160.4	0.047683	1.8425	0.065407	0.781
Cope	59042	-0.08717	2151.4	0.047312	-1.8424	0.06541	0.781
Nsg2	18197	0.1302	22466	0.070689	1.8418	0.065501	0.781
Ms4a6c	73656	-0.15438	33.174	0.083828	-1.8416	0.065529	0.781
Mark1	226778	0.073461	3972.2	0.039889	1.8416	0.065531	0.781
Mfap2	17150	0.15303	60.983	0.083129	1.8409	0.065635	0.781
Gng4	14706	-0.16037	1645.6	0.087143	-1.8403	0.065719	0.781
Gm14746	100416123	-0.072418	3.0994	0.039365	-1.8396	0.065821	0.781
Tbc1d25	209815	-0.12663	305.25	0.068838	-1.8395	0.065842	0.781
Btbd2	208198	0.079349	2271.7	0.043144	1.8392	0.065889	0.781
Gm10177	108167643	0.14849	211.32	0.080739	1.8391	0.065895	0.781
Htr1b	15551	0.15676	1526.9	0.085254	1.8387	0.065956	0.781
Nop16	28126	0.11691	466.54	0.063588	1.8385	0.065991	0.781
Notum	77583	-0.16103	114.66	0.087596	-1.8384	0.066007	0.781
Gm10357	102640615	-0.082015	5.4909	0.044622	-1.838	0.066062	0.781
Sv2c	75209	0.14468	3835.6	0.078723	1.8379	0.066081	0.781
Npnt	114249	-0.14927	605.71	0.081221	-1.8378	0.066086	0.781
Pygb	110078	-0.11338	6710.8	0.061697	-1.8377	0.066101	0.781
Pus3	67049	-0.1473	231.04	0.080169	-1.8373	0.066161	0.781
Six3	20473	0.14872	1329.5	0.080948	1.8373	0.066168	0.781
C1rl	232371	0.13029	14.163	0.070918	1.8371	0.06619	0.781
Eri2	71151	0.1259	317.35	0.068542	1.8369	0.066229	0.781
Wrap53	216853	-0.13929	283.32	0.075841	-1.8366	0.066266	0.781
Dock5	68813	-0.14928	629.55	0.081284	-1.8365	0.066279	0.781
Pan3	72587	0.11212	1140.7	0.061048	1.8365	0.06628	0.781
Eif3g	53356	-0.097573	1294	0.053179	-1.8348	0.066534	0.781
Dync1h1	13424	-0.098716	24593	0.053804	-1.8347	0.066546	0.781
Gm9780	100039175	0.12612	26.344	0.068741	1.8346	0.066559	0.781
Impg1	63859	0.15753	102.16	0.085867	1.8346	0.066569	0.781
Bbc3	170770	0.1574	239.87	0.085799	1.8345	0.066575	0.781
Zdbf2	73884	0.15126	1539.9	0.08248	1.8339	0.066668	0.781
Gm7672	665523	0.09419	7.134	0.051368	1.8336	0.066708	0.781
Dkkl1	50722	-0.15183	135.6	0.082804	-1.8336	0.066718	0.781
Kif21b	16565	-0.11625	3447.4	0.063411	-1.8333	0.066756	0.781
Sntg2	268534	0.16218	100.06	0.088486	1.8328	0.066835	0.781
Ston2	108800	-0.13268	472.9	0.072395	-1.8327	0.066841	0.781
Pkd2l1	329064	-0.13793	57.566	0.07526	-1.8327	0.066845	0.781
Ubxn2a	217379	-0.14654	1454.6	0.079962	-1.8326	0.066861	0.781
Ccdc177	380768	0.11969	547.33	0.065319	1.8324	0.066899	0.781
Pitpnm1	18739	-0.07627	5854.3	0.04164	-1.8316	0.067004	0.781
Plod3	26433	-0.11134	1078	0.0608	-1.8312	0.067064	0.781
Eif3d	55944	-0.087985	1493	0.048049	-1.8311	0.067079	0.781
Camk2g	12325	-0.13181	4189.3	0.071993	-1.8309	0.06711	0.781
Gorasp2	70231	0.076932	2361.1	0.04202	1.8308	0.067129	0.781
Rilp	280408	-0.15658	34.45	0.085526	-1.8308	0.06713	0.781
Mid1ip1	68041	-0.1293	3636.9	0.070634	-1.8306	0.067157	0.781
Pgrmc1	53328	0.093651	8136.8	0.05116	1.8305	0.067171	0.781
Cfap20	14894	0.096544	873.4	0.052752	1.8301	0.06723	0.78116
Dctd	320685	0.13659	227.7	0.074667	1.8293	0.067361	0.78177
B3galt6	117592	0.13422	349.99	0.073379	1.8292	0.067372	0.78177
Rpl9-ps7	100040021	0.088254	4.6397	0.048259	1.8288	0.067434	0.78192
Lsm11	72290	-0.12902	562.57	0.070565	-1.8284	0.067495	0.78192
Yif1b	77254	-0.12416	638.29	0.067914	-1.8282	0.067521	0.78192
Plcl2	224860	0.13287	2556.3	0.0727	1.8277	0.067594	0.78202
Crebl2	232430	0.099368	1490.1	0.054373	1.8275	0.067619	0.78202
Mpzl3	319742	0.15285	148.65	0.083672	1.8268	0.067734	0.78213
Mtss1	211401	-0.10966	1084.9	0.060035	-1.8266	0.067753	0.78213
Cst6	73720	0.15869	101.59	0.08688	1.8266	0.067764	0.78213
Pstpip2	19201	-0.1592	178.02	0.087179	-1.8262	0.067822	0.78228
Gabra5	110886	0.14354	1005.7	0.07863	1.8255	0.067931	0.78266
Haus1	225745	-0.15754	132.91	0.086332	-1.8248	0.068031	0.78266
Trav4-4-dv10	100113414	-0.074543	4.1499	0.040858	-1.8244	0.068089	0.78266
Htr1a	15550	-0.15309	402.56	0.083943	-1.8238	0.068188	0.78266
Mta3	116871	-0.12286	1782.6	0.067387	-1.8231	0.068281	0.78266
Id4	15904	0.15364	3017.2	0.084279	1.823	0.068301	0.78266
Plcxd1	403178	0.13529	625.2	0.07422	1.8229	0.068319	0.78266
Marcks	17118	0.14296	4518.8	0.078434	1.8226	0.068358	0.78266
Ift81	12589	-0.11834	632.51	0.064938	-1.8223	0.068412	0.78266
Hpca	15444	0.1488	24330	0.081667	1.8221	0.068441	0.78266
Kcna5	16493	0.1584	1146.7	0.086939	1.822	0.068452	0.78266
Cyp4f41-ps	77875	0.083583	5.5359	0.045889	1.8214	0.068542	0.78266
Map1a	17754	-0.12649	51345	0.069447	-1.8213	0.068556	0.78266
Gm7535	665187	0.064682	2.6349	0.035516	1.8212	0.068578	0.78266
Hectd3	76608	-0.098113	1522.6	0.053882	-1.8209	0.068626	0.78266
Nt5e	23959	0.15266	509.49	0.083843	1.8208	0.068632	0.78266
Larp7	28036	0.11143	500.36	0.061198	1.8208	0.068643	0.78266
Tnr	21960	-0.089726	5757.5	0.049284	-1.8206	0.068668	0.78266
Spin4	270624	0.14215	19.784	0.078122	1.8196	0.06882	0.78281
Tmem88b	320587	-0.15686	2642.8	0.086219	-1.8193	0.068867	0.78281
Clip2	269713	-0.12707	4711.4	0.069844	-1.8193	0.068868	0.78281
Atp1a1	11928	-0.12825	20582	0.070511	-1.8188	0.068936	0.78281
Zc3h11a	70579	0.13526	2605.2	0.074367	1.8188	0.06894	0.78281
Slc30a3	22784	-0.14463	1251.4	0.079525	-1.8187	0.068952	0.78281
Gm14276	668943	-0.14247	21.547	0.078387	-1.8175	0.069136	0.78305
Uba1	22201	-0.10634	10698	0.058516	-1.8172	0.069186	0.78305
Dlg2	23859	0.10263	11309	0.056478	1.8172	0.06919	0.78305
Sik1	17691	-0.14972	1056.8	0.082416	-1.8167	0.069268	0.78305
Carhsp1	52502	0.11236	3270.4	0.061857	1.8164	0.069304	0.78305
Pnck	93843	0.15784	1458.7	0.086904	1.8162	0.069336	0.78305
Cd209f	69142	-0.096901	5.8524	0.053367	-1.8157	0.069412	0.78305
Tmem68	72098	0.10441	933.74	0.057509	1.8155	0.06944	0.78305
Cyhr1	54151	0.095639	4285.5	0.052682	1.8154	0.069461	0.78305
Gm6104	619829	0.046767	1.6018	0.025763	1.8152	0.069488	0.78305
Mmp19	58223	-0.15665	40.717	0.086298	-1.8152	0.069494	0.78305
Itm2c	64294	0.11805	25223	0.065037	1.8151	0.069515	0.78305
Dock4	238130	0.14262	3024.3	0.078596	1.8146	0.06959	0.78338
Tmppe	100504715	-0.12287	518.77	0.067738	-1.8139	0.069689	0.78387
Ilvbl	216136	-0.12934	532.07	0.07131	-1.8137	0.069723	0.78387
Npy2r	18167	0.16025	184.48	0.08841	1.8126	0.069895	0.78496
Col4a6	94216	0.15969	46.099	0.088115	1.8122	0.069948	0.78496
Sgk3	170755	0.15445	804.66	0.08525	1.8117	0.070034	0.78496
Apold1	381823	-0.15898	270.81	0.087771	-1.8112	0.070102	0.78496
H2-Ab1	14961	0.10393	27.722	0.057382	1.8112	0.070106	0.78496
Ccdc71l	72123	0.11447	577.25	0.063202	1.8111	0.070123	0.78496
Evl	14026	0.10542	3201.4	0.058215	1.8108	0.070171	0.78496
Zdhhc8	27801	-0.11635	2700.2	0.064254	-1.8107	0.070182	0.78496
Vmn1r-ps73	100043006	-0.076417	4.6014	0.042217	-1.8101	0.070282	0.78556
Hsd11b1	15483	-0.16006	197.13	0.088444	-1.8098	0.070329	0.78559
Fchsd2	207278	0.11227	1702.8	0.062052	1.8092	0.070419	0.78608
Pi4k2a	84095	0.098075	2167.6	0.054236	1.8083	0.070559	0.78663
Aacs	78894	-0.12563	1009.4	0.06948	-1.8081	0.070586	0.78663
Manba	110173	-0.13974	261.4	0.077288	-1.808	0.070604	0.78663
Clec4e	56619	0.080646	5.1481	0.044639	1.8066	0.070819	0.78739
Timp2	21858	0.072695	9181.7	0.040241	1.8065	0.070837	0.78739
Pgp	67078	-0.11658	1865.8	0.064592	-1.8049	0.071096	0.78739
Pdk4	27273	-0.14357	425.09	0.079555	-1.8047	0.071127	0.78739
Acsl6	216739	-0.11824	7756.7	0.065536	-1.8042	0.071198	0.78739
Ndufb2	68198	0.094295	1384.1	0.052266	1.8041	0.071209	0.78739
Ogfod1	270086	0.099964	2785.2	0.05541	1.8041	0.071216	0.78739
Morc4	75746	0.14041	160.49	0.077842	1.8038	0.071264	0.78739
Alg8	381903	-0.14967	146.78	0.082984	-1.8035	0.071303	0.78739
Shank3	58234	0.12396	11091	0.06875	1.8031	0.071368	0.78739
Mcur1	76137	-0.15058	724.05	0.08352	-1.8029	0.071399	0.78739
Aip	11632	0.081502	1786.6	0.045206	1.8029	0.0714	0.78739
Whamm	434204	-0.12113	396.84	0.067186	-1.8029	0.071406	0.78739
Slc9a7	236727	-0.14015	639.23	0.077744	-1.8028	0.071424	0.78739
2810006K23Rik	72650	0.14181	270.35	0.078676	1.8025	0.071468	0.78739
Col9a3	12841	-0.13913	376.29	0.077195	-1.8023	0.071493	0.78739
Sec14l5	665119	-0.15412	537.77	0.085517	-1.8023	0.071505	0.78739
Alkbh8	67667	-0.11335	664.99	0.06291	-1.8018	0.071578	0.78739
Nsf	18195	-0.11431	22395	0.063444	-1.8018	0.071584	0.78739
Gm15645	626055	-0.13676	18.335	0.075911	-1.8016	0.071612	0.78739
Ak8	68870	0.14153	20.724	0.078564	1.8015	0.071626	0.78739
Gpr88	64378	0.159	12531	0.088278	1.8012	0.071678	0.78746
Swap70	20947	-0.12949	620.33	0.071915	-1.8005	0.071777	0.78762
Rbp1	19659	0.15321	520.56	0.085104	1.8003	0.071819	0.78762
Wdr6	83669	-0.10216	3187.6	0.056751	-1.8002	0.071829	0.78762
mt-Nd4	17719	0.1054	156800	0.058577	1.7994	0.07195	0.78801
Fgd1	14163	-0.11397	448.44	0.063342	-1.7993	0.071969	0.78801
Cartpt	27220	0.13754	749.11	0.076474	1.7985	0.072099	0.78801
1700028P14Rik	67483	-0.099381	8.1829	0.055259	-1.7985	0.072103	0.78801
Nlrp9c	330490	0.11408	10.18	0.063433	1.7984	0.072118	0.78801
4933407L21Rik	71141	0.15543	116.6	0.086433	1.7983	0.072137	0.78801
Cndp2	66054	-0.10799	1159.3	0.0601	-1.7969	0.072352	0.78986
Ebf2	13592	-0.10931	10.162	0.060862	-1.796	0.072501	0.79096
Palm3	74337	-0.15739	79.66	0.087649	-1.7957	0.072547	0.79096
BC034090	207792	-0.15112	421.78	0.084173	-1.7954	0.07259	0.79096
Prkg1	19091	0.15785	222.01	0.087934	1.7951	0.07264	0.79101
Tdg	21665	0.093357	1122.5	0.052058	1.7933	0.07292	0.7931
Trnp1	69539	0.10357	6092	0.057768	1.7929	0.072988	0.7931
Kcnj12	16515	0.12686	370.46	0.070762	1.7927	0.073018	0.7931
Gsx2	14843	-0.1232	21.312	0.06873	-1.7925	0.073057	0.7931
Plau	18792	0.14756	39.03	0.082344	1.792	0.073132	0.7931
Rap1gap2	380711	-0.12517	5128.1	0.069869	-1.7915	0.073216	0.7931
D16Ertd472e	67102	-0.15859	189.75	0.088548	-1.791	0.073297	0.7931
Dab2ip	69601	-0.10766	3393.3	0.060115	-1.7909	0.073315	0.7931
Lrrn1	16979	-0.14207	2029.4	0.079346	-1.7905	0.073367	0.7931
Fam50a	108160	-0.11926	477.38	0.066617	-1.7903	0.073408	0.7931
Ost4	67695	0.12373	537.71	0.069118	1.7901	0.07343	0.7931
Pomk	74653	0.10403	796.68	0.058136	1.7894	0.073554	0.7931
Cops2	12848	0.096065	2041.7	0.053709	1.7886	0.073675	0.7931
Smc1a	24061	-0.10515	2572	0.058798	-1.7882	0.073737	0.7931
Atp1b2	11932	-0.13532	11209	0.075678	-1.7881	0.073763	0.7931
Tob1	22057	-0.085632	1206.3	0.047897	-1.7878	0.073804	0.7931
Gm10269	100040823	0.11254	12.386	0.062953	1.7876	0.073839	0.7931
Nav2	78286	-0.096865	1993	0.054192	-1.7874	0.073866	0.7931
Hao2	56185	-0.054254	2.1558	0.030364	-1.7868	0.073973	0.7931
Egln1	112405	0.079652	2603.7	0.04458	1.7867	0.073981	0.7931
Sod2	20656	-0.086632	3664.4	0.048488	-1.7867	0.073989	0.7931
Ppp1r9b	217124	0.082936	41106	0.046424	1.7865	0.074016	0.7931
Chrd	12667	-0.14733	353.37	0.082468	-1.7865	0.074022	0.7931
Crym	12971	0.12298	4023.9	0.068842	1.7864	0.074037	0.7931
Cdh7	241201	0.15635	790.56	0.087536	1.7861	0.074085	0.7931
Rrbp1	81910	-0.10303	1989.3	0.057712	-1.7852	0.074225	0.7931
Erlin1	226144	0.13838	1043.6	0.077514	1.7852	0.074235	0.7931
Nwd2	319807	-0.14575	619.69	0.081655	-1.785	0.074267	0.7931
Fndc9	320116	0.15672	309.76	0.087818	1.7846	0.074331	0.7931
Cntn4	269784	-0.14091	1060.4	0.078983	-1.7841	0.07441	0.7931
Rnf149	67702	0.1153	933.74	0.064637	1.7838	0.07445	0.7931
Cdh20	23836	-0.14946	588.48	0.083788	-1.7838	0.074462	0.7931
Syt10	54526	0.12087	223.05	0.067767	1.7836	0.074486	0.7931
Pdhb	68263	-0.084431	3745.6	0.047349	-1.7832	0.074561	0.7931
Pcx	18563	-0.12435	2842.6	0.069739	-1.783	0.074583	0.7931
Pard6a	56513	-0.12159	475.76	0.0682	-1.7829	0.07461	0.7931
Thap4	67026	0.11599	513.52	0.065065	1.7826	0.074649	0.7931
Rpl39	67248	0.11872	1134.5	0.06661	1.7823	0.0747	0.7931
Ppm1l	242083	-0.15459	6895	0.086751	-1.782	0.074756	0.7931
Prkch	18755	0.14642	1321	0.082175	1.7818	0.07479	0.7931
Sash1	70097	-0.11972	2408.7	0.067207	-1.7814	0.074847	0.7931
H2-T10	15024	-0.15644	58.354	0.087831	-1.7811	0.074896	0.7931
Neto1	246317	0.13891	3543.5	0.077991	1.7811	0.074898	0.7931
Ndufb5	66046	0.083331	2073.8	0.046793	1.7808	0.074937	0.7931
Fam205c	277773	-0.15713	128.56	0.08824	-1.7807	0.074967	0.7931
Zfp746	69228	0.11473	853.17	0.064441	1.7804	0.075008	0.7931
Cdc42ep1	104445	-0.15148	543.33	0.085092	-1.7802	0.075039	0.7931
Rab9b	319642	0.14453	769.09	0.081196	1.78	0.075073	0.7931
Hk1	15275	-0.12905	10500	0.072501	-1.78	0.075073	0.7931
Gm5936	546325	0.043319	1.5788	0.02436	1.7783	0.07535	0.79471
Rora	19883	-0.14119	1450.4	0.079434	-1.7775	0.075486	0.79471
Rnf166	68718	0.14279	1062.8	0.080347	1.7772	0.075541	0.79471
Pfkm	18642	-0.10521	12391	0.059209	-1.7769	0.075583	0.79471
Ptprt	19281	-0.13295	6140.6	0.074833	-1.7766	0.075642	0.79471
Gdf10	14560	-0.15588	276.31	0.087744	-1.7765	0.075654	0.79471
Clstn1	65945	-0.098114	27186	0.055238	-1.7762	0.0757	0.79471
Cdc14a	229776	0.15325	158.62	0.086303	1.7757	0.075782	0.79471
Nudt12	67993	-0.15566	190.71	0.087662	-1.7757	0.07579	0.79471
Klhl34	245683	0.090476	1464.3	0.050955	1.7756	0.075797	0.79471
Mavs	228607	-0.14494	211.6	0.081645	-1.7753	0.075846	0.79471
Pars2	230577	0.13833	200.34	0.077922	1.7752	0.075858	0.79471
Slmap	83997	0.13487	6052.4	0.07599	1.7748	0.075929	0.79471
Arel1	68497	0.14063	6458.9	0.07924	1.7748	0.075933	0.79471
Asb13	142688	-0.1175	1634	0.066217	-1.7744	0.075993	0.79471
Gm11962	382478	-0.092838	6.2606	0.052329	-1.7741	0.076045	0.79471
Fancl	67030	0.15429	121.05	0.086969	1.774	0.07606	0.79471
Add3	27360	-0.10121	4302.6	0.057056	-1.7739	0.076072	0.79471
Msh4	55993	0.157	63.873	0.088518	1.7737	0.076119	0.79471
Aqp4	11829	-0.15332	2882.8	0.086476	-1.7729	0.076238	0.79471
Slc4a2	20535	-0.13176	1523.8	0.074322	-1.7728	0.076255	0.79471
Numbl	18223	-0.077412	3027.1	0.043672	-1.7726	0.076298	0.79471
Crebbp	12914	0.12189	1831.4	0.068765	1.7725	0.076306	0.79471
Egr1	13653	-0.14478	9749.6	0.081685	-1.7724	0.076326	0.79471
Atp6v1f	66144	0.10233	1866.7	0.057748	1.7719	0.076408	0.79509
Vamp5	53620	-0.15629	68.523	0.088244	-1.7711	0.076541	0.79599
Vps37b	330192	-0.11807	1090.4	0.066687	-1.7705	0.076637	0.7962
Ido1	15930	0.14294	101.39	0.080739	1.7704	0.076653	0.7962
Ptrhd1	69709	0.14153	249.22	0.079988	1.7694	0.076825	0.7975
Hoxd1	15429	-0.08154	4.4226	0.046109	-1.7684	0.076989	0.79784
Scrg1	20284	0.13531	363.74	0.076516	1.7684	0.076991	0.79784
Ctbp2	13017	-0.11606	354.63	0.065649	-1.7679	0.077071	0.79784
Sars	20226	-0.098126	4632.4	0.055506	-1.7679	0.077085	0.79784
2410004B18Rik	66421	0.10569	686.68	0.059786	1.7678	0.077087	0.79784
Pof1b	69693	0.10001	7.4504	0.056606	1.7668	0.077263	0.79909
Cenpe	229841	-0.15073	42.907	0.085324	-1.7666	0.0773	0.79909
Anapc16	52717	0.096919	1295.5	0.0549	1.7654	0.077504	0.80072
Hbq1a	216635	-0.069381	3.7356	0.039316	-1.7647	0.077616	0.8011
Slc35d3	76157	0.15614	932.11	0.088503	1.7642	0.077694	0.8011
Yars2	70120	0.11508	349.88	0.065244	1.7639	0.077753	0.8011
Tiprl	226591	0.095097	939.06	0.053917	1.7638	0.077771	0.8011
Wdr83os	414077	0.099758	630.89	0.056562	1.7637	0.077784	0.8011
Gm14698	100040244	0.12006	456.29	0.06809	1.7633	0.07785	0.8011
Hdac2	15182	0.091983	2166.3	0.052168	1.7632	0.077864	0.8011
Clasrp	53609	-0.13497	1732.3	0.07656	-1.7629	0.077913	0.80113
Bcl11b	58208	0.13086	6197	0.074241	1.7626	0.077966	0.8012
Malt1	240354	0.14727	262.29	0.083586	1.7619	0.078083	0.80159
Hoxd11	15431	0.071249	3.6885	0.040445	1.7616	0.07813	0.80159
Sez6l	56747	-0.14113	3200.8	0.080115	-1.7616	0.078143	0.80159
Pcdha6	12937	-0.14945	302.56	0.084854	-1.7613	0.078189	0.80159
Prelp	116847	0.15388	455.7	0.087389	1.7608	0.078267	0.8017
Rasa2	114713	0.090538	895.4	0.051422	1.7607	0.078293	0.8017
Ubac2	68889	0.10394	795.37	0.059052	1.7601	0.078391	0.80193
B3galt2	26878	-0.13467	898.11	0.076516	-1.76	0.078408	0.80193
Pou5f2	75507	0.064672	4.3899	0.03677	1.7588	0.078609	0.80277
Ly6h	23934	0.11102	3434.2	0.063128	1.7587	0.078637	0.80277
Hexa	15211	0.096124	1347.6	0.054661	1.7586	0.078653	0.80277
Kctd3	226823	-0.10829	2678.9	0.061585	-1.7583	0.078694	0.80277
St6gal1	20440	-0.12595	679.3	0.071647	-1.7579	0.078764	0.80277
Hr	15460	-0.15478	1290	0.088075	-1.7573	0.078861	0.80277
Tbc1d10c	108995	0.13677	25.132	0.077844	1.757	0.078924	0.80277
Il1rap	16180	-0.14884	880.63	0.084721	-1.7568	0.078944	0.80277
Faah	14073	-0.14553	1603.3	0.082837	-1.7568	0.078953	0.80277
Nfatc1	18018	-0.13713	185.24	0.078061	-1.7567	0.078965	0.80277
Atxn2	20239	-0.090792	2276.7	0.051688	-1.7565	0.078999	0.80277
Ankrd9	74251	-0.14319	242.36	0.081566	-1.7555	0.079178	0.80317
Gm14150	100043840	-0.1123	12.22	0.063976	-1.7554	0.079192	0.80317
St8sia2	20450	0.15379	318.97	0.087616	1.7553	0.079208	0.80317
Nfil3	18030	-0.14743	242.44	0.083998	-1.7552	0.079224	0.80317
Mrpl46	67308	0.12054	492.18	0.068691	1.7548	0.079298	0.80331
Gm1141	382221	0.11745	16.422	0.066936	1.7546	0.07933	0.80331
Zfp180	210135	0.10781	1977.8	0.061477	1.7536	0.0795	0.80413
Vrk2	69922	0.15107	46.012	0.086165	1.7533	0.079551	0.80413
Nap1l2	17954	-0.11	2900.4	0.062746	-1.7531	0.079581	0.80413
Trmt2b	215201	-0.11606	536.72	0.066215	-1.7528	0.07963	0.80413
Epb41l4a	13824	-0.155	91.673	0.088443	-1.7526	0.079673	0.80413
Nrg1	211323	-0.11747	404.4	0.067044	-1.7521	0.079748	0.80413
Ly6a	110454	0.13917	407.17	0.07943	1.7521	0.079761	0.80413
Pcdha2	353234	0.14859	189.46	0.084826	1.7517	0.079828	0.80413
Atp1a2	98660	-0.10877	39355	0.062101	-1.7515	0.079862	0.80413
Lrrc24	378937	-0.10263	1323.7	0.058614	-1.7509	0.079959	0.80413
Ogdh	18293	-0.085657	8032.1	0.048936	-1.7504	0.080047	0.80413
Adgrl3	319387	0.088474	3061.1	0.050558	1.75	0.080125	0.80413
Opalin	226115	-0.14974	552.95	0.085573	-1.7498	0.080148	0.80413
Tmem174	68344	0.062649	2.8453	0.035804	1.7498	0.080158	0.80413
Polrmt	216151	-0.10318	830.98	0.058971	-1.7497	0.08017	0.80413
Hsf4	26386	-0.13963	222.96	0.079816	-1.7494	0.080215	0.80413
Reep6	70335	0.14166	291.97	0.080997	1.749	0.080298	0.80413
Clspn	269582	0.1548	86.927	0.088514	1.7489	0.080304	0.80413
Gm28356	102632325	-0.094681	6.5157	0.054139	-1.7489	0.080315	0.80413
Crkl	12929	-0.093568	1458.9	0.053507	-1.7487	0.080339	0.80413
Adarb2	94191	-0.11908	637.51	0.068134	-1.7477	0.080517	0.80545
Tspan15	70423	-0.13384	792.15	0.07662	-1.7468	0.080678	0.80659
Skint8	639774	0.15397	114.62	0.088172	1.7463	0.080762	0.80697
Amdhd1	71761	-0.078929	4.5063	0.045222	-1.7454	0.080922	0.80803
Mafb	16658	0.11596	562.28	0.066446	1.7451	0.080961	0.80803
Mapk11	19094	-0.14948	530.02	0.085672	-1.7448	0.081011	0.80806
Dll3	13389	0.14299	36.78	0.082012	1.7436	0.081232	0.8082
Ncf1	17969	0.12054	274.29	0.06916	1.743	0.081335	0.8082
Gpr162	14788	-0.11138	5543.8	0.063914	-1.7426	0.081402	0.8082
Arpc5l	74192	0.10067	1870.1	0.057785	1.7422	0.081482	0.8082
Vmn2r118	383258	0.065325	2.6805	0.037498	1.7421	0.081491	0.8082
2310034G01Rik	75579	0.14602	43.265	0.083822	1.7421	0.081498	0.8082
Kcna6	16494	-0.12995	2917.9	0.074609	-1.7417	0.081558	0.8082
Slc33a1	11416	-0.089545	897.28	0.051421	-1.7414	0.081612	0.8082
Rb1	19645	-0.10463	840.77	0.060084	-1.7414	0.081614	0.8082
Arpc5	67771	0.09851	2317.8	0.056571	1.7414	0.08162	0.8082
Naa10	56292	0.12146	524.6	0.069754	1.7413	0.081627	0.8082
Unc5c	22253	-0.12467	1256.5	0.071601	-1.7412	0.08165	0.8082
Pcdhb6	93877	0.15284	128.77	0.087784	1.7411	0.081669	0.8082
Syt7	54525	-0.091811	8464.7	0.052734	-1.741	0.081678	0.8082
Crb3	224912	-0.10871	14.337	0.062457	-1.7405	0.081766	0.80849
Fkbp7	14231	-0.15154	57.91	0.087094	-1.74	0.081856	0.80849
Syne1	64009	0.09004	11923	0.051762	1.7395	0.08195	0.80849
Crygn	214301	-0.080741	4.8589	0.046424	-1.7392	0.081998	0.80849
Surf1	20930	0.079381	1065.9	0.045648	1.739	0.082035	0.80849
Ehmt1	77683	0.10897	1068	0.062671	1.7388	0.082068	0.80849
Ntan1	18203	0.11622	813.69	0.066845	1.7387	0.082094	0.80849
Eif2d	16865	-0.10221	597.99	0.058784	-1.7386	0.082097	0.80849
Hspb11	72938	0.14309	162.1	0.08231	1.7384	0.082142	0.80849
Prss52	73382	0.072483	4.9846	0.0417	1.7382	0.082173	0.80849
Fuca2	66848	-0.086336	1164.1	0.049686	-1.7376	0.082276	0.80904
Ugt8a	22239	-0.14953	1749.9	0.086089	-1.737	0.082391	0.80972
Rxra	20181	0.10763	1323.9	0.061984	1.7364	0.08249	0.8099
Bhmt2	64918	-0.10946	10.539	0.063051	-1.7361	0.082545	0.8099
Cdc34	216150	0.1204	937.5	0.069354	1.7361	0.08255	0.8099
Nr1i3	12355	0.11664	16.075	0.067209	1.7355	0.082659	0.81051
Zfp691	195522	-0.13969	162.93	0.08052	-1.7349	0.082765	0.81093
Jup	16480	-0.076241	1892.9	0.043955	-1.7345	0.082824	0.81093
Grid2ip	170935	-0.15229	82.956	0.087832	-1.7339	0.082928	0.81093
Dtx3l	209200	-0.13792	179.88	0.079554	-1.7337	0.082979	0.81093
Lap3	66988	-0.13113	1626.4	0.075642	-1.7336	0.082986	0.81093
Dzip3	224170	0.081629	2283.7	0.047099	1.7332	0.083068	0.81093
Mnt	17428	-0.1191	1281	0.068721	-1.7331	0.083083	0.81093
Tjp2	21873	-0.12166	1295.1	0.070206	-1.733	0.083102	0.81093
Atg4a-ps	102926	0.0392	1.369	0.022622	1.7328	0.083123	0.81093
Cd302	66205	0.1429	242.16	0.082481	1.7325	0.083184	0.81107
Arl6	56297	0.11105	512.01	0.064119	1.7319	0.083286	0.81121
Arhgef9	236915	0.10151	11762	0.058625	1.7315	0.083357	0.81121
Arhgef26	622434	-0.13677	925.43	0.078993	-1.7314	0.083381	0.81121
Wwp1	107568	-0.11841	1613.9	0.068388	-1.7314	0.083385	0.81121
Ptpn5	19259	0.15186	9391	0.087725	1.7311	0.083432	0.81121
Lypd1	72585	0.14966	2399.9	0.08648	1.7306	0.083532	0.81162
Igf1r	16001	0.099598	2145	0.057567	1.7301	0.083609	0.81162
Colq	382864	0.11844	14.874	0.068458	1.7301	0.083615	0.81162
Tbc1d9	71310	-0.11944	2773	0.069069	-1.7293	0.083747	0.81183
Tmem243	652925	0.12487	373.3	0.072218	1.729	0.083801	0.81183
Rgs7	24012	-0.10656	1877.9	0.061639	-1.7288	0.083847	0.81183
Pycrl	66194	-0.12807	390.93	0.074101	-1.7283	0.083927	0.81183
Plce1	74055	0.14148	634.01	0.081907	1.7273	0.084119	0.81183
Atpaf1	230649	-0.11871	2343.8	0.068728	-1.7272	0.084128	0.81183
Gss	14854	-0.10406	611.74	0.060253	-1.727	0.084165	0.81183
C130050O18Rik	319772	0.12093	16.966	0.070037	1.7266	0.084234	0.81183
Ganab	14376	-0.083951	3471.4	0.048629	-1.7264	0.084284	0.81183
Fastkd5	380601	0.14147	178.88	0.081951	1.7263	0.084295	0.81183
Tcp11l2	216198	-0.11139	476.91	0.064537	-1.7259	0.084357	0.81183
Gm15946	108168333	-0.047388	1.3826	0.027459	-1.7258	0.084389	0.81183
Spats2l	67198	0.12992	453.31	0.07528	1.7258	0.084392	0.81183
Smarca1	93761	0.1372	996.21	0.079513	1.7256	0.084425	0.81183
Dusp14	56405	0.10901	971.47	0.063191	1.725	0.08452	0.81183
Cfap126	75472	0.10561	9.859	0.061227	1.7249	0.084538	0.81183
Ap2a1	11771	-0.079212	7009.2	0.045924	-1.7248	0.084555	0.81183
Cebpzos	68554	0.1359	310.57	0.078799	1.7247	0.084584	0.81183
Kcnq4	60613	-0.14622	199.51	0.084784	-1.7246	0.084597	0.81183
Dlx3	13393	-0.10076	13.56	0.058434	-1.7244	0.084634	0.81183
Adrb3	11556	-0.15106	45.797	0.087618	-1.7241	0.084689	0.81183
Snta1	20648	-0.10814	1011.4	0.062757	-1.7232	0.084855	0.81183
Dnajc12	30045	0.12306	291.56	0.07142	1.7231	0.084871	0.81183
Blm	12144	-0.14317	137.03	0.083102	-1.7228	0.084928	0.81183
Txndc2	213272	0.056067	2.5236	0.032547	1.7227	0.084948	0.81183
Oc90	18256	0.057316	2.0943	0.033277	1.7224	0.084997	0.81183
Nos1	18125	0.12636	2200.8	0.073364	1.7223	0.085008	0.81183
Tmem63a	208795	-0.14587	1394.4	0.084711	-1.7219	0.085083	0.81183
Sec23b	27054	-0.099256	1214.1	0.057647	-1.7218	0.085107	0.81183
Gm12757	635803	0.072453	3.8062	0.04209	1.7214	0.085182	0.81183
Tmem164	209497	0.14273	1102.1	0.082919	1.7213	0.085188	0.81183
Vars	22321	-0.10446	1173.3	0.06069	-1.7211	0.085225	0.81183
Hlcs	110948	-0.12194	564.15	0.070848	-1.7211	0.085234	0.81183
Serpinb1a	66222	-0.1316	304.09	0.076476	-1.7208	0.085293	0.81183
Ltb	16994	0.096064	8.2115	0.055829	1.7207	0.085308	0.81183
Tmem97	69071	-0.14734	280.36	0.085635	-1.7206	0.085323	0.81183
Mpdz	17475	-0.12009	1491.4	0.06983	-1.7198	0.085474	0.81283
Ttc9	69480	-0.092762	1036.1	0.05395	-1.7194	0.085538	0.81298
1700003F12Rik	75480	-0.14548	39.466	0.084656	-1.7185	0.08571	0.81418
Npl	74091	0.15193	113.08	0.088482	1.7171	0.085966	0.81579
Akap5	238276	0.15062	7168.8	0.087734	1.7168	0.086023	0.81579
Gm4724	100043915	0.15139	328.96	0.088182	1.7167	0.086025	0.81579
Strbp	20744	-0.10326	5023.3	0.06016	-1.7164	0.086098	0.81579
Gm14776	100416068	0.071485	7.2913	0.041652	1.7163	0.086116	0.81579
Col6a2	12834	0.14932	483.32	0.08708	1.7148	0.086389	0.81594
Cnih2	12794	0.093338	6446.6	0.054437	1.7146	0.086417	0.81594
Cnot7	18983	0.10274	2395.4	0.059924	1.7144	0.086451	0.81594
Cchcr1	240084	-0.13093	191.77	0.076374	-1.7143	0.086473	0.81594
Csnk2a2	13000	0.094605	783.65	0.055212	1.7135	0.086622	0.81594
Ifngr1	15979	0.11547	409.49	0.067398	1.7132	0.086674	0.81594
Cd63	12512	-0.11314	1657.4	0.066056	-1.7128	0.086746	0.81594
Hspa12b	72630	0.14552	449.27	0.08496	1.7128	0.086753	0.81594
Ndp	17986	-0.14764	177.34	0.0862	-1.7128	0.086757	0.81594
Sbspon	226866	-0.13865	29.996	0.08096	-1.7126	0.086779	0.81594
Zfp40	22700	0.13308	382.57	0.077709	1.7125	0.086804	0.81594
Ccdc103	73293	0.1509	58.093	0.088125	1.7123	0.086845	0.81594
Zfyve27	319740	-0.076038	2267.2	0.044413	-1.7121	0.086886	0.81594
4430402I18Rik	381218	-0.15088	109.39	0.088133	-1.712	0.086897	0.81594
Stard4	170459	-0.13828	764.75	0.080772	-1.712	0.086902	0.81594
Hba-a2	110257	-0.15102	1416.5	0.088217	-1.7119	0.086915	0.81594
Grm2	108068	-0.15117	338.73	0.088325	-1.7115	0.086981	0.81594
Gramd3	107022	-0.1323	639.56	0.077319	-1.7111	0.087057	0.81594
Scd2	20250	-0.11684	47635	0.068295	-1.7109	0.087108	0.81594
Rab2a	59021	0.070181	6225.2	0.041021	1.7108	0.08711	0.81594
Wnk1	232341	-0.096605	9578.6	0.056468	-1.7108	0.087119	0.81594
Mapk8ip2	60597	-0.10083	10771	0.058954	-1.7103	0.087212	0.81602
Sdhaf1	68332	0.13243	341.22	0.077436	1.7102	0.087222	0.81602
Plcl1	227120	-0.12766	1429.6	0.07466	-1.7099	0.087291	0.81622
Csad	246277	0.12148	443.16	0.071065	1.7094	0.087386	0.81656
Tpt1-ps5	627798	0.033231	1.1566	0.019443	1.7091	0.087426	0.81656
Zswim1	71971	-0.10524	573.96	0.061583	-1.7089	0.087468	0.81656
Ppfibp1	67533	-0.13378	1321.5	0.078329	-1.7079	0.087661	0.81792
Cacng4	54377	0.12363	2157.7	0.072436	1.7067	0.087872	0.81878
Ttpal	76080	-0.092406	1687.7	0.054151	-1.7065	0.087924	0.81878
Axin1	12005	0.086901	767.35	0.05093	1.7063	0.087952	0.81878
Galnt10	171212	0.10756	518.77	0.063037	1.7062	0.087964	0.81878
Sv2b	64176	-0.13615	7776	0.079802	-1.7061	0.087989	0.81878
Sipa1l1	217692	0.12139	13922	0.071166	1.7057	0.08806	0.81882
Ovgp1	12659	0.15065	120.44	0.08833	1.7056	0.088088	0.81882
Ntrk3	18213	0.13904	3534.9	0.081544	1.7051	0.088182	0.81926
Cd3e	12501	0.034044	1.0692	0.019973	1.7045	0.088279	0.81972
Slc28a2	269346	-0.037743	1.003	0.022157	-1.7034	0.088487	0.81995
Crls1	66586	0.11656	528.94	0.068435	1.7033	0.088521	0.81995
Trim24	21848	-0.095153	963.98	0.055866	-1.7032	0.088521	0.81995
Lipo3	381236	0.1393	211.62	0.081817	1.7026	0.088645	0.81995
Cdc25a	12530	-0.14584	173.54	0.085663	-1.7025	0.08867	0.81995
Creb3l1	26427	0.15055	84.489	0.088443	1.7022	0.08871	0.81995
Zfp606	67370	0.11641	347.48	0.068403	1.7018	0.088795	0.81995
Fezf2	54713	-0.14766	132.48	0.086785	-1.7015	0.088848	0.81995
Pnkd	56695	-0.098764	4657	0.058066	-1.7009	0.088967	0.81995
Cerk	223753	-0.12167	2608.3	0.071532	-1.7008	0.088973	0.81995
Shisa6	380702	-0.14253	314.87	0.083807	-1.7007	0.08899	0.81995
Muc15	269328	0.11993	19.861	0.070521	1.7007	0.089003	0.81995
Il10ra	16154	-0.136	205.22	0.079969	-1.7006	0.08901	0.81995
Lhx8	16875	0.14276	117.57	0.083952	1.7005	0.08904	0.81995
Hs6st2	50786	0.085568	2115.9	0.050321	1.7004	0.08905	0.81995
Kiss1r	114229	0.12722	205.41	0.074818	1.7004	0.089061	0.81995
Lsm1	67207	0.11491	342.28	0.067594	1.6999	0.089142	0.82026
Pacs2	217893	-0.13032	5767.3	0.076677	-1.6996	0.089212	0.82038
Insig1	231070	-0.14266	2541.1	0.083951	-1.6994	0.089249	0.82038
Tuba1a	22142	-0.12794	17532	0.075307	-1.699	0.089324	0.82063
Rbm3	19652	-0.13235	2112.4	0.077924	-1.6985	0.089416	0.82103
Elmod3	232089	0.1006	502.18	0.059237	1.6982	0.089469	0.82109
Golim4	73124	-0.094738	1118.5	0.055818	-1.6973	0.089648	0.82223
Ak4	11639	-0.14119	818	0.083212	-1.6968	0.089737	0.82223
Magi3	99470	-0.10237	1678.6	0.060335	-1.6967	0.089745	0.82223
Fancg	60534	0.13791	308.77	0.081292	1.6965	0.089783	0.82223
Colgalt2	269132	-0.14331	199.88	0.084498	-1.696	0.089885	0.82249
Met	17295	-0.12907	42.31	0.076117	-1.6957	0.089943	0.82249
Ceacam1	26365	0.13402	262.14	0.07904	1.6956	0.089954	0.82249
Wipi1	52639	-0.11492	714.17	0.0678	-1.695	0.090078	0.82273
Vamp1	22317	-0.13577	3993.3	0.080121	-1.6945	0.090169	0.82273
Dync1i1	13426	-0.10955	2269.5	0.064652	-1.6944	0.090189	0.82273
4921524J17Rik	66714	0.12706	280.34	0.075011	1.694	0.090273	0.82273
Serpina10	217847	0.1259	29.946	0.074327	1.6938	0.090299	0.82273
Dse	212898	-0.1356	191.14	0.080057	-1.6938	0.090309	0.82273
Lipe	16890	-0.11519	453.11	0.068006	-1.6938	0.090312	0.82273
Midn	59090	-0.13002	1999.5	0.076803	-1.6929	0.090481	0.82373
Gm10293	100039762	-0.070558	3.7349	0.041688	-1.6925	0.090543	0.82373
Tenm1	23963	0.11227	1635.8	0.066334	1.6924	0.090564	0.82373
Phgdh	236539	-0.12774	1936.5	0.075486	-1.6922	0.090612	0.82373
Abhd3	106861	-0.1311	1528.3	0.077509	-1.6914	0.090768	0.82377
Nim1k	245269	-0.095555	732.97	0.056501	-1.6912	0.090794	0.82377
Lrit2	239038	0.064345	3.3648	0.038047	1.6912	0.090797	0.82377
Eaf2	106389	0.14941	60.857	0.088354	1.691	0.090837	0.82377
Ttc39a	230603	-0.14838	85.533	0.087771	-1.6905	0.090923	0.82377
Obox8	434123	0.051222	2.6451	0.030299	1.6905	0.090928	0.82377
Spns3	77577	-0.11517	13.946	0.068132	-1.6904	0.090949	0.82377
Nat8l	269642	-0.1269	12785	0.075107	-1.6896	0.091107	0.82418
Mdc1	240087	-0.10943	633.02	0.064772	-1.6895	0.091119	0.82418
4933402D24Rik	74426	-0.13606	24.931	0.080539	-1.6894	0.091137	0.82418
Bmpr1a	12166	0.089191	1467.2	0.052859	1.6873	0.091541	0.8274
Znrd1as	76416	0.1484	73.877	0.088009	1.6861	0.091768	0.82792
Cryba1	12957	-0.13419	26.601	0.07963	-1.6852	0.091956	0.82792
Yars	107271	-0.087708	2668.2	0.052054	-1.6849	0.092002	0.82792
Lrrc75a	192976	-0.14673	340.36	0.087106	-1.6845	0.092092	0.82792
Dmrtc1a	70887	0.14706	91.092	0.087321	1.6842	0.092151	0.82792
Pcdh20	219257	-0.14107	489.58	0.083773	-1.6839	0.092193	0.82792
Fgd2	26382	-0.13744	173.42	0.081622	-1.6838	0.092219	0.82792
Chrna4	11438	-0.14618	874.3	0.086831	-1.6835	0.092284	0.82792
Sobp	109205	-0.12201	1705.1	0.072489	-1.6832	0.092336	0.82792
Pgam2	56012	-0.13792	209.38	0.081945	-1.683	0.092367	0.82792
Kpna2	16647	-0.10615	618.95	0.063079	-1.6827	0.092424	0.82792
Clstn3	232370	-0.10536	11761	0.062614	-1.6826	0.092444	0.82792
Slc39a12	277468	-0.13473	1124.6	0.080101	-1.682	0.092564	0.82792
Sun2	223697	-0.091019	2489.3	0.054129	-1.6815	0.092663	0.82792
P2ry2	18442	-0.13634	34.554	0.081086	-1.6815	0.092674	0.82792
Lpo	76113	0.12013	18.542	0.071453	1.6813	0.092708	0.82792
Cyld	74256	0.14221	6080.4	0.084588	1.6812	0.092715	0.82792
Ccdc7a	74703	0.069755	5.1476	0.041504	1.6807	0.092823	0.82792
Agap3	213990	0.076081	6544.2	0.045271	1.6806	0.09285	0.82792
Ccdc106	232821	0.1205	1045.4	0.071711	1.6803	0.092901	0.82792
Camta2	216874	-0.089287	5978.6	0.053144	-1.6801	0.092936	0.82792
Lactb2	212442	-0.13006	660.52	0.077417	-1.6801	0.092946	0.82792
Rps9	76846	0.093301	4429.9	0.055543	1.6798	0.092996	0.82792
Rps14	20044	0.091258	6549	0.054333	1.6796	0.093036	0.82792
Prr30	76627	0.029704	0.72807	0.017687	1.6794	0.093069	0.82792
Plgrkt	67759	0.12688	263.93	0.075556	1.6793	0.093088	0.82792
Nsa2	59050	0.089018	1062.9	0.05302	1.6789	0.093165	0.82792
Pqlc2	212555	-0.10872	326.16	0.064761	-1.6788	0.093199	0.82792
Naip3	667838	0.044526	1.6567	0.026523	1.6788	0.0932	0.82792
Ccdc71	72454	0.097052	793.27	0.057826	1.6784	0.093279	0.82792
Mrps5	77721	-0.082131	1281.9	0.048945	-1.678	0.093344	0.82792
Abca2	11305	-0.10452	11307	0.062295	-1.6778	0.09338	0.82792
Syt1	20979	-0.10645	33748	0.06345	-1.6777	0.093401	0.82792
Cradd	12905	0.14028	144.96	0.083617	1.6777	0.093406	0.82792
Thbs2	21826	-0.14855	131.99	0.088545	-1.6776	0.093416	0.82792
Meaf6	70088	0.086735	2977	0.051711	1.6773	0.093481	0.82792
Katnal1	231912	-0.10129	2713.3	0.060391	-1.6772	0.093496	0.82792
Sidt1	320007	-0.14678	867.61	0.087518	-1.6771	0.093522	0.82792
Cxxc5	67393	-0.13599	1938.9	0.081121	-1.6764	0.093664	0.82792
Slc29a1	63959	-0.11032	794.04	0.065816	-1.6762	0.09369	0.82792
Exd1	241624	0.14422	111.32	0.086045	1.6761	0.093719	0.82792
Grm7	108073	0.12127	1853.2	0.072351	1.6761	0.093719	0.82792
Reg1	19692	0.09484	8.8252	0.056585	1.6761	0.093725	0.82792
Gm5431	432555	0.14233	28.911	0.084954	1.6754	0.093862	0.82792
BC030500	234290	0.13296	188.96	0.07938	1.6749	0.093948	0.82792
Cbln4	228942	0.14483	189.62	0.086473	1.6749	0.093961	0.82792
Wdr78	242584	0.14545	321.76	0.086845	1.6748	0.093969	0.82792
Pde4d	238871	-0.1022	1166.1	0.061029	-1.6746	0.094014	0.82792
Slc25a35	71998	-0.13182	220.13	0.078724	-1.6745	0.094029	0.82792
Angptl7	654812	0.13807	43.781	0.082489	1.6738	0.094168	0.82792
Rps6ka5	73086	0.13941	947.05	0.083312	1.6734	0.094248	0.82792
Ephx4	384214	0.094286	842.72	0.056345	1.6734	0.094257	0.82792
Arhgap35	232906	-0.086013	6226.6	0.051406	-1.6732	0.094283	0.82792
Cplx1	12889	-0.13572	26583	0.081122	-1.673	0.094325	0.82792
Wdfy4	545030	-0.14554	91.561	0.086992	-1.673	0.094328	0.82792
Klhl10	66720	0.10993	15.322	0.065716	1.6728	0.094371	0.82792
Zfp82	330502	0.14023	122.19	0.083836	1.6727	0.094381	0.82792
Ice2	93697	0.13236	269.89	0.079136	1.6726	0.0944	0.82792
Dut	110074	0.095203	619.57	0.056921	1.6725	0.094417	0.82792
Nkapl	66707	-0.097195	8.1893	0.058124	-1.6722	0.094482	0.82808
Cnp	12799	-0.13881	12822	0.083054	-1.6714	0.094652	0.82884
Nipal2	223473	0.13441	231.92	0.080424	1.6713	0.094667	0.82884
Nhlrc2	66866	-0.13093	423.84	0.078354	-1.671	0.094729	0.82884
Ppp1r12b	329251	0.076866	4755.9	0.046013	1.6705	0.094819	0.82884
Myh2	17882	0.10371	11.618	0.062088	1.6704	0.094844	0.82884
Psenen	66340	0.11411	647.05	0.068322	1.6701	0.094895	0.82884
Tmem179	104885	0.063793	3831.5	0.03821	1.6695	0.09501	0.82884
Msrb2	76467	0.11528	414.82	0.069065	1.6692	0.095086	0.82884
Acot10	64833	-0.055575	2.1516	0.033295	-1.6691	0.095088	0.82884
Klhdc2	69554	-0.11214	3482	0.067187	-1.669	0.095111	0.82884
Cbr3	109857	0.14551	477.13	0.087212	1.6685	0.095216	0.82884
Bzw2	66912	0.097162	790.14	0.058246	1.6681	0.095291	0.82884
Tkt	21881	-0.11407	3427	0.068417	-1.6672	0.095473	0.82884
Apex1	11792	0.10462	726.64	0.062755	1.6671	0.095494	0.82884
Fign	60344	-0.14291	224.49	0.085723	-1.6671	0.0955	0.82884
Dlx4	13394	-0.11937	17.709	0.07162	-1.6667	0.095574	0.82884
Prrg3	208748	-0.094702	993.29	0.056823	-1.6666	0.095593	0.82884
Mars2	212679	-0.10138	815.95	0.060838	-1.6663	0.095649	0.82884
Sfrp4	20379	-0.13339	29.027	0.080054	-1.6662	0.095673	0.82884
Prkra	23992	-0.1235	314.82	0.074123	-1.6661	0.095685	0.82884
Acox3	80911	-0.10246	991.77	0.0615	-1.666	0.095714	0.82884
[truncated: 15,337 more rows]

## Sheet: S2 - Ctrl 5mg v H2O Ctrl
Symbols	EntrezID	logFC	baseMean	lfcSE	stat	P.Value	adj.P.Val
Igf2bp2	319765	-0.23255	108.2	0.064077	-3.6292	0.00028433	0.99987
Lrp8	16975	-0.15883	2151.6	0.045133	-3.5191	0.00043302	0.99987
Zfp618	72701	-0.19658	470.17	0.056755	-3.4637	0.00053273	0.99987
Ebf1	13591	0.2108	258.47	0.061945	3.4029	0.00066665	0.99987
Spta1	20739	-0.096778	5.5417	0.028617	-3.3818	0.00072015	0.99987
Tmem159	233806	-0.20596	203.92	0.061704	-3.3379	0.00084426	0.99987
Synpr	72003	0.21219	3176.6	0.063666	3.3328	0.00085972	0.99987
Bzw2	66912	0.14488	818.25	0.043964	3.2954	0.00098274	0.99987
Actg1	11465	0.078235	25700	0.023807	3.2862	0.0010153	0.99987
Ifit3	15959	0.20813	155.47	0.063886	3.2579	0.0011223	0.99987
Phyhd1	227696	-0.18384	330.71	0.056438	-3.2574	0.0011242	0.99987
Fam167b	230766	0.11093	8.1101	0.034728	3.1942	0.0014021	0.99987
Arl4a	11861	0.17324	1000.3	0.054381	3.1857	0.0014438	0.99987
Gm11892	664973	0.10956	7.6875	0.03462	3.1647	0.0015522	0.99987
Pck1	18534	0.1231	14.138	0.039214	3.1393	0.0016936	0.99987
Rundc3b	242819	0.16408	1016.2	0.052298	3.1374	0.0017046	0.99987
Muc6	353328	-0.19635	115.44	0.063538	-3.0902	0.0020003	0.99987
Lin7c	22343	0.12337	1991.3	0.039937	3.0891	0.0020076	0.99987
Csmd2	329942	-0.16324	1821.6	0.053262	-3.0649	0.0021776	0.99987
Jph1	57339	0.16981	654.94	0.056096	3.0271	0.0024693	0.99987
4930524J08Rik	75129	0.12443	10.825	0.041266	3.0153	0.0025674	0.99987
Hcn3	15168	-0.15395	487.12	0.051517	-2.9883	0.0028053	0.99987
Rgs12	71729	0.16254	1564.8	0.054928	2.959	0.003086	0.99987
Lgals12	56072	0.1614	30.44	0.054895	2.9401	0.003281	0.99987
Ccny	67974	0.097283	3519.1	0.033105	2.9386	0.0032966	0.99987
Casc1	320662	-0.14921	29.482	0.0508	-2.9371	0.0033127	0.99987
Arhgdib	11857	0.18254	271.61	0.062372	2.9266	0.0034266	0.99987
Lactb	80907	0.14862	479.7	0.051443	2.8891	0.0038636	0.99987
Camk1d	227541	0.1384	3682.6	0.047967	2.8853	0.003911	0.99987
Adcy6	11512	-0.15841	1350.1	0.055352	-2.8618	0.0042124	0.99987
Ldhd	52815	-0.16721	372.86	0.058472	-2.8596	0.0042417	0.99987
Plcg2	234779	0.18282	146.56	0.064069	2.8535	0.0043244	0.99987
Akap14	434756	-0.10947	11.067	0.038435	-2.8482	0.0043968	0.99987
Dhtkd1	209692	-0.16969	357.95	0.059663	-2.8442	0.0044527	0.99987
Mpp3	13384	-0.15136	1622.2	0.053284	-2.8407	0.0045012	0.99987
Gm12096	100418356	-0.064338	3.3587	0.022656	-2.8398	0.0045143	0.99987
Dnah5	110082	-0.17904	77.13	0.063049	-2.8398	0.0045143	0.99987
Crlf1	12931	-0.1587	50.883	0.056064	-2.8308	0.0046438	0.99987
Cldn1	12737	0.12073	21.716	0.042678	2.8288	0.0046728	0.99987
Slc20a1	20515	-0.12612	4086	0.044775	-2.8168	0.0048504	0.99987
Gnb4	14696	0.14748	1929.6	0.052476	2.8105	0.0049466	0.99987
Cbs	12411	-0.16219	906.59	0.057821	-2.805	0.0050314	0.99987
Cacna1g	12291	-0.15709	1526.2	0.056024	-2.8039	0.0050483	0.99987
Rpl37rt	100502825	0.15509	663.3	0.055445	2.7973	0.0051537	0.99987
Zap70	22637	0.1513	35.419	0.054231	2.7898	0.0052734	0.99987
Shc3	20418	0.15236	1030.8	0.054655	2.7877	0.0053086	0.99987
Spry3	236576	0.15985	321.25	0.057343	2.7876	0.00531	0.99987
B4galnt3	330406	-0.13442	21.801	0.048294	-2.7834	0.0053797	0.99987
Gm11839	230010	-0.15414	40.628	0.055533	-2.7757	0.0055079	0.99987
Pla2g4e	329502	-0.17751	156.81	0.064078	-2.7702	0.0056029	0.99987
Slc6a7	240332	-0.16259	1349.4	0.058912	-2.76	0.005781	0.99987
Tle2	21886	-0.16968	479.73	0.061672	-2.7513	0.0059367	0.99987
C7	109828	0.1373	24.483	0.049942	2.7493	0.0059731	0.99987
Xlr4c	72891	0.061134	3.7409	0.022268	2.7454	0.0060436	0.99987
Gpr162	14788	-0.13116	5539.8	0.047843	-2.7414	0.0061169	0.99987
Gm4204	100043064	0.04293	3.3661	0.015677	2.7384	0.0061738	0.99987
B3gnt7	227327	-0.13316	17.901	0.048784	-2.7296	0.0063421	0.99987
Zbtb16	235320	0.16955	462.56	0.062132	2.7288	0.0063558	0.99987
Rsl1d1	66409	0.12449	898.69	0.045705	2.7238	0.0064533	0.99987
Cpt1b	12895	-0.13793	33.634	0.050708	-2.7201	0.0065253	0.99987
Gm12070	654472	-0.11459	24.339	0.042253	-2.7119	0.0066901	0.99987
Ackr2	59289	0.14095	61.233	0.052198	2.7002	0.0069299	0.99987
Zkscan17	268417	-0.14684	584.06	0.054502	-2.6942	0.007055	0.99987
Dhx34	71723	0.1626	387.55	0.060643	2.6812	0.007335	0.99987
Card14	170720	-0.09222	9.3095	0.034592	-2.6659	0.0076775	0.99987
Sec14l3	380683	0.10792	21.276	0.040578	2.6597	0.0078219	0.99987
Tomm20	67952	0.14112	10443	0.0532	2.6526	0.0079886	0.99987
Brca1	12189	0.16921	81.798	0.063812	2.6517	0.0080099	0.99987
Gm13207	100418092	0.0735	4.7136	0.027816	2.6424	0.0082315	0.99987
Fam185a	330050	-0.13865	395.13	0.052611	-2.6353	0.0084055	0.99987
Lpl	16956	0.16778	996.44	0.063729	2.6327	0.0084697	0.99987
4930467E23Rik	626415	0.098239	13.687	0.037341	2.6308	0.0085175	0.99987
Coro6	216961	-0.16843	1069.3	0.064045	-2.6298	0.0085436	0.99987
Tm6sf1	107769	-0.16584	455.73	0.063141	-2.6265	0.0086258	0.99987
2510009E07Rik	72190	0.12771	2350.3	0.048852	2.6143	0.0089413	0.99987
Rpap2	231571	0.14859	386.84	0.057125	2.6012	0.0092896	0.99987
2410004P03Rik	73667	-0.16652	112.11	0.064059	-2.5995	0.0093367	0.99987
Adamts10	224697	-0.15893	588.2	0.061149	-2.5991	0.0093469	0.99987
Cntrl	26920	-0.13169	518.43	0.050773	-2.5938	0.0094926	0.99987
Prickle3	54630	0.14556	39.408	0.056171	2.5914	0.0095598	0.99987
Tpm3-rs7	621054	-0.065337	4.41	0.025242	-2.5884	0.0096425	0.99987
Lmbr1l	74775	-0.15902	279.14	0.061445	-2.5881	0.0096518	0.99987
Bag4	67384	0.13223	1708.7	0.051158	2.5847	0.0097456	0.99987
Amy2a5	109959	-0.072911	5.5165	0.028283	-2.5779	0.0099402	0.99987
Gli3	14634	0.13777	426.49	0.053463	2.577	0.0099651	0.99987
Nek1	18004	-0.12053	1192.1	0.046791	-2.5759	0.0099981	0.99987
1700028B04Rik	70001	-0.077917	6.2574	0.030284	-2.5729	0.010084	0.99987
Khdrbs3	13992	-0.10826	1871.2	0.042252	-2.5623	0.010397	0.99987
Slc15a2	57738	-0.16319	667.56	0.063735	-2.5604	0.010456	0.99987
Gas2l2	237891	0.16277	82.755	0.063602	2.5592	0.010491	0.99987
Qrich1	69232	0.096731	1908.6	0.037842	2.5562	0.010583	0.99987
Mapk1	26413	0.13256	13812	0.052035	2.5476	0.010846	0.99987
Gm28042	102238433	-0.16229	131.04	0.063871	-2.5409	0.011056	0.99987
Dbp	13170	0.15454	3509.4	0.060832	2.5405	0.01107	0.99987
Acat3	224530	-0.16128	280.9	0.063542	-2.5382	0.011143	0.99987
Angpt2	11601	-0.14808	48.636	0.058434	-2.5341	0.011272	0.99987
Serp2	72661	0.12213	1332.3	0.04821	2.5332	0.011301	0.99987
Slc43a1	72401	0.088602	10.23	0.034996	2.5318	0.011348	0.99987
Atg5	11793	0.13901	492.43	0.055034	2.5259	0.01154	0.99987
Spock3	72902	0.15684	5390.5	0.062365	2.5148	0.011909	0.99987
Cpne7	102278	-0.15763	905.47	0.062684	-2.5146	0.011915	0.99987
Ctcf	13018	0.084455	2089.1	0.033656	2.5094	0.012094	0.99987
Tbc1d4	210789	0.15826	537.02	0.063094	2.5083	0.01213	0.99987
Eif4ebp3	108112	-0.14015	34.103	0.055929	-2.5058	0.012217	0.99987
Psg16	26436	-0.10732	939.32	0.042934	-2.4997	0.01243	0.99987
Lipe	16890	-0.13893	450.2	0.055592	-2.4991	0.012449	0.99987
Mterf2	74238	0.15621	284.93	0.06255	2.4974	0.01251	0.99987
Zfp277	246196	0.14736	424.91	0.05915	2.4913	0.012727	0.99987
Gm14020	100417270	-0.038257	1.414	0.015396	-2.4848	0.012964	0.99987
P4ha3	320452	-0.15672	131.57	0.063084	-2.4844	0.012978	0.99987
Pacsin2	23970	-0.11093	2380.1	0.044719	-2.4805	0.013118	0.99987
Dtwd1	69185	0.15507	156.52	0.06261	2.4768	0.013256	0.99987
Lrrc3b	218763	0.15832	147.19	0.063982	2.4745	0.013342	0.99987
Myo19	66196	-0.15773	259.26	0.063846	-2.4704	0.013495	0.99987
Bfar	67118	0.11999	960.36	0.048594	2.4692	0.013542	0.99987
Grap2	17444	0.072003	8.4826	0.029226	2.4637	0.013753	0.99987
Camkk1	55984	0.14906	2477.7	0.060667	2.4571	0.014008	0.99987
Tnfrsf23	79201	-0.13827	39.176	0.056398	-2.4518	0.014216	0.99987
Chd7	320790	-0.14589	962.63	0.059509	-2.4515	0.014227	0.99987
Gm4149	100653392	0.063728	9.5955	0.026011	2.4501	0.014283	0.99987
Epha10	230735	-0.13027	1628.8	0.053245	-2.4466	0.01442	0.99987
Myo3b	329421	0.15354	153.52	0.062769	2.4462	0.014439	0.99987
Spata13	219140	0.15191	1463.1	0.06211	2.4459	0.01445	0.99987
Pmepa1	65112	0.12216	1819.1	0.050129	2.4368	0.014818	0.99987
Proser2	227545	0.15514	103.3	0.063833	2.4304	0.015084	0.99987
Gm9903	433873	0.081906	7.0245	0.033742	2.4274	0.015208	0.99987
Gcnt2	14538	0.15507	903.75	0.063926	2.4258	0.015273	0.99987
Erich2	66748	-0.096807	12.997	0.039998	-2.4203	0.015509	0.99987
Dtx2	74198	-0.14732	276.82	0.060956	-2.4168	0.015658	0.99987
Tle3	21887	-0.12663	1291.6	0.052402	-2.4164	0.015674	0.99987
Tmem80	71448	-0.13944	604.92	0.057764	-2.414	0.015778	0.99987
Tnfrsf25	85030	-0.14027	175.65	0.058129	-2.4132	0.015815	0.99987
Nlgn1	192167	0.14475	1553.5	0.060007	2.4122	0.015855	0.99987
Csnk1e	27373	-0.086637	3011.9	0.035956	-2.4096	0.015972	0.99987
Slc30a6	210148	0.14202	234.1	0.058943	2.4094	0.015979	0.99987
Snap23	20619	-0.13843	493.29	0.057503	-2.4074	0.016069	0.99987
Abca7	27403	-0.12766	765.45	0.053059	-2.4059	0.016131	0.99987
Disc1	244667	-0.15072	57.445	0.062682	-2.4046	0.01619	0.99987
Elmod2	244548	-0.12546	627.89	0.05218	-2.4044	0.016198	0.99987
Fat2	245827	-0.075416	11.481	0.031369	-2.4041	0.016211	0.99987
Podnl1	244550	0.062429	4.264	0.02602	2.3993	0.016426	0.99987
Rbm34	52202	0.12103	679.23	0.050495	2.3968	0.01654	0.99987
Adamts8	30806	-0.15045	109.74	0.062782	-2.3963	0.01656	0.99987
Mtpn	14489	0.091402	8126.8	0.038146	2.3961	0.01657	0.99987
Magi1	14924	-0.10755	3041.3	0.044957	-2.3922	0.016747	0.99987
Gas7	14457	0.11067	13814	0.046336	2.3885	0.016918	0.99987
Akt2-ps	111116	-0.035275	1.4715	0.014775	-2.3875	0.016961	0.99987
Cdk7	12572	0.10682	1257.8	0.044748	2.3871	0.016981	0.99987
Rps23-ps1	100038875	0.11992	1947	0.050305	2.384	0.017127	0.99987
Gm5766	436332	0.042937	1.779	0.018012	2.3838	0.017136	0.99987
Pcdhb7	93878	0.15059	255.91	0.063312	2.3785	0.017383	0.99987
Prrt4	101359	0.15096	181.46	0.063557	2.3752	0.017541	0.99987
Pam16	66449	-0.15002	193.29	0.063232	-2.3726	0.017665	0.99987
Stk32c	57740	0.13295	3871.7	0.056126	2.3688	0.017848	0.99987
4930486L24Rik	214639	-0.054231	4.037	0.022915	-2.3666	0.017952	0.99987
Rergl	632971	-0.061632	4.0461	0.026043	-2.3665	0.017955	0.99987
Pmch	110312	-0.053374	2.8323	0.022563	-2.3655	0.018004	0.99987
Sema4a	20351	-0.12383	1015.8	0.052365	-2.3647	0.018045	0.99987
Ror1	26563	0.12563	52.203	0.053129	2.3646	0.018051	0.99987
Lrrc61	243371	0.11773	686.22	0.04979	2.3644	0.018057	0.99987
Sertm1	329641	-0.14551	293.78	0.061591	-2.3626	0.018148	0.99987
Tpcn2	233979	-0.15131	132.13	0.064064	-2.3619	0.018183	0.99987
Sars2	71984	-0.1369	297.21	0.058185	-2.3528	0.018632	0.99987
Gm5786	544872	-0.072199	6.0333	0.030697	-2.352	0.018675	0.99987
Itgb2	16414	0.15029	180.01	0.063939	2.3505	0.01875	0.99987
Gemin4	276919	0.14197	315.53	0.060467	2.3479	0.018879	0.99987
Tcea2	21400	-0.13396	651.4	0.057065	-2.3475	0.0189	0.99987
Mstn	17700	-0.086504	8.1451	0.03687	-2.3462	0.018965	0.99987
Nup37	69736	0.14836	84.622	0.063243	2.3459	0.018981	0.99987
Gata3	14462	-0.094483	13.707	0.040381	-2.3398	0.019294	0.99987
Icam1	15894	0.13466	62.166	0.057744	2.3321	0.019696	0.99987
Lrfn3	233067	0.11118	642.61	0.047777	2.327	0.019966	0.99987
Klhl34	245683	0.10832	1501.2	0.046562	2.3265	0.019993	0.99987
Vwce	71768	-0.10342	16.145	0.044461	-2.3261	0.020012	0.99987
Car3	12350	0.035024	53.769	0.015071	2.324	0.020127	0.99987
Crkl	12929	0.085059	1564.6	0.036616	2.323	0.02018	0.99987
Pcdhgb8	93705	0.14874	147.49	0.064071	2.3214	0.020265	0.99987
Naip5	17951	0.13546	47.275	0.058358	2.3212	0.020274	0.99987
Gm6741	627235	0.14427	207.02	0.062193	2.3198	0.020352	0.99987
Cops7b	26895	-0.12064	630.34	0.052007	-2.3196	0.02036	0.99987
Ocstamp	74614	-0.13787	43.139	0.059519	-2.3164	0.020538	0.99987
1110002E22Rik	102634333	-0.11294	27.285	0.048774	-2.3156	0.020578	0.99987
Igflr1	101883	-0.039471	5.7951	0.017051	-2.3149	0.020619	0.99987
Ism2	217738	-0.067555	5.4493	0.029201	-2.3134	0.020698	0.99987
Zbtb33	56805	0.12248	787.43	0.052971	2.3122	0.020766	0.99987
Mapk4	225724	0.10836	2179	0.046903	2.3104	0.020867	0.99987
Chst11	58250	0.10392	2064.6	0.045002	2.3093	0.020927	0.99987
Ephb3	13845	-0.14672	530.26	0.063609	-2.3066	0.021079	0.99987
Vwa5b2	328643	-0.13955	1053.5	0.06052	-2.3059	0.021117	0.99987
Ppp3ca	19055	0.14017	31414	0.060807	2.3052	0.021156	0.99987
Arntl2	272322	-0.14021	333.62	0.060824	-2.3051	0.021158	0.99987
Nrarp	67122	0.13331	1415.6	0.057869	2.3037	0.021237	0.99987
Id4	15904	0.14663	3184.5	0.063675	2.3028	0.021292	0.99987
Msl3l2	73390	0.13586	356.78	0.05903	2.3016	0.021358	0.99987
Rasa4	54153	-0.14722	231.08	0.063974	-2.3013	0.021376	0.99987
Phf11d	219132	0.11523	22.189	0.050085	2.3006	0.021412	0.99987
Tmem237	381259	0.11875	445.95	0.051618	2.3005	0.021417	0.99987
Sh3bp2	24055	-0.14374	136.55	0.062573	-2.2972	0.021608	0.99987
Trpv4	63873	-0.13639	53.472	0.059437	-2.2946	0.021754	0.99987
C1qtnf6	72709	-0.1398	70.922	0.060929	-2.2945	0.021762	0.99987
Magix	54634	-0.097098	17.308	0.042339	-2.2933	0.021828	0.99987
Drc7	330830	-0.070808	8.1646	0.03089	-2.2923	0.02189	0.99987
Stra6	20897	-0.14419	412.38	0.06291	-2.292	0.021908	0.99987
Tcte2	21646	-0.13902	187.77	0.060661	-2.2918	0.021919	0.99987
Babam1	68251	0.08399	1407.1	0.036655	2.2914	0.02194	0.99987
Plekha7	233765	-0.13365	930.53	0.058333	-2.2912	0.02195	0.99987
Tmtc1	387314	0.12052	3948.4	0.052609	2.2908	0.021975	0.99987
Dmkn	73712	0.13484	97.986	0.058869	2.2906	0.021988	0.99987
Slc16a2	20502	0.12548	1073.7	0.054791	2.2902	0.02201	0.99987
Sorcs1	58178	0.14314	1265.3	0.062559	2.2881	0.022134	0.99987
Itpr1	16438	0.12926	26475	0.056559	2.2854	0.022287	0.99987
Fxyd6	59095	-0.12591	1296.9	0.055099	-2.2852	0.022303	0.99987
Nol7	70078	0.10885	1152.4	0.047642	2.2847	0.022332	0.99987
Rab13	68328	0.14019	136.99	0.061437	2.2819	0.022495	0.99987
Slc2a6	227659	-0.13576	502.99	0.059539	-2.2802	0.022595	0.99987
Oma1	67013	-0.14387	165.43	0.063096	-2.2801	0.022601	0.99987
Plin1	103968	0.046434	21.335	0.020378	2.2787	0.022687	0.99987
Crygn	214301	-0.058259	4.4337	0.025576	-2.2779	0.022732	0.99987
Spryd7	66674	0.10066	1216.5	0.04423	2.2757	0.022861	0.99987
Ikzf2	22779	0.14549	105.04	0.063998	2.2734	0.023003	0.99987
Adh1	11522	0.067825	13.338	0.029842	2.2728	0.023039	0.99987
Ythdf2	213541	0.10765	912.76	0.047412	2.2704	0.023183	0.99987
Rab8b	235442	0.11623	1056.9	0.051231	2.2686	0.02329	0.99987
1700102P08Rik	112418	-0.10609	24.35	0.046776	-2.2681	0.023321	0.99987
Grip1	74053	-0.12066	701.61	0.053206	-2.2678	0.023344	0.99987
Sdhaf1	68332	0.13831	351.68	0.061039	2.266	0.023451	0.99987
Tmem145	330485	-0.13439	400.77	0.059447	-2.2608	0.023775	0.99987
Nanp	67311	-0.11936	183.23	0.052831	-2.2592	0.023868	0.99987
Ifi27l2a	76933	0.034999	17.309	0.015528	2.2539	0.0242	0.99987
Cdh8	12564	0.14369	1091.6	0.063907	2.2484	0.024554	0.99987
Col4a2	12827	-0.12612	1363.2	0.056102	-2.248	0.024578	0.99987
I830077J02Rik	433638	-0.13235	43.332	0.059002	-2.2431	0.024893	0.99987
Gm14584	100040609	0.073908	8.0821	0.032953	2.2429	0.024906	0.99987
Saxo2	330577	-0.13547	51.616	0.060399	-2.2429	0.024906	0.99987
Rps29	20090	0.10469	2331.9	0.046715	2.241	0.025024	0.99987
Mrm1	217038	-0.13674	356.84	0.061085	-2.2385	0.025187	0.99987
Cnksr2	245684	0.11744	6294.9	0.052483	2.2377	0.025242	0.99987
Mpp1	17524	0.12195	756.44	0.054515	2.2369	0.025292	0.99987
Fastkd5	380601	0.14086	184.27	0.062995	2.236	0.025349	0.99987
Vmac	106639	0.13006	253.93	0.058171	2.2358	0.025365	0.99987
Pcyt2	68671	-0.10548	1972.7	0.047209	-2.2344	0.025459	0.99987
Fam98a	72722	-0.11761	1178.7	0.05267	-2.233	0.025548	0.99987
Nanos1	332397	0.12184	1065.2	0.054712	2.227	0.02595	0.99987
Ahnak	66395	0.13764	2558	0.061831	2.226	0.026011	0.99987
Gm16518	664900	-0.10141	15.081	0.045597	-2.2241	0.026143	0.99987
Gtpbp10	207704	0.12674	246.63	0.056999	2.2235	0.026182	0.99987
Tacstd2	56753	0.047731	2.5898	0.021469	2.2233	0.026195	0.99987
Sh3kbp1	58194	0.09475	1559.3	0.042649	2.2216	0.02631	0.99987
Zmat4	320158	-0.11635	773.57	0.05239	-2.2209	0.026359	0.99987
Dynlrb2	75465	-0.042256	2.9647	0.019037	-2.2197	0.026437	0.99987
Ankrd61	66729	-0.12097	36.541	0.054571	-2.2167	0.026641	0.99987
Nifk	67949	0.12296	463.43	0.055475	2.2165	0.026658	0.99987
Atmin	234776	0.084904	2156.7	0.038391	2.2116	0.026997	0.99987
Cd4	12504	0.13899	696.96	0.062882	2.2103	0.027087	0.99987
Dlec1	320256	-0.12967	57.422	0.058716	-2.2085	0.027209	0.99987
Tango6	272538	0.1358	234.33	0.061525	2.2072	0.027303	0.99987
Rpl29	19944	0.10017	3013.8	0.045409	2.2059	0.027394	0.99987
Atl2	56298	0.085347	1850.4	0.038701	2.2053	0.027432	0.99987
Sowaha	237761	0.14128	5043.6	0.064078	2.2047	0.027472	0.99987
Cd300ld3	382551	0.064622	8.6465	0.02935	2.2018	0.027683	0.99987
Nsun3	106338	0.1353	218.87	0.061466	2.2013	0.027714	0.99987
Mettl9	59052	0.083257	1890.8	0.03787	2.1985	0.027914	0.99987
Wdr17	244484	0.13393	1260.8	0.060962	2.197	0.028023	0.99987
Elmod1	270162	0.13151	6455.8	0.059867	2.1967	0.028042	0.99987
Kctd12	239217	0.11877	3898.7	0.054122	2.1945	0.0282	0.99987
Cntnap2	66797	0.12337	3975.1	0.05622	2.1944	0.028205	0.99987
Gm17082	100306977	0.043727	2.4121	0.01994	2.1929	0.028315	0.99987
Gm4482	100043502	-0.050952	2.8589	0.023251	-2.1914	0.028423	0.99987
Hrk	12123	0.13222	1338	0.06036	2.1906	0.028483	0.99987
Myl6b	216459	-0.13705	267.71	0.062589	-2.1896	0.028551	0.99987
Gbp8	76074	0.048099	2.7859	0.021986	2.1878	0.028687	0.99987
Hrh3	99296	0.12741	5450.8	0.058292	2.1858	0.028832	0.99987
Apaf1	11783	0.13325	390.45	0.061022	2.1836	0.028993	0.99987
Arpp19	59046	0.12901	8091.8	0.059084	2.1835	0.028997	0.99987
1110032A03Rik	68721	0.12142	477.79	0.055642	2.1821	0.0291	0.99987
Sirt6	50721	-0.11671	374.93	0.0535	-2.1814	0.029152	0.99987
Dnmt3b	13436	-0.10395	20.396	0.047676	-2.1803	0.029233	0.99987
Psmf1	228769	0.10472	678.77	0.048046	2.1795	0.029294	0.99987
Bmp1	12153	-0.12951	1381.6	0.05944	-2.1789	0.029342	0.99987
Camk4	12326	0.13842	7410.1	0.063531	2.1788	0.029347	0.99987
Ubl4a	27643	0.076108	1921.3	0.034957	2.1772	0.029466	0.99987
Trib2	217410	0.11272	1093.9	0.051808	2.1756	0.029583	0.99987
Kif21b	16565	-0.097866	3495.2	0.045022	-2.1738	0.029724	0.99987
Ogfod2	66627	-0.12202	534.26	0.056156	-2.1729	0.029784	0.99987
Polr3gl	69870	-0.13127	407.6	0.060419	-2.1727	0.029801	0.99987
Comt	12846	0.10366	2124.4	0.047738	2.1715	0.029896	0.99987
Atf6	226641	0.11258	2138.9	0.051916	2.1685	0.030119	0.99987
Gm5619	434426	-0.039129	1.6855	0.018054	-2.1674	0.030205	0.99987
Vcam1	22329	0.12031	819.28	0.055517	2.1671	0.030225	0.99987
Sec31b	240667	-0.075337	8.9299	0.034773	-2.1666	0.030269	0.99987
Sult2a8	76971	0.057624	5.2631	0.026606	2.1658	0.030328	0.99987
Fam171a1	269233	0.099445	3166.9	0.045938	2.1648	0.030406	0.99987
Rpl31-ps8	667682	0.10495	1828.7	0.048481	2.1647	0.030408	0.99987
Nefm	18040	-0.12908	10783	0.059634	-2.1645	0.030423	0.99987
Maneal	215090	0.086336	1436.6	0.039901	2.1637	0.030485	0.99987
Serinc2	230779	-0.13399	84.764	0.061953	-2.1628	0.030555	0.99987
Clec12a	232413	0.13807	95.502	0.063842	2.1626	0.030569	0.99987
Peak1	244895	0.099338	1551.3	0.045946	2.162	0.030615	0.99987
Hspa8	15481	-0.086864	49001	0.040201	-2.1607	0.030716	0.99987
Vsx2	12677	0.1005	20.417	0.046519	2.1603	0.030747	0.99987
Clec4a3	73149	0.10216	22.79	0.047308	2.1594	0.03082	0.99987
Clcn1	12723	-0.13804	95.782	0.063962	-2.1582	0.03091	0.99987
Rab27b	80718	0.12826	979.24	0.059457	2.1573	0.030984	0.99987
Gadl1	73748	-0.13383	58.85	0.062151	-2.1534	0.031289	0.99987
Cd3d	12500	-0.097147	31.33	0.045119	-2.1531	0.031308	0.99987
Ptpru	19273	-0.1181	746.52	0.054865	-2.1525	0.031357	0.99987
Gsdmcl2	665769	-0.075892	9.0937	0.035292	-2.1504	0.031525	0.99987
Gm12183	432554	0.033611	1.4961	0.015632	2.1501	0.031549	0.99987
Sel1l3	231238	-0.13729	1569.2	0.063904	-2.1484	0.031684	0.99987
Amd2	100041585	-0.10157	19.066	0.047346	-2.1453	0.031929	0.99987
Actb	11461	0.084086	23008	0.039202	2.145	0.031956	0.99987
Cacng1	12299	0.061774	5.5133	0.028804	2.1447	0.03198	0.99987
Aspg	104816	-0.1178	50.476	0.054929	-2.1445	0.031993	0.99987
Gm7536	665189	0.10001	2134.5	0.046645	2.144	0.032031	0.99987
Pcbp2	18521	-0.057845	4733	0.02698	-2.144	0.032031	0.99987
Hbq1a	216635	-0.041139	3.2977	0.01919	-2.1437	0.032056	0.99987
Chrd	12667	-0.13679	351.21	0.063834	-2.143	0.032115	0.99987
Lsamp	268890	0.095749	6008.2	0.044701	2.142	0.032194	0.99987
Sec14l1	74136	0.1022	7840.4	0.047763	2.1397	0.03238	0.99987
Mfrp	259172	-0.09951	23.476	0.046547	-2.1378	0.032531	0.99987
Hvcn1	74096	0.13506	176.38	0.063193	2.1373	0.032576	0.99987
Gm17205	100418470	-0.11571	39.641	0.054173	-2.1359	0.03269	0.99987
Gm14746	100416123	-0.052589	3.0436	0.02465	-2.1334	0.032891	0.99987
Gm8113	666451	-0.12692	278.1	0.059516	-2.1326	0.032958	0.99987
Rasl2-9	19428	-0.041011	3.2748	0.019237	-2.1318	0.033021	0.99987
Ing3	71777	0.11015	526.3	0.051676	2.1315	0.033046	0.99987
Ano3	228432	0.13557	3756.6	0.063625	2.1308	0.033108	0.99987
Ass1	11898	0.12634	1312.2	0.059316	2.13	0.033174	0.99987
Rs1	20147	-0.1197	36.447	0.056254	-2.1279	0.033344	0.99987
Gp9	54368	0.07958	8.5876	0.037398	2.1279	0.033346	0.99987
Ebag9	55960	0.11023	600.5	0.051806	2.1277	0.033363	0.99987
Cd68	12514	0.13203	224.01	0.062125	2.1252	0.033571	0.99987
Fance	72775	0.11857	412.5	0.055802	2.1248	0.033606	0.99987
Xk	22439	0.11096	567.28	0.052254	2.1234	0.033717	0.99987
Fbxo40	207215	-0.063672	5.2594	0.030009	-2.1218	0.033858	0.99987
Cyp4f17	208285	-0.13083	68.229	0.061662	-2.1217	0.033863	0.99987
Cdh24	239096	-0.13557	327.8	0.063982	-2.1188	0.034105	0.99987
Prss30	30943	-0.13334	70.17	0.062982	-2.1171	0.034254	0.99987
Usp16	74112	-0.10038	1071.4	0.047421	-2.1168	0.034281	0.99987
Coa5	76178	0.078879	2780.3	0.037266	2.1167	0.034288	0.99987
Prkcb	18751	0.11962	14433	0.056528	2.116	0.034342	0.99987
Rpl27a	26451	0.10674	1886.7	0.050453	2.1155	0.034385	0.99987
Egflam	268780	-0.13535	148.06	0.064036	-2.1137	0.034543	0.99987
Cdc42ep3	260409	0.13375	454.09	0.063295	2.113	0.034597	0.99987
Lemd1	213409	-0.13358	281.79	0.063228	-2.1126	0.034634	0.99987
Epha4	13838	0.13313	3611.6	0.063044	2.1117	0.034709	0.99987
Gm17137	100417489	0.09223	18.092	0.04368	2.1115	0.034728	0.99987
Rybp	56353	0.082138	1887.2	0.038921	2.1104	0.034827	0.99987
Gm6855	628211	0.050299	3.3571	0.023838	2.11	0.03486	0.99987
Slc30a1	22782	0.090937	1351.8	0.043103	2.1098	0.034877	0.99987
Gm12229	677786	-0.032247	1.5272	0.015293	-2.1087	0.034974	0.99987
Cd300ld	217305	0.063069	6.2207	0.029931	2.1071	0.035106	0.99987
C87414	381654	-0.081791	12.401	0.038823	-2.1068	0.035137	0.99987
Rp1l1	271209	0.032782	1.3979	0.015563	2.1064	0.035172	0.99987
Gm18537	100417334	0.036656	21.809	0.01741	2.1055	0.03525	0.99987
Lats1	16798	0.094535	1063.9	0.044904	2.1053	0.035266	0.99987
Slc39a11	69806	0.11676	418.7	0.05546	2.1053	0.035267	0.99987
Ankrd9	74251	-0.13104	242.63	0.062314	-2.1029	0.035475	0.99987
Gm11637	100418254	0.035765	2.5057	0.017027	2.1005	0.035683	0.99987
Fam169b	434197	-0.12652	42.382	0.060283	-2.0988	0.035832	0.99987
Dhx32	101437	0.11683	1225.9	0.055673	2.0985	0.035861	0.99987
Krt19	16669	-0.036593	1.7249	0.017438	-2.0984	0.035867	0.99987
Gpha2	170458	0.065764	6.5163	0.031348	2.0979	0.035916	0.99987
Cenpp	66336	0.12215	39.352	0.058383	2.0922	0.036422	0.99987
Ankrd27	245886	-0.092872	919.05	0.044398	-2.0918	0.036457	0.99987
Neurog2	11924	-0.065141	5.893	0.031174	-2.0896	0.036655	0.99987
Calb1	12307	0.12148	2841.2	0.058145	2.0892	0.03669	0.99987
C1ra	50909	0.085136	19.961	0.040755	2.089	0.03671	0.99987
Fbxo17	50760	-0.12848	62.91	0.061508	-2.0889	0.036719	0.99987
Arpc1a	56443	0.093934	4540.7	0.044971	2.0888	0.036727	0.99987
AI429214	621080	-0.12421	45.536	0.059509	-2.0873	0.036862	0.99987
Sertad2	58172	0.1101	875.9	0.052749	2.0872	0.036868	0.99987
Irak1bp1	65099	0.12048	481.33	0.057725	2.0872	0.03687	0.99987
Lsm1	67207	0.11432	349.88	0.054797	2.0863	0.036955	0.99987
Gm5499	433144	-0.034289	1.8871	0.016436	-2.0862	0.036964	0.99987
D430019H16Rik	268595	0.11813	6579.5	0.056733	2.0822	0.037329	0.99987
Mpeg1	17476	0.12695	863.26	0.060987	2.0816	0.03738	0.99987
Zfp239	22685	0.1003	966.76	0.048196	2.0811	0.037424	0.99987
Edem3	66967	0.077409	1925.7	0.037205	2.0806	0.037468	0.99987
Gng10	14700	0.10395	993.37	0.049992	2.0794	0.037585	0.99987
Spice1	212514	-0.11969	335.63	0.057635	-2.0766	0.037837	0.99987
Pdzd7	100503041	-0.13271	291.94	0.063917	-2.0763	0.037866	0.99987
Gm7535	665187	0.046331	2.8649	0.02237	2.0711	0.038348	0.99987
Ccdc177	380768	0.10718	555.57	0.051761	2.0708	0.03838	0.99987
Ptpn13	19249	-0.099769	1115.7	0.048268	-2.067	0.038735	0.99987
Eml4	78798	-0.091601	1105.1	0.044325	-2.0666	0.038772	0.99987
Gnat2	14686	-0.057328	4.4167	0.027749	-2.0659	0.038836	0.99987
Senp2	75826	0.070569	2792.6	0.034178	2.0648	0.038943	0.99987
Ppp4r4	74521	0.1307	1100.5	0.063323	2.064	0.039016	0.99987
Wdr44	72404	0.12214	632.95	0.059181	2.0639	0.039029	0.99987
Flrt3	71436	0.13197	1223.2	0.063971	2.063	0.03911	0.99987
Gfm2	320806	-0.10078	915.19	0.04886	-2.0627	0.039144	0.99987
Scn4b	399548	0.1314	15648	0.06371	2.0625	0.039164	0.99987
Mroh1	223658	-0.11235	2075.9	0.054516	-2.0608	0.039322	0.99987
Dgkb	217480	0.13135	7547.4	0.063739	2.0607	0.03933	0.99987
Klc1	16593	-0.072473	19522	0.035204	-2.0586	0.03953	0.99987
Afp	11576	0.037459	2.684	0.0182	2.0582	0.039569	0.99987
Smc2	14211	0.12807	261.32	0.062249	2.0573	0.039654	0.99987
Gbp5	229898	0.12527	230.23	0.06089	2.0572	0.039663	0.99987
Clasrp	53609	-0.12342	1739.7	0.060064	-2.0548	0.039901	0.99987
Ubr1	22222	0.093203	2029.5	0.045376	2.054	0.039974	0.99987
Ccsap	73420	0.11407	1914.1	0.055538	2.054	0.039978	0.99987
Sertad4	214791	0.13148	944.96	0.064014	2.0539	0.039982	0.99987
Rgs10	67865	0.12509	490.16	0.060907	2.0538	0.039995	0.99987
Pdzd8	107368	0.089177	2485.1	0.043459	2.052	0.040171	0.99987
Fut4	14345	0.08126	12.432	0.039641	2.0499	0.040375	0.99987
Tmem25	71687	-0.11678	1213.8	0.056986	-2.0493	0.04043	0.99987
Toe1	68276	0.12342	287.8	0.060238	2.0489	0.04047	0.99987
Ccdc24	381546	-0.11251	28.184	0.054913	-2.0488	0.040478	0.99987
Mthfsl	100039707	-0.13126	108.56	0.064071	-2.0487	0.040491	0.99987
Gm9821	100310873	-0.12684	87.714	0.061917	-2.0485	0.040515	0.99987
Bcl2l11	12125	-0.13091	137.32	0.06394	-2.0474	0.040617	0.99987
Nsun7	70918	-0.12893	456.54	0.063003	-2.0464	0.040714	0.99987
Lilra6	18726	-0.026011	1.2382	0.012711	-2.0463	0.040728	0.99987
Mapk7	23939	-0.11672	508.83	0.057051	-2.0459	0.040763	0.99987
Hdac1	433759	-0.094779	825.41	0.046343	-2.0452	0.040838	0.99987
Pkdcc	106522	-0.13092	184.34	0.064043	-2.0443	0.040922	0.99987
Ajap1	230959	0.11901	1476.9	0.05824	2.0434	0.04101	0.99987
Pax6	18508	-0.12653	626.7	0.061922	-2.0434	0.041013	0.99987
Fam91a1	210998	0.080115	2328.4	0.039214	2.043	0.04105	0.99987
Prkg2	19092	0.13055	233.97	0.063913	2.0426	0.041089	0.99987
Dtd2	328092	0.11628	287.3	0.056936	2.0422	0.041131	0.99987
Cdpf1	72355	0.1266	179.47	0.062023	2.0412	0.041235	0.99987
Runx2	12393	-0.13077	219.82	0.064072	-2.041	0.041253	0.99987
Cep57	74360	0.10465	515.8	0.051278	2.0408	0.041275	0.99987
Grpel1	17713	0.095561	872.88	0.046872	2.0388	0.041474	0.99987
Irgm2	54396	0.1255	115.43	0.06164	2.0361	0.04174	0.99987
Pomk	74653	0.090944	806.96	0.044672	2.0358	0.041769	0.99987
Ppp4r2	232314	0.082276	2312.7	0.040453	2.0339	0.041964	0.99987
Dcun1d1	114893	0.101	1240.4	0.049659	2.0338	0.041972	0.99987
Vav3	57257	0.12119	227.51	0.059607	2.0332	0.042032	0.99987
Ppp1r9a	243725	0.12579	13136	0.061884	2.0326	0.042092	0.99987
Phf11c	628705	-0.08974	17.182	0.044159	-2.0322	0.042132	0.99987
Nhsl2	100042480	0.12974	2013.8	0.063876	2.0311	0.042245	0.99987
Thg1l	66628	0.12184	232.17	0.060028	2.0297	0.042385	0.99987
Ppp3r1	19058	0.086841	18063	0.042785	2.0297	0.042387	0.99987
Hdac7	56233	-0.11634	682.77	0.057331	-2.0293	0.042425	0.99987
Pde4d	238871	0.11698	1285.2	0.057652	2.0291	0.042447	0.99987
Fbn1	14118	-0.12973	248.48	0.063958	-2.0284	0.042521	0.99987
Gm13502	207933	0.024677	7.4043	0.012182	2.0257	0.042792	0.99987
Gpr179	217143	-0.10259	21.448	0.050645	-2.0257	0.042794	0.99987
Gm17174	102631744	0.056125	6.3723	0.027717	2.0249	0.042874	0.99987
Slc25a27	74011	-0.10026	1179	0.04953	-2.0242	0.042949	0.99987
Hcrtr1	230777	-0.099173	23.94	0.049002	-2.0239	0.042984	0.99987
Stk26	70415	0.12284	629.5	0.060701	2.0237	0.043003	0.99987
Ano2	243634	0.087412	347.41	0.043228	2.0221	0.043162	0.99987
Adcy9	11515	0.11688	1918.8	0.057812	2.0217	0.043211	0.99987
Gopc	94221	0.084708	1530.7	0.041955	2.019	0.043487	0.99987
Adamts20	223838	-0.12826	374.06	0.063555	-2.0181	0.043586	0.99987
Stim1	20866	0.085036	3099	0.042169	2.0165	0.043743	0.99987
Gm18822	100417782	0.029546	1.5129	0.014658	2.0157	0.043836	0.99987
Alg10b	380959	0.11113	900.55	0.055151	2.0149	0.043912	0.99987
Asf1b	66929	-0.08751	12.059	0.043437	-2.0147	0.043939	0.99987
Cwf19l1	72502	0.1193	332.39	0.059262	2.013	0.044112	0.99987
Inpp5b	16330	-0.093843	939.31	0.046622	-2.0128	0.044133	0.99987
Magi2	50791	0.088836	3264.2	0.044136	2.0128	0.044137	0.99987
Cpne9	211232	-0.12112	342.03	0.060222	-2.0112	0.044303	0.99987
Zfp692	103836	-0.12867	576.34	0.064018	-2.0098	0.044448	0.99987
Ndufs4	17993	0.088816	1097.1	0.044202	2.0093	0.044503	0.99987
Prpsap2	212627	0.10632	762.17	0.052949	2.0079	0.044656	0.99987
Bpifc	270757	-0.10177	36.892	0.050703	-2.0072	0.044725	0.99987
Bcl11b	58208	0.12383	6366.7	0.0617	2.007	0.044751	0.99987
Shd	20420	-0.12536	361.78	0.062475	-2.0065	0.0448	0.99987
Cd302	66205	0.12017	244.79	0.059913	2.0058	0.044882	0.99987
Gm8407	666987	-0.086339	17.46	0.043055	-2.0053	0.044929	0.99987
Zfp579	68490	-0.12413	535.91	0.061922	-2.0047	0.045	0.99987
Eno1b	433182	0.040182	3.6812	0.020045	2.0046	0.045008	0.99987
Agbl4	78933	-0.12779	215.29	0.06378	-2.0036	0.045108	0.99987
Wdr45b	66840	0.086899	1478	0.043387	2.0029	0.045189	0.99987
Gm14917	100418292	-0.060183	6.4916	0.030061	-2.002	0.045282	0.99987
Pih1d1	68845	-0.1126	496.55	0.056252	-2.0017	0.045317	0.99987
Amdhd1	71761	-0.055469	4.4144	0.027713	-2.0015	0.045337	0.99987
Ccdc33	382077	-0.070138	10.578	0.035056	-2.0008	0.045418	0.99987
Stard9	668880	-0.1057	998.88	0.052856	-1.9998	0.045519	0.99987
C3	12266	0.025287	29.059	0.012648	1.9993	0.045575	0.99987
Dpp7	83768	-0.10637	418.93	0.053221	-1.9987	0.045642	0.99987
Tomm70a	28185	0.11939	6739.5	0.05974	1.9985	0.045667	0.99987
D10Wsu102e	28109	-0.10442	12727	0.052264	-1.9978	0.045734	0.99987
Med8	80509	-0.11852	504.38	0.059356	-1.9967	0.045856	0.99987
Zhx1	22770	0.080495	2335.3	0.040333	1.9958	0.045959	0.99987
Usp3	235441	0.1055	991.75	0.052882	1.995	0.046044	0.99987
Arhgef19	213649	-0.11834	760.04	0.059352	-1.9939	0.046165	0.99987
Rab2a	59021	0.062755	6302.9	0.031512	1.9915	0.046429	0.99987
Calm1	12313	0.057925	69894	0.029094	1.991	0.046486	0.99987
Tef	21685	0.10533	12908	0.052909	1.9908	0.046503	0.99987
Usp22	216825	0.078173	6294.5	0.039282	1.9901	0.046584	0.99987
Gm34248	102637441	-0.038875	2.1558	0.019551	-1.9883	0.046773	0.99987
Pbld2	67307	-0.11368	35.138	0.057213	-1.987	0.046925	0.99987
Kcnq5	226922	0.12259	3801.8	0.0617	1.9868	0.046944	0.99987
Gm29603	108167671	0.061324	8.0249	0.030871	1.9865	0.046981	0.99987
Wdr24	268933	-0.10277	733.68	0.051773	-1.985	0.047141	0.99987
Ncaph	215387	0.11444	39.666	0.057655	1.9849	0.047161	0.99987
Plek	56193	0.11238	465.75	0.056618	1.9848	0.047164	0.99987
Iigp1	60440	0.10234	32.127	0.051581	1.9841	0.047243	0.99987
Gng8	14709	-0.10997	45.646	0.055424	-1.9841	0.047246	0.99987
Kif18a	228421	-0.10811	32.729	0.054497	-1.9837	0.047289	0.99987
Pfdn5	56612	0.087737	1948.5	0.044231	1.9836	0.047302	0.99987
Gm14849	100418200	-0.078447	10.445	0.039577	-1.9821	0.047463	0.99987
Nr3c2	110784	0.11065	1411.9	0.055842	1.9814	0.047544	0.99987
Rgs2	19735	0.12379	3039.6	0.062502	1.9805	0.047645	0.99987
Trps1	83925	0.09781	1212.5	0.04941	1.9796	0.047752	0.99987
Gpr137c	70713	0.10658	692.44	0.053854	1.9791	0.047805	0.99987
Gtf2ird2	114674	-0.10811	441.23	0.05463	-1.979	0.047818	0.99987
Gm4134	100042967	-0.10668	34.608	0.053906	-1.979	0.047821	0.99987
Shank3	58234	0.11702	11355	0.059198	1.9768	0.048069	0.99987
Fsd1	240121	-0.10262	1363.3	0.051938	-1.9759	0.04817	0.99987
Fbxl16	214931	0.11948	32170	0.060488	1.9753	0.048233	0.99987
Pakap	677884	-0.12605	760.74	0.063818	-1.9752	0.048245	0.99987
Dennd2c	329727	-0.1048	35.465	0.053062	-1.9751	0.048254	0.99987
Pole	18973	-0.12488	64.319	0.063231	-1.9749	0.048275	0.99987
Rbm20	73713	-0.12556	303.17	0.063597	-1.9743	0.048343	0.99987
4930519F16Rik	75106	-0.049838	4.8791	0.025245	-1.9742	0.048364	0.99987
Klhl13	67455	0.105	3409.8	0.053237	1.9724	0.048569	0.99987
Dusp19	68082	0.10802	532.77	0.054817	1.9706	0.048765	0.99987
Gm15197	666540	0.029305	1.3802	0.014873	1.9703	0.048804	0.99987
Gm15937	100418335	0.024282	0.85773	0.012341	1.9676	0.049109	0.99987
Gm9794	100042008	0.12284	223.98	0.06244	1.9674	0.049136	0.99987
Lgals1	16852	-0.12451	153.08	0.063314	-1.9666	0.04923	0.99987
Sidt1	320007	-0.12531	863.83	0.06375	-1.9657	0.049336	0.99987
Tarm1	245126	-0.072426	8.7043	0.036851	-1.9653	0.049374	0.99987
Myh6	17888	-0.12439	102.88	0.063294	-1.9653	0.04938	0.99987
Adra2c	11553	0.12554	1991.6	0.063902	1.9645	0.049469	0.99987
Foxj1	15223	-0.1249	215.34	0.063599	-1.9638	0.049552	0.99987
Rmnd5b	66089	0.10212	1039.1	0.052007	1.9637	0.049567	0.99987
Dach1	13134	0.11961	673.78	0.060932	1.963	0.049642	0.99987
Grk5	14773	0.1108	514.83	0.056497	1.9611	0.049866	0.99987
Ncoa3	17979	-0.076162	1824.6	0.038842	-1.9608	0.049901	0.99987
Pgr	18667	0.11037	822.41	0.056359	1.9584	0.05018	0.99987
Ccdc148	227933	0.11575	345.07	0.059106	1.9584	0.050189	0.99987
Ppwd1	238831	0.11589	249.86	0.059199	1.9576	0.050279	0.99987
Gm16409	100043734	0.042778	3.0673	0.021853	1.9575	0.050284	0.99987
Unkl	74154	0.10283	1393.4	0.05253	1.9575	0.050285	0.99987
Ngf	18049	-0.11097	95.108	0.056756	-1.9552	0.050555	0.99987
Tpd52l1	21987	0.12492	492.11	0.063911	1.9546	0.050627	0.99987
Hspa1b	15511	-0.092256	887.17	0.047221	-1.9537	0.050738	0.99987
Cdh13	12554	0.10665	1870	0.05459	1.9536	0.050753	0.99987
Dsel	319901	0.10853	550.67	0.055589	1.9524	0.050887	0.99987
Snw1	66354	0.094747	1688.7	0.048546	1.9517	0.050975	0.99987
Trim67	330863	-0.12441	251.64	0.063781	-1.9506	0.051106	0.99987
Smc4	70099	0.1143	222.42	0.058708	1.9469	0.05155	0.99987
Kcna4	16492	0.12451	1263	0.06398	1.946	0.051655	0.99987
Casp6	12368	0.12463	108.9	0.064068	1.9453	0.051741	0.99987
Bhlhe41	79362	0.115	1980.7	0.059117	1.9452	0.051747	0.99987
Tbc1d5	72238	0.095524	1168.6	0.049122	1.9446	0.051822	0.99987
Itpka	228550	0.10522	3288.7	0.054141	1.9434	0.051964	0.99987
Gm14122	100043832	0.071528	9.8176	0.036808	1.9432	0.051987	0.99987
Atad2	70472	-0.12361	180.68	0.063733	-1.9394	0.05245	0.99987
Ppp1r13l	333654	-0.12371	149.18	0.063834	-1.9381	0.052614	0.99987
Stradb	227154	0.086321	763.85	0.044548	1.9377	0.052659	0.99987
Myot	58916	-0.040425	5.7112	0.020868	-1.9372	0.052718	0.99987
Cyp7b1	13123	0.11956	263.11	0.061718	1.9371	0.052728	0.99987
Lsm11	72290	-0.11373	565.77	0.058709	-1.9371	0.052728	0.99987
Tap1	21354	0.12113	75.408	0.06254	1.9368	0.052774	0.99987
Gtpbp2	56055	-0.11331	1899.6	0.058518	-1.9364	0.052821	0.99987
Rnf39	386454	-0.117	52.691	0.060424	-1.9364	0.052822	0.99987
Wwc2	52357	0.072814	1626.4	0.037612	1.9359	0.052879	0.99987
G430049J08Rik	545238	-0.12328	108.59	0.063694	-1.9355	0.052924	0.99987
Kcnc3	16504	-0.083654	3480.8	0.043234	-1.9349	0.053002	0.99987
Olig3	94222	-0.02763	1.278	0.014281	-1.9348	0.053017	0.99987
Mab21l3	242125	0.025869	1.1628	0.01338	1.9335	0.053179	0.99987
Trim30c	434219	0.026662	1.7289	0.013796	1.9325	0.053296	0.99987
Htra4	330723	-0.11206	45.094	0.058005	-1.9319	0.053373	0.99987
Upk3bl	69665	-0.052537	4.3291	0.0272	-1.9315	0.053424	0.99987
Cdhr2	268663	-0.057916	6.2669	0.030003	-1.9304	0.053562	0.99987
Tcte1	21645	-0.10876	35.932	0.05636	-1.9298	0.053637	0.99987
Gm13379	100416869	0.025493	1.109	0.013211	1.9297	0.053644	0.99987
Lca5	75782	-0.10531	364.95	0.054594	-1.9289	0.053745	0.99987
Ddx25	30959	-0.098918	1183.1	0.051286	-1.9288	0.05376	0.99987
Gm13204	100043151	-0.10214	41.556	0.052958	-1.9288	0.053761	0.99987
Tunar	69952	-0.11603	953.6	0.060185	-1.9279	0.053868	0.99987
Tmem38b	52076	-0.11215	382.67	0.058182	-1.9277	0.053899	0.99987
Hspa1a	193740	-0.096074	882	0.049859	-1.9269	0.053989	0.99987
Marveld1	277010	0.11717	282.15	0.060837	1.926	0.05411	0.99987
Zfhx3	11906	0.12324	527.86	0.063994	1.9258	0.054124	0.99987
Tigd5	105734	0.12237	164.05	0.063553	1.9255	0.054161	0.99987
Trim30b	244183	-0.096071	18.733	0.049901	-1.9252	0.054201	0.99987
Mctp1	78771	0.12107	3721.5	0.062939	1.9237	0.054395	0.99987
Wasf2	242687	0.098223	1010.2	0.051063	1.9236	0.054409	0.99987
Ccdc22	54638	-0.10094	616.45	0.052482	-1.9233	0.054437	0.99987
Coasy	71743	-0.093228	535.84	0.048493	-1.9225	0.054541	0.99987
Notum	77583	-0.12004	116.66	0.062452	-1.9221	0.054598	0.99987
Prss55	71037	-0.050389	4.6366	0.02622	-1.9218	0.054636	0.99987
Gsdmcl-ps	74460	0.018492	0.66765	0.0096298	1.9203	0.054826	0.99987
Krt20	66809	-0.117	114.07	0.060971	-1.9189	0.055001	0.99987
Reep4	72549	-0.12257	75.205	0.063877	-1.9189	0.055003	0.99987
Crtc2	74343	-0.094353	773.55	0.049233	-1.9165	0.055306	0.99987
Fstl3	83554	-0.10672	43.128	0.055716	-1.9154	0.055435	0.99987
Ube2l6	56791	-0.12202	140.06	0.063712	-1.9152	0.055468	0.99987
Aifm3	72168	-0.10831	1490.4	0.056557	-1.9152	0.055473	0.99987
Xlr4a	434794	0.029868	3.3544	0.015601	1.9145	0.055554	0.99987
Rnf43	207742	0.12265	121.57	0.064076	1.9141	0.055607	0.99987
Map6	17760	-0.074462	4709.8	0.038914	-1.9135	0.055686	0.99987
Ablim1	226251	-0.10192	2862.6	0.053286	-1.9128	0.055778	0.99987
Ywhah	22629	-0.088441	20257	0.046255	-1.912	0.055874	0.99987
Cplx2	12890	0.065206	46623	0.034119	1.9112	0.055984	0.99987
Efhc2	74405	0.11781	62.163	0.061648	1.911	0.055998	0.99987
Tmem63b	224807	-0.070798	3774.8	0.037068	-1.91	0.056138	0.99987
Csf2rb	12983	0.10207	38.211	0.053457	1.9094	0.056209	0.99987
Pradc1	73327	0.11422	319.22	0.059859	1.9082	0.056367	0.99987
Dynlt1f	100040531	-0.11634	61.143	0.060974	-1.908	0.056396	0.99987
Thpo	21832	-0.11804	79.722	0.061886	-1.9074	0.056472	0.99987
Slc25a20	57279	-0.10163	461.92	0.053299	-1.9068	0.056543	0.99987
Yeats2	208146	-0.088471	866.89	0.0464	-1.9067	0.056562	0.99987
Ncr3-ps	667612	-0.052792	4.8356	0.027696	-1.9061	0.056633	0.99987
Cacng4	54377	0.11459	2206.5	0.06014	1.9054	0.056725	0.99987
Gmnc	239789	0.04344	3.9319	0.022799	1.9053	0.056738	0.99987
Cdhr4	69398	-0.050749	4.8752	0.026647	-1.9045	0.056844	0.99987
Dpy19l3	233115	0.12081	2184.3	0.06344	1.9043	0.056869	0.99987
Unc13b	22249	-0.11114	1224	0.058367	-1.9042	0.056886	0.99987
Pnpla3	116939	-0.12128	312.15	0.063695	-1.9041	0.056902	0.99987
Man2a1	17158	0.12109	755.27	0.063628	1.9031	0.057027	0.99987
Dph6	66632	0.11529	606.46	0.060598	1.9026	0.057092	0.99987
C2cd4c	237397	-0.11982	235.92	0.062979	-1.9026	0.057093	0.99987
Nfil3	18030	-0.12071	244.29	0.063444	-1.9026	0.057096	0.99987
Aebp2	11569	0.071633	2744.3	0.037667	1.9017	0.057205	0.99987
Pou3f1	18991	0.09623	1221.3	0.050622	1.901	0.057307	0.99987
Gm43596	115490158	-0.06579	9.2359	0.034613	-1.9007	0.05734	0.99987
Myo5b	17919	0.10468	1621	0.055094	1.9	0.057432	0.99987
Swt1	66875	-0.11014	413.66	0.058011	-1.8987	0.057607	0.99987
Dlg2	23859	0.090788	11469	0.047825	1.8983	0.05765	0.99987
Ccdc71	72454	0.10287	812.45	0.054197	1.8982	0.057676	0.99987
Gm12080	100534327	-0.071904	9.5568	0.037891	-1.8977	0.057741	0.99987
Cnot6	104625	0.087736	1759.4	0.046237	1.8975	0.05776	0.99987
Gucy2g	73707	-0.12036	344.92	0.063451	-1.897	0.057832	0.99987
Kcnab3	16499	-0.1208	1797.2	0.063685	-1.8969	0.05784	0.99987
Lactbl1	242707	0.052196	5.1313	0.027523	1.8964	0.057904	0.99987
Cdc14b	218294	-0.10969	279.97	0.057845	-1.8963	0.057923	0.99987
Ddx27	228889	-0.10298	826.57	0.054312	-1.896	0.057958	0.99987
Fat3	270120	-0.082762	5536.3	0.043674	-1.895	0.058092	0.99987
Negr1	320840	0.079537	6046.1	0.041979	1.8947	0.058133	0.99987
Sp5	64406	0.065756	10.808	0.034706	1.8947	0.058138	0.99987
Arhgef15	442801	0.10711	763.21	0.05654	1.8944	0.058177	0.99987
Dnttip2	99480	0.088132	605.76	0.046529	1.8941	0.058209	0.99987
Xrcc1	22594	-0.10155	614.67	0.053641	-1.8932	0.058328	0.99987
Hsd17b1	15485	-0.060495	12.387	0.031954	-1.8932	0.05833	0.99987
Map9	213582	0.074483	3176.6	0.039357	1.8925	0.058428	0.99987
Gm14113	668920	-0.063308	7.7335	0.033453	-1.8924	0.058432	0.99987
Ace2	70008	-0.11773	81.415	0.06222	-1.8922	0.05846	0.99987
Scarb1	20778	-0.10636	1126.2	0.056251	-1.8908	0.058656	0.99987
Trat1	77647	0.065467	8.0573	0.034628	1.8906	0.058682	0.99987
E130208F15Rik	100217365	-0.024994	18.297	0.013229	-1.8893	0.058847	0.99987
Acads	11409	0.12024	170.01	0.063654	1.8889	0.058901	0.99987
Tmc1	13409	-0.089113	27.929	0.047182	-1.8887	0.058933	0.99987
Kcng1	241794	-0.11784	810.46	0.062405	-1.8883	0.058989	0.99987
Meioc	268491	-0.082468	14.838	0.04371	-1.8867	0.0592	0.99987
Pkia	18767	0.10522	4329.1	0.055801	1.8856	0.059347	0.99987
Olfr456	259144	0.031223	1.4852	0.016564	1.8851	0.059421	0.99987
Triobp	110253	-0.10996	351.68	0.058341	-1.8848	0.059454	0.99987
Xirp2	241431	0.05821	6.7259	0.030889	1.8845	0.059499	0.99987
Dna2	327762	-0.11488	61.876	0.060967	-1.8843	0.059525	0.99987
Hmga2	15364	0.092759	21.961	0.04923	1.8842	0.059538	0.99987
Fbxw9	68628	-0.11013	311.26	0.058493	-1.8829	0.059717	0.99987
Ttc39a	230603	-0.1205	85.749	0.064015	-1.8824	0.059776	0.99987
Ccdc184	239650	-0.11182	574.09	0.059424	-1.8817	0.059883	0.99987
Erdr1	170942	-0.085589	2026.4	0.045487	-1.8816	0.059886	0.99987
Tmem126b	68472	0.077169	1006.2	0.041014	1.8815	0.059901	0.99987
Hint3	66847	0.1191	218.54	0.063303	1.8814	0.059914	0.99987
P4ha2	18452	-0.1148	502.52	0.061016	-1.8814	0.059917	0.99987
Fgf22	67112	-0.1111	47.308	0.059079	-1.8805	0.06004	0.99987
Aar2	68295	0.080886	1001.3	0.043035	1.8795	0.060175	0.99987
Rasd2	75141	0.12026	9464.8	0.063999	1.8791	0.060234	0.99987
Kcnc1	16502	-0.080831	6935.7	0.043041	-1.878	0.060384	0.99987
Apof	103161	-0.086144	14.965	0.045887	-1.8773	0.060474	0.99987
Ascc1	69090	0.11115	379.2	0.059239	1.8763	0.060608	0.99987
Cbln3	56410	-0.091815	25.493	0.048938	-1.8761	0.060637	0.99987
Dll3	13389	0.096759	37.981	0.051576	1.876	0.060649	0.99987
4930507D05Rik	74706	-0.075818	14.649	0.040417	-1.8759	0.060668	0.99987
Pip5kl1	227733	-0.11919	117.56	0.063562	-1.8751	0.060778	0.99987
Lao1	100470	0.049644	5.0448	0.026484	1.8744	0.060869	0.99987
Rragd	52187	0.11337	5078.3	0.060494	1.8741	0.060919	0.99987
Hs6st2	50786	0.097339	2169.4	0.051944	1.8739	0.060942	0.99987
Rhbdd2	215160	0.067112	1944.2	0.035817	1.8737	0.060966	0.99987
Lrit3	242235	-0.025675	1.3677	0.013708	-1.873	0.061066	0.99987
Gm12267	674310	0.026113	1.6182	0.013948	1.8722	0.061182	0.99987
Gm10136	672214	0.038301	3.7081	0.020459	1.8721	0.06119	0.99987
Cnksr1	194231	-0.04699	4.4895	0.025132	-1.8697	0.061527	0.99987
Il2ra	16184	0.099438	27.559	0.053187	1.8696	0.061543	0.99987
Gm13323	100417047	-0.11023	50.395	0.058963	-1.8695	0.06156	0.99987
Prss54	70993	0.052558	4.4173	0.028118	1.8692	0.061594	0.99987
Egf	13645	-0.11614	82.202	0.062134	-1.8691	0.061604	0.99987
Josd2	66124	-0.088252	1580.6	0.047241	-1.8681	0.061747	0.99987
Hsdl1	72552	0.091616	1447.7	0.049044	1.868	0.061758	0.99987
Hilpda	69573	0.11375	62.482	0.060899	1.8678	0.061791	0.99987
Fkbp1b	14226	-0.11898	385.53	0.063705	-1.8677	0.061802	0.99987
Jph2	59091	0.11601	71.344	0.062126	1.8673	0.061858	0.99987
Prim2	19076	0.11309	221.83	0.060612	1.8658	0.062066	0.99987
Jun	16476	-0.093543	1816	0.05024	-1.8619	0.062617	0.99987
Nmrk2	69564	-0.085759	17.494	0.046063	-1.8618	0.062632	0.99987
Gm13416	664938	-0.10056	27.247	0.05402	-1.8615	0.062667	0.99987
1700019D03Rik	67080	-0.099669	609.03	0.053552	-1.8612	0.062721	0.99987
Dpt	56429	0.03578	8.1834	0.019228	1.8609	0.062762	0.99987
Gmppb	331026	0.10786	333.55	0.057993	1.8599	0.062897	0.99987
Slc7a13	74087	-0.045182	4.6563	0.024294	-1.8598	0.06291	0.99987
Dynlt3	67117	0.071694	2983.8	0.03855	1.8598	0.062918	0.99987
Trpc4	22066	-0.11915	355.38	0.064071	-1.8597	0.062932	0.99987
Dusp27	240892	0.072132	13.002	0.038801	1.859	0.063026	0.99987
Prpf39	328110	-0.0803	1412.7	0.04322	-1.8579	0.063178	0.99987
Gpr155	68526	0.091064	2342.3	0.04905	1.8566	0.063371	0.99987
H2-Ab1	14961	0.072467	27.2	0.03904	1.8562	0.063424	0.99987
Ccdc85b	240514	0.088161	2328.4	0.047503	1.8559	0.063466	0.99987
Mapk6	50772	0.077767	1678.3	0.041903	1.8559	0.063473	0.99987
Gm3264	100041306	-0.043632	3.3089	0.023518	-1.8553	0.06356	0.99987
Olfr760-ps1	404423	-0.030602	1.4457	0.016498	-1.8549	0.063607	0.99987
S100a11	20195	0.10792	47.786	0.058182	1.8548	0.063619	0.99987
Impg2	224224	-0.10444	53.106	0.056317	-1.8545	0.063663	0.99987
Napsa	16541	-0.11208	45.141	0.06046	-1.8538	0.063766	0.99987
Ubl4b	67591	0.023235	1.1689	0.012537	1.8533	0.063838	0.99987
Gdpd3	68616	-0.098146	24.124	0.052959	-1.8533	0.063847	0.99987
Lamp5	76161	0.11682	1653.6	0.063037	1.8532	0.063858	0.99987
Zfp518a	72672	0.11567	253.87	0.062473	1.8515	0.0641	0.99987
Gm4847	226604	-0.044945	4.1154	0.024278	-1.8512	0.064135	0.99987
Gm29797	101056205	-0.058039	7.2629	0.031358	-1.8508	0.064194	0.99987
BC049352	408059	0.10065	31.981	0.054379	1.8508	0.064195	0.99987
Mpv17l	93734	0.081629	1811.2	0.044105	1.8508	0.064201	0.99987
Epn2	13855	0.062747	3537.6	0.033924	1.8496	0.064366	0.99987
Fabp4	11770	0.042356	26.18	0.02291	1.8488	0.064489	0.99987
Rfng	19719	-0.089647	1673.4	0.048494	-1.8486	0.064513	0.99987
Ahsa2	268390	-0.10249	989.04	0.055458	-1.848	0.064596	0.99987
Dcaf13	223499	0.10756	518.28	0.058225	1.8473	0.064708	0.99987
Nhs	195727	0.11528	336.43	0.062413	1.8471	0.064737	0.99987
4921513I03Rik	70874	-0.07397	10.198	0.040049	-1.847	0.064749	0.99987
Bcas3	192197	0.078751	1449.9	0.04268	1.8452	0.065014	0.99987
Gm9299	668675	-0.046049	5.0733	0.02497	-1.8442	0.065157	0.99987
Fsip1	71313	-0.074055	19.969	0.040168	-1.8436	0.065239	0.99987
Mup-ps16	667278	-0.033541	2.6449	0.018225	-1.8404	0.065711	0.99987
Pef1	67898	0.078198	1006.6	0.042495	1.8402	0.065743	0.99987
Trmt112-ps2	627985	0.11323	100.46	0.061563	1.8393	0.065875	0.99987
Abi2	329165	0.082806	4887.2	0.045027	1.839	0.065914	0.99987
Plk3	12795	-0.10827	314.64	0.058891	-1.8384	0.066001	0.99987
Arhgap19	71085	-0.11559	203.21	0.062883	-1.8382	0.066034	0.99987
Tmprss11a	194597	-0.10133	34.666	0.055176	-1.8364	0.066297	0.99987
B3galt6	117592	0.11222	356.49	0.061128	1.8358	0.066388	0.99987
Nell1	338352	-0.11483	1374.7	0.06257	-1.8352	0.066471	0.99987
Zfp57	22715	-0.11177	104.72	0.06093	-1.8343	0.066607	0.99987
Cldn12	64945	0.094821	1546	0.051698	1.8341	0.066635	0.99987
Cd52	23833	0.087077	18.934	0.047476	1.8341	0.066638	0.99987
Nckap1	50884	0.078644	13268	0.042882	1.8339	0.066662	0.99987
Ldb2	16826	0.1141	334.56	0.062228	1.8336	0.066715	0.99987
Rerg	232441	0.11664	476.71	0.063625	1.8333	0.066756	0.99987
Hlf	217082	0.10722	4701.3	0.058497	1.8329	0.066822	0.99987
Fv1	14349	-0.11485	180.93	0.062664	-1.8328	0.066833	0.99987
Cep95	320162	-0.11011	299.07	0.06008	-1.8327	0.066843	0.99987
Slitrk5	75409	0.090361	1734.6	0.049338	1.8315	0.067032	0.99987
Pla2g12a	66350	0.10889	488.05	0.059468	1.8312	0.067077	0.99987
Dynlt1c	100040563	-0.10345	511.17	0.056509	-1.8307	0.067143	0.99987
Smarca5	93762	0.077927	1969.9	0.042573	1.8304	0.067186	0.99987
Il11ra1	16157	-0.10519	525.77	0.057491	-1.8297	0.067297	0.99987
Btg1	12226	0.10116	1036.3	0.05531	1.829	0.067407	0.99987
Htr1b	15551	0.10002	1565.5	0.054686	1.8289	0.067414	0.99987
Col8a2	329941	0.082399	32.477	0.045061	1.8286	0.067457	0.99987
Arhgap27	544817	0.088	818.42	0.048132	1.8283	0.067504	0.99987
Alg8	381903	-0.11712	146.6	0.064066	-1.8281	0.067535	0.99987
Rplp2	67186	0.092705	2233.5	0.050712	1.8281	0.067539	0.99987
Arf3	11842	0.08357	40699	0.045719	1.8279	0.067565	0.99987
Ralgds	19730	0.06481	2925.1	0.035459	1.8278	0.067586	0.99987
Smad3	17127	0.11367	1993.7	0.062217	1.8269	0.067713	0.99987
Lancl1	14768	0.072099	3965.6	0.03947	1.8267	0.067748	0.99987
Tssk4	71099	-0.054894	6.8509	0.030054	-1.8265	0.067777	0.99987
Cand2	67088	-0.11672	148.54	0.063921	-1.826	0.067843	0.99987
Nxf7	170722	-0.082839	20.469	0.045408	-1.8243	0.068101	0.99987
Gabra4	14397	0.11433	2561.2	0.062731	1.8225	0.068379	0.99987
Slc4a11	269356	0.066389	138.77	0.036449	1.8214	0.068541	0.99987
Rpl4	67891	0.061658	10462	0.033858	1.8211	0.068598	0.99987
Tmem40	94346	-0.10191	93.643	0.055975	-1.8207	0.068652	0.99987
Elk3	13713	0.10955	278.77	0.06019	1.82	0.068756	0.99987
D930048N14Rik	97775	-0.11525	139.81	0.063335	-1.8197	0.068801	0.99987
Pip4k2b	108083	0.065385	4510.8	0.035933	1.8196	0.068818	0.99987
Cep55	74107	-0.051473	6.1462	0.02829	-1.8195	0.068842	0.99987
Cd209g	70192	-0.047418	3.8935	0.026094	-1.8172	0.069184	0.99987
Gm7416	664945	-0.065644	8.4922	0.036123	-1.8172	0.069184	0.99987
Trav15n-1	100126452	-0.042434	5.9852	0.023375	-1.8153	0.069472	0.99987
Sncg	20618	0.077612	22.033	0.042756	1.8152	0.069489	0.99987
Smpd3	58994	0.11321	4685.7	0.062411	1.8139	0.069695	0.99987
Rab37	58222	-0.11535	143.67	0.063606	-1.8135	0.069761	0.99987
Ltv1	353258	0.10188	359	0.056202	1.8127	0.069883	0.99987
Gpsm1	67839	0.10911	1397.5	0.060203	1.8124	0.069925	0.99987
Btaf1	107182	-0.11606	1901.1	0.064045	-1.8122	0.06996	0.99987
Tgtp2	100039796	0.084187	27.223	0.046491	1.8108	0.07017	0.99987
Agbl1	244071	0.071879	14.047	0.039703	1.8104	0.070227	0.99987
Tigar	319801	-0.096771	935.59	0.053474	-1.8097	0.070347	0.99987
St6gal2	240119	0.10926	744.74	0.060391	1.8092	0.070418	0.99987
Dscam	13508	-0.098108	1308.3	0.054251	-1.8084	0.070543	0.99987
Cyp24a1	13081	-0.031976	1.8124	0.017689	-1.8077	0.070647	0.99987
Gm19065	100418191	0.036677	3.2631	0.02029	1.8076	0.07067	0.99987
Ippk	75678	0.10266	625.37	0.056794	1.8075	0.070677	0.99987
Slitrk6	239250	0.10246	83.609	0.056718	1.8066	0.070832	0.99987
Mettl14	210529	-0.097642	701.24	0.05405	-1.8065	0.070838	0.99987
Hsf2bp	74377	-0.062097	9.3266	0.034385	-1.8059	0.07093	0.99987
Ascl3	56787	0.016509	0.5543	0.0091466	1.8049	0.071085	0.99987
Ssr3	67437	0.068963	3232.4	0.038216	1.8046	0.071144	0.99987
Trub2	227682	0.088933	644.85	0.049288	1.8043	0.071177	0.99987
Adat2	66757	0.11465	184.88	0.063545	1.8043	0.071189	0.99987
Slc46a1	52466	-0.095199	398.48	0.052764	-1.8042	0.071195	0.99987
Casq1	12372	-0.081611	27.838	0.045246	-1.8037	0.071276	0.99987
Polr1d	20018	-0.099026	874.01	0.054911	-1.8034	0.071329	0.99987
Zcchc7	319885	-0.10405	1365.6	0.057711	-1.8029	0.071406	0.99987
Aasdhppt	67618	0.091093	571.36	0.050556	1.8018	0.071571	0.99987
Mrps33	14548	0.083362	963.35	0.046283	1.8011	0.071681	0.99987
Adprhl1	234072	-0.059352	6.7246	0.032962	-1.8006	0.071763	0.99987
Slc24a3	94249	-0.098661	3343.9	0.054796	-1.8005	0.071777	0.99987
Lmcd1	30937	-0.11469	218.88	0.063701	-1.8004	0.071797	0.99987
Chac1	69065	0.11478	163.99	0.06376	1.8001	0.071837	0.99987
Gm18190	100416683	0.089154	21.892	0.049564	1.7988	0.072057	0.99987
Acer3	66190	-0.084939	730.68	0.047229	-1.7984	0.072107	0.99987
Dek	110052	0.07275	1804.4	0.040459	1.7981	0.072154	0.99987
Gm3715	100042192	-0.028847	1.4104	0.016049	-1.7975	0.072262	0.99987
Habp4	56541	-0.064501	6619.5	0.035895	-1.7969	0.072345	0.99987
Nanog	71950	-0.082038	14.808	0.045661	-1.7967	0.072387	0.99987
Mip	17339	0.061143	8.5058	0.034034	1.7965	0.072408	0.99987
Gm7293	640374	0.071336	23.123	0.039735	1.7953	0.072605	0.99987
Gm10273	100039174	0.036034	3.9501	0.020078	1.7947	0.072704	0.99987
Ctdspl2	329506	0.10107	617.29	0.056319	1.7946	0.072714	0.99987
Adipoq	11450	0.018508	14.35	0.010318	1.7938	0.072845	0.99987
A530064D06Rik	328830	-0.073805	11.225	0.041164	-1.793	0.07298	0.99987
Man1a	17155	0.1142	1583.8	0.063697	1.7928	0.073002	0.99987
Chd9	109151	-0.065823	6033.5	0.036715	-1.7928	0.073006	0.99987
Tdrp	72148	0.11007	876.89	0.061404	1.7926	0.073043	0.99987
P2ry12	70839	0.11033	805.94	0.061616	1.7906	0.073359	0.99987
Gm7701	665586	0.034751	1.9981	0.019409	1.7905	0.073376	0.99987
Zfp870	240066	-0.10465	331.06	0.058462	-1.7901	0.073443	0.99987
Ldlr	16835	-0.10846	814.14	0.060599	-1.7898	0.073494	0.99987
Mfsd2b	432628	-0.10821	51.492	0.060484	-1.7891	0.073595	0.99987
Gm13292	100040898	0.094455	24.774	0.052797	1.789	0.073611	0.99987
Rnf225	381845	-0.11104	61.773	0.062077	-1.7888	0.073651	0.99987
Polr1c	20016	0.096293	604.81	0.053849	1.7882	0.073744	0.99987
Zfp521	225207	0.10556	423.1	0.059035	1.7881	0.073754	0.99987
Esp6	433107	-0.059949	13.506	0.033542	-1.7873	0.073887	0.99987
Hao2	56185	-0.032466	2.1784	0.018165	-1.7873	0.073891	0.99987
4933428G20Rik	100141474	-0.11376	144.23	0.063691	-1.7862	0.074074	0.99987
Npas4	225872	-0.11404	587.12	0.063855	-1.7859	0.07411	0.99987
Mfap4	76293	0.053143	28.898	0.029758	1.7859	0.074123	0.99987
Efcab11	78767	0.047666	4.3436	0.026692	1.7858	0.074132	0.99987
Gm20482	102632136	0.041	6.2299	0.022965	1.7853	0.074213	0.99987
Etv4	18612	-0.10623	243.24	0.059503	-1.7853	0.07422	0.99987
Tshb	22094	-0.11143	69.493	0.062443	-1.7845	0.074341	0.99987
AI987944	233168	0.10519	224.46	0.058986	1.7833	0.074544	0.99987
Fam181a	100504156	-0.10402	59.502	0.058346	-1.7828	0.074612	0.99987
Glp2r	93896	-0.090477	32.9	0.050762	-1.7824	0.074686	0.99987
Crebrf	77128	0.097554	1414.7	0.054778	1.7809	0.074929	0.99987
Esm1	71690	-0.087028	31.013	0.048873	-1.7807	0.074966	0.99987
Gm11885	100416924	-0.053829	5.4615	0.030233	-1.7805	0.074994	0.99987
Akap11	219181	0.095519	9365.3	0.05365	1.7804	0.075009	0.99987
Cdk19	78334	0.072336	2947.7	0.04063	1.7803	0.07502	0.99987
Akap8	56399	-0.07916	2269.5	0.044469	-1.7801	0.075056	0.99987
Vipr1	22354	-0.091115	816.66	0.051186	-1.7801	0.075063	0.99987
Gm16103	100126353	-0.035699	2.3794	0.020077	-1.7781	0.075381	0.99987
Alpk1	71481	-0.1136	143.47	0.063908	-1.7776	0.075464	0.99987
Sh3rf3	237353	0.10073	1112.6	0.056669	1.7775	0.075478	0.99987
C330018D20Rik	77422	0.11119	295.46	0.062573	1.777	0.075562	0.99987
Arhgap17	70497	-0.09455	520.68	0.053218	-1.7767	0.075624	0.99987
Gm5422	432448	-0.058141	6.8331	0.032726	-1.7766	0.075631	0.99987
Ikbkb	16150	-0.091334	1340.6	0.05142	-1.7762	0.075694	0.99987
Plgrkt	67759	0.10537	267.46	0.059326	1.7761	0.075713	0.99987
Coq9	67914	-0.078769	1559.6	0.044355	-1.7759	0.075753	0.99987
Itgam	16409	0.0944	780.87	0.053166	1.7756	0.075807	0.99987
Khdrbs2	170771	0.11362	464.36	0.064013	1.775	0.075899	0.99987
Avpr1a	54140	-0.062505	11.134	0.035215	-1.7749	0.07591	0.99987
Cdc25c	12532	-0.061024	7.5067	0.034384	-1.7748	0.075939	0.99987
Arf6	11845	0.082395	1630.8	0.046428	1.7747	0.075951	0.99987
Meig1	104362	0.077176	13.336	0.043493	1.7745	0.075987	0.99987
Hars2	70791	-0.098521	743.88	0.055526	-1.7743	0.076011	0.99987
R3hdm1	226412	-0.085503	7272.5	0.048208	-1.7736	0.076126	0.99987
Ccdc14	239839	-0.11115	82.538	0.062681	-1.7733	0.076185	0.99987
Pcsk5	18552	-0.11313	403.2	0.063819	-1.7727	0.076285	0.99987
Gm17546	100502979	0.052586	5.9776	0.029667	1.7725	0.076304	0.99987
Crmp1	12933	-0.070607	4429.8	0.039848	-1.7719	0.076405	0.99987
Thnsl1	208967	0.092231	477.29	0.052065	1.7715	0.076483	0.99987
Fkbp14	231997	-0.10959	272.63	0.061867	-1.7714	0.076493	0.99987
Cenpf	108000	-0.076193	36.541	0.043016	-1.7713	0.076518	0.99987
Sctr	319229	-0.055606	6.8813	0.031394	-1.7713	0.076519	0.99987
Tfb1m	224481	0.11322	122.51	0.063948	1.7704	0.076654	0.99987
Agtr2	11609	-0.059882	10.92	0.033827	-1.7703	0.076685	0.99987
Srrm4	68955	-0.092953	809.88	0.052522	-1.7698	0.076765	0.99987
Cdk13	69562	0.08349	1803.4	0.047181	1.7696	0.076797	0.99987
Gm5316	102634348	-0.11334	97.323	0.064061	-1.7693	0.07685	0.99987
Ngb	64242	0.076327	25.302	0.043145	1.7691	0.076879	0.99987
Arhgap40	545481	0.085006	26.187	0.048061	1.7687	0.076941	0.99987
Hdc	15186	-0.10781	52.867	0.060958	-1.7686	0.076968	0.99987
Pus1	56361	-0.10102	404.04	0.057151	-1.7676	0.077125	0.99987
Ide	15925	-0.10204	1835.1	0.057743	-1.7671	0.077216	0.99987
Timp3	21859	0.10063	4339.3	0.056954	1.7668	0.07726	0.99987
Folr2	14276	0.079059	16.764	0.04475	1.7667	0.077281	0.99987
Gm10447	100038498	-0.072231	18.315	0.040892	-1.7664	0.07733	0.99987
Gpr83	14608	0.095368	2102.3	0.053993	1.7663	0.077348	0.99987
Tfpt	69714	-0.099107	462.49	0.056129	-1.7657	0.077448	0.99987
Stab1	192187	0.10377	821.64	0.058782	1.7653	0.077518	0.99987
Fbxl4	269514	0.10411	349.11	0.059003	1.7644	0.077657	0.99987
Fgfr1op	75296	-0.085849	514.82	0.048656	-1.7644	0.077663	0.99987
Nek6	59126	0.099141	629.57	0.056225	1.7633	0.077853	0.99987
Gm17324	100579154	0.050782	5.7362	0.028814	1.7624	0.077997	0.99987
Ccdc42	276920	0.081573	27.587	0.046287	1.7623	0.078011	0.99987
Aspm	12316	-0.077195	20.868	0.043812	-1.762	0.078076	0.99987
Rnf4	19822	0.066873	2135.8	0.037986	1.7605	0.078331	0.99987
Nr1d1	217166	0.08587	3018	0.048782	1.7603	0.078357	0.99987
Fam166a	68222	0.065123	9.2465	0.037006	1.7598	0.078441	0.99987
Clvs1	74438	0.10928	1407.4	0.062098	1.7598	0.078443	0.99987
Hbb-bs	100503605	-0.096025	1615.1	0.054569	-1.7597	0.078461	0.99987
Cebpd	12609	-0.1127	140.52	0.064065	-1.7592	0.078548	0.99987
H2-K1	14972	0.11182	791.01	0.063572	1.7589	0.078595	0.99987
Tcf20	21411	0.10066	4129.9	0.057271	1.7577	0.078801	0.99987
Emilin1	100952	-0.10842	94.869	0.061694	-1.7574	0.078854	0.99987
Eno3	13808	-0.11238	105.5	0.063947	-1.7573	0.07886	0.99987
Ibtk	108837	0.081542	853.67	0.046401	1.7573	0.078861	0.99987
Epb41l4b	54357	-0.099618	892.87	0.056692	-1.7572	0.078886	0.99987
Lrrtm1	74342	0.11239	1434.4	0.063962	1.7571	0.078904	0.99987
Ifngr1	15979	0.10787	420.38	0.061438	1.7557	0.079133	0.99987
Chrm1	12669	0.072719	4307.6	0.041427	1.7554	0.079199	0.99987
Gm5174	382395	0.069278	25.505	0.039486	1.7545	0.079348	0.99987
Srr	27364	0.077762	2636.9	0.044361	1.7529	0.079616	0.99987
Rilp	280408	-0.099152	34.758	0.056574	-1.7526	0.079669	0.99987
Emx1	13796	-0.11078	229.83	0.063263	-1.7512	0.079916	0.99987
Sumo2	170930	0.071424	3226.7	0.040798	1.7507	0.080006	0.99987
Fmo2	55990	0.083178	95.848	0.047516	1.7505	0.080029	0.99987
Pbx3	18516	0.11213	1023.7	0.06406	1.7504	0.080053	0.99987
Nbas	71169	0.081128	1599.1	0.046349	1.7504	0.080057	0.99987
Cc2d2b	668310	0.062476	9.4337	0.035698	1.7501	0.080094	0.99987
Limd2	67803	0.08896	1513.1	0.050837	1.7499	0.080134	0.99987
Ankrd34a	545554	-0.083016	1748.5	0.047453	-1.7494	0.080214	0.99987
Lyz2	17105	0.10603	158.88	0.060632	1.7488	0.080334	0.99987
Cd80	12519	0.083671	18.519	0.047899	1.7468	0.080671	0.99987
Fbln2	14115	-0.11091	151.95	0.063524	-1.7459	0.080833	0.99987
Birc5	11799	-0.10666	45.205	0.061116	-1.7452	0.080952	0.99987
Carnmt1	67383	0.1016	360.32	0.058242	1.7444	0.081096	0.99987
Gm13607	227995	0.027311	1.4203	0.015661	1.7439	0.081181	0.99987
Shisa3	330096	-0.092865	29.954	0.053263	-1.7435	0.081244	0.99987
Kcnq3	110862	0.096115	6212	0.055158	1.7425	0.081413	0.99987
Plek2	27260	0.052166	5.8752	0.029944	1.7422	0.081481	0.99987
Rnf138rt1	74264	0.076011	13.085	0.043635	1.742	0.08151	0.99987
Nfkbid	243910	-0.1025	65.462	0.058854	-1.7417	0.081569	0.99987
Gm12689	100137011	-0.062477	9.0004	0.035873	-1.7416	0.081573	0.99987
Cbr3	109857	0.11116	486.5	0.063847	1.741	0.081676	0.99987
Serpinb5	20724	-0.06141	12.125	0.035273	-1.741	0.081688	0.99987
Seh1l	72124	0.072929	926.07	0.041895	1.7408	0.081725	0.99987
Wrap53	216853	-0.1057	286.55	0.060758	-1.7397	0.081912	0.99987
Slco1b2	28253	-0.057468	7.4761	0.033033	-1.7397	0.081913	0.99987
Kcnip1	70357	-0.099891	728.23	0.057456	-1.7386	0.082112	0.99987
Ulk4	209012	0.11024	153.21	0.063412	1.7385	0.082118	0.99987
Rab11fip2	74998	0.091648	1886.9	0.052719	1.7384	0.08214	0.99987
Plat	18791	-0.10035	982.09	0.057747	-1.7378	0.082243	0.99987
Fn3k	63828	-0.083315	950.69	0.04796	-1.7372	0.082358	0.99987
Ppp1r16b	228852	0.072904	8880.7	0.041968	1.7371	0.082365	0.99987
Slc25a11	67863	0.060212	2578.1	0.034666	1.7369	0.082404	0.99987
Zranb3	226409	-0.10684	218.55	0.061518	-1.7368	0.08242	0.99987
Paox	212503	-0.10816	239	0.062288	-1.7364	0.082486	0.99987
Cxadr	13052	-0.084608	963.09	0.048728	-1.7364	0.082502	0.99987
Cradd	12905	0.11041	147.3	0.063604	1.7359	0.082583	0.99987
Ski	20481	0.095161	6266.6	0.054838	1.7353	0.082687	0.99987
Fkbp3	30795	-0.074961	2641.4	0.043201	-1.7352	0.082711	0.99987
Gpr174	213439	-0.060619	8.394	0.034939	-1.735	0.082742	0.99987
Rnf168	70238	0.081408	1069.3	0.046945	1.7341	0.082898	0.99987
Tor1b	30934	0.082964	1080.2	0.047863	1.7334	0.083029	0.99987
Ube2t	67196	-0.10362	67.17	0.059786	-1.7332	0.083063	0.99987
Inpp5f	101490	0.088577	4211.7	0.051117	1.7328	0.083124	0.99987
Tcfl5	277353	0.058684	31.017	0.033868	1.7327	0.083143	0.99987
Aacs	78894	-0.08736	1030.4	0.050421	-1.7326	0.083167	0.99987
Slc22a5	20520	-0.1017	324.81	0.058711	-1.7322	0.083244	0.99987
Hsf4	26386	-0.10652	225.94	0.061518	-1.7316	0.083352	0.99987
Gm10118	791346	0.10778	94.535	0.062258	1.7312	0.08341	0.99987
Foxo1	56458	0.1106	2201.9	0.063895	1.731	0.08345	0.99987
Hps4	192232	-0.1028	581.22	0.059407	-1.7305	0.083546	0.99987
Cilp	214425	0.019353	16.767	0.011184	1.7303	0.083573	0.99987
Mucl2	20770	0.023375	1.3202	0.013512	1.73	0.08363	0.99987
Tnk1	83813	-0.049826	4.9123	0.028824	-1.7287	0.083867	0.99987
Dvl1	13542	-0.080973	2994.7	0.046845	-1.7285	0.083893	0.99987
Aars2	224805	-0.087765	860.26	0.050793	-1.7279	0.084011	0.99987
Npas3	27386	-0.10833	264.17	0.06271	-1.7275	0.084077	0.99987
Adcy5	224129	0.11017	29384	0.063794	1.7269	0.084188	0.99987
Gm8355	666904	-0.047974	3.9595	0.027793	-1.7261	0.084325	0.99987
Spred1	114715	0.084814	4743	0.049139	1.726	0.084345	0.99987
Mfsd4b1	215929	0.069901	16.214	0.040503	1.7258	0.084381	0.99987
Amz1	231842	0.10947	489.69	0.063437	1.7256	0.08442	0.99987
Pkp1	18772	-0.04416	6.0129	0.0256	-1.725	0.08453	0.99987
Nudt19	110959	0.074498	1376.4	0.043188	1.725	0.084536	0.99987
Kcnmb1	16533	-0.094014	44.907	0.054507	-1.7248	0.084565	0.99987
Pde4c	110385	-0.11021	128.61	0.063917	-1.7243	0.084655	0.99987
8030423J24Rik	77166	-0.031814	2.0257	0.018454	-1.724	0.084707	0.99987
Cyp8b1	13124	0.049221	6.3451	0.028558	1.7235	0.084789	0.99987
Rnf169	108937	0.099013	1566.6	0.057449	1.7235	0.0848	0.99987
Dock8	76088	0.10982	227.86	0.063724	1.7233	0.08483	0.99987
Tmem50a	71817	0.071552	2034.9	0.041548	1.7222	0.085038	0.99987
Gm5938	546335	-0.031203	2.1242	0.018126	-1.7215	0.085166	0.99987
Ankrd13d	68423	-0.08459	1115	0.049139	-1.7215	0.085168	0.99987
Nadsyn1	78914	-0.11024	122.3	0.064058	-1.721	0.08525	0.99987
Lxn	17035	0.095263	462.92	0.055376	1.7203	0.085377	0.99987
Slc35g3	56293	-0.051162	5.3603	0.029745	-1.72	0.085427	0.99987
Cyld	74256	0.11013	6190.4	0.064033	1.7199	0.085459	0.99987
Pcdhgb6	93703	0.11008	1126.6	0.06402	1.7195	0.085531	0.99987
Ppp1r26	241289	-0.091743	487.34	0.053358	-1.7194	0.085544	0.99987
Tmem132b	208151	0.076168	5263	0.044311	1.7189	0.085625	0.99987
Mcph1	244329	0.10565	306.12	0.061467	1.7187	0.085662	0.99987
Mmp2	17390	0.093628	79.188	0.054489	1.7183	0.085744	0.99987
Gm10840	100038448	0.033246	2.2388	0.019349	1.7182	0.085755	0.99987
Prmt5	27374	0.073035	1658.3	0.042506	1.7182	0.085756	0.99987
Il1rl1	17082	0.087124	23.815	0.050707	1.7182	0.085763	0.99987
Acrbp	54137	-0.1098	220.42	0.063912	-1.718	0.085789	0.99987
Glce	93683	0.10978	1052.2	0.063901	1.7179	0.085807	0.99987
Xrn2	24128	0.083027	1254.2	0.048336	1.7177	0.085849	0.99987
Fign	60344	-0.10969	227.28	0.063861	-1.7176	0.085863	0.99987
Pabpc1	18458	0.064907	5091.2	0.037791	1.7175	0.085882	0.99987
Gm19131	100418306	-0.047795	6.4456	0.027829	-1.7174	0.085899	0.99987
Epha7	13841	0.10157	2477.1	0.059141	1.7174	0.085907	0.99987
Tmem164	209497	0.10881	1116.2	0.063384	1.7167	0.086041	0.99987
Csgalnact2	78752	0.091112	476.67	0.05308	1.7165	0.086072	0.99987
Anks1b	77531	0.078484	10738	0.045745	1.7157	0.086224	0.99987
Hp	15439	0.022778	14.16	0.013278	1.7155	0.086257	0.99987
Pdzd11	72621	0.088443	557.03	0.05156	1.7153	0.086285	0.99987
Txndc5	105245	0.078142	1597.8	0.045556	1.7153	0.08629	0.99987
Socs7	192157	0.079718	4560.1	0.046504	1.7142	0.086487	0.99987
Cilp2	68709	-0.092191	43.233	0.053793	-1.7138	0.086564	0.99987
Ppp1r12b	329251	0.068755	4819.2	0.040129	1.7134	0.086646	0.99987
Mycl	16918	-0.10404	390.53	0.060735	-1.713	0.086711	0.99987
Rps5	20103	0.083944	2879.7	0.049014	1.7127	0.086776	0.99987
Atp10a	11982	0.10943	565.38	0.0639	1.7126	0.086794	0.99987
Mc3r	17201	0.077944	27.624	0.045518	1.7124	0.086829	0.99987
Psmg2	107047	0.099987	262.75	0.058429	1.7113	0.087033	0.99987
Wdr36	225348	0.084308	641.64	0.049269	1.7112	0.087047	0.99987
Mroh5	268816	-0.099721	39.508	0.058285	-1.7109	0.087096	0.99987
Vstm2b	58188	-0.10254	1375.9	0.059943	-1.7106	0.087156	0.99987
Col4a3	12828	0.08883	28.745	0.051933	1.7105	0.087175	0.99987
Slc9b1	74446	-0.077286	16.37	0.045191	-1.7102	0.087224	0.99987
Senp8	71599	0.10873	175.13	0.063579	1.7102	0.087229	0.99987
Best2	212989	-0.02283	1.0425	0.013351	-1.71	0.087262	0.99987
Spns2	216892	-0.092812	1161.8	0.054287	-1.7097	0.087328	0.99987
Tmem72	319776	-0.08779	4211.6	0.051354	-1.7095	0.087361	0.99987
Eral1	57837	0.088368	388.5	0.051704	1.7091	0.087427	0.99987
Foxp1	108655	0.10811	3909.7	0.063266	1.7089	0.087469	0.99987
Pgr15l	245526	0.032107	2.3392	0.018792	1.7086	0.087531	0.99987
Retn	57264	0.059483	18.987	0.034819	1.7083	0.087572	0.99987
Cyp20a1	77951	-0.10893	301.4	0.063766	-1.7083	0.087578	0.99987
Foxk1	17425	0.085883	1998.6	0.05028	1.7081	0.087615	0.99987
Hipk3	15259	0.077707	3275.6	0.045494	1.7081	0.087623	0.99987
Map1s	270058	0.086876	2005.5	0.050886	1.7073	0.087774	0.99987
Yif1a	68090	0.10826	258.79	0.063448	1.7062	0.087965	0.99987
Oaz3	53814	-0.088123	28.865	0.051657	-1.7059	0.088024	0.99987
Cdan1	68968	-0.089811	752.95	0.05265	-1.7058	0.088047	0.99987
Zfp61	22719	0.10209	383.27	0.059851	1.7057	0.08807	0.99987
Itga3	16400	-0.092619	574.79	0.054321	-1.705	0.08819	0.99987
Gm12258	108167848	-0.091692	559.49	0.053792	-1.7046	0.088276	0.99987
AU041133	216177	0.10851	96.842	0.06366	1.7045	0.08829	0.99987
Krr1	52705	0.078593	1054.5	0.046145	1.7032	0.088537	0.99987
Dse	212898	-0.10727	192.44	0.062984	-1.7031	0.088555	0.99987
Rnmt	67897	0.082169	1663.5	0.048261	1.7026	0.088646	0.99987
Syt10	54526	0.06959	226.12	0.040878	1.7024	0.08868	0.99987
Spp2	75396	-0.038777	5.2707	0.022778	-1.7024	0.088685	0.99987
Cipc	217732	0.060967	3315.2	0.03583	1.7016	0.088838	0.99987
Sbno2	216161	-0.087115	558.23	0.051202	-1.7014	0.08887	0.99987
Zfp473	243963	-0.10427	97.984	0.061306	-1.7009	0.088969	0.99987
Tmem236	625286	0.055924	8.4047	0.032883	1.7007	0.089004	0.99987
Wdr75	73674	-0.084773	752.17	0.049862	-1.7001	0.089105	0.99987
Hhipl2	78772	-0.055708	13.116	0.032767	-1.7001	0.089111	0.99987
Fpgt	75540	0.092328	517.74	0.054322	1.6996	0.089199	0.99987
Cdo1	12583	0.092198	815.46	0.054261	1.6991	0.089292	0.99987
Hba-a2	110257	-0.093694	1377.7	0.05516	-1.6986	0.089398	0.99987
Ccl17	20295	0.057437	10.8	0.033818	1.6984	0.089429	0.99987
1700001P01Rik	72215	-0.064189	10.024	0.037819	-1.6973	0.089644	0.99987
Stip1	20867	-0.078246	4975.2	0.046114	-1.6968	0.089731	0.99987
Cldn15	60363	-0.06454	10.23	0.038043	-1.6965	0.089789	0.99987
Gdap2	14547	0.080899	786.52	0.047717	1.6954	0.089997	0.99987
Skint4	320640	-0.10093	46.961	0.059545	-1.695	0.090077	0.99987
Ctsw	13041	-0.053139	10.599	0.031352	-1.6949	0.090098	0.99987
Samd5	320825	0.10626	131.05	0.062705	1.6947	0.090139	0.99987
Pqlc3	217430	-0.10849	96.96	0.064071	-1.6933	0.090397	0.99987
Rsph1	22092	-0.10386	60.575	0.06134	-1.6931	0.090433	0.99987
Col24a1	71355	-0.089843	100.52	0.053069	-1.6929	0.090467	0.99987
Hba-a1	15122	-0.10569	956.08	0.062441	-1.6927	0.090518	0.99987
Gid8	76425	0.068515	943.72	0.04049	1.6922	0.090615	0.99987
Hacd1	30963	-0.10551	194.21	0.062367	-1.6918	0.090692	0.99987
Elmo3	234683	0.10689	177.76	0.063196	1.6915	0.090749	0.99987
Sh3tc2	225608	-0.10832	138.5	0.064071	-1.6907	0.090896	0.99987
H2-Aa	14960	0.065368	22.332	0.038671	1.6904	0.090955	0.99987
Ptgfrn	19221	0.088719	985.03	0.052488	1.6903	0.090977	0.99987
Necab3	56846	-0.1083	1667.5	0.064073	-1.6902	0.090982	0.99987
Wnt9a	216795	-0.094564	105.73	0.05595	-1.6901	0.091	0.99987
Rpl7	19989	0.068175	3959.8	0.040341	1.69	0.091033	0.99987
Cntnap5c	620292	-0.10827	190.09	0.064078	-1.6896	0.091109	0.99987
Apol9b	71898	0.027783	2.2699	0.016451	1.6889	0.091247	0.99987
Tll1	21892	-0.10805	204.56	0.06399	-1.6886	0.091304	0.99987
Eif3e	16341	0.062293	1612.5	0.036902	1.6881	0.091394	0.99987
Col26a1	140709	-0.10737	131.29	0.063612	-1.6879	0.091433	0.99987
Vwde	232585	-0.03075	2.865	0.018222	-1.6875	0.091505	0.99987
Gm9027	668183	0.014352	0.65544	0.008511	1.6863	0.091741	0.99987
Tmem102	380705	-0.10041	43.631	0.059571	-1.6855	0.091883	0.99987
Rasl10a	75668	-0.09991	828.26	0.059274	-1.6855	0.091883	0.99987
Slc45a1	242773	-0.079215	1328	0.04701	-1.6851	0.091978	0.99987
Znf41-ps	70005	0.083674	32.67	0.049664	1.6848	0.092027	0.99987
Kif19a	286942	-0.10712	138.35	0.063584	-1.6847	0.092046	0.99987
Ptp4a3	19245	-0.081942	1802.9	0.048641	-1.6846	0.092057	0.99987
Col11a2	12815	-0.099576	1176.7	0.05914	-1.6837	0.09223	0.99987
Flt3	14255	-0.10601	285.07	0.062963	-1.6837	0.092243	0.99987
Zscan25	666311	0.10267	277.01	0.060982	1.6836	0.092254	0.99987
Arhgef25	52666	-0.0953	2889.9	0.05661	-1.6835	0.092286	0.99987
Dnd1	213236	-0.10109	44.75	0.060052	-1.6834	0.092303	0.99987
Adgrl3	319387	0.089918	3128.3	0.053417	1.6833	0.092311	0.99987
Rcn1	19672	0.10648	1024	0.063265	1.6831	0.092349	0.99987
Pou4f1	18996	-0.042903	5.3276	0.025491	-1.683	0.092366	0.99987
Tle1	21885	0.10208	1825.8	0.060695	1.6818	0.092604	0.99987
Gsk3b	56637	0.085782	6072.3	0.051015	1.6815	0.092666	0.99987
Chst13	71797	0.022079	1.2344	0.013135	1.681	0.092766	0.99987
Glrx2	69367	-0.065989	1969.9	0.039273	-1.6803	0.092904	0.99987
Prpf40b	54614	-0.096636	1587.8	0.057514	-1.6802	0.092917	0.99987
Kcnh8	211468	0.093435	36.995	0.055611	1.6801	0.092931	0.99987
Gm10288	100040540	0.022671	2.0429	0.013495	1.68	0.092957	0.99987
Pklr	18770	-0.030155	2.0064	0.01795	-1.6799	0.092967	0.99987
Lzts1	211134	0.096093	3528.4	0.057234	1.6789	0.093162	0.99987
Rpl6	19988	0.061791	5916.1	0.036803	1.6789	0.093164	0.99987
Mpdz	17475	-0.094908	1510.2	0.056529	-1.6789	0.093167	0.99987
Rab4b	19342	-0.085277	1126.9	0.050798	-1.6787	0.093202	0.99987
Lipo3	381236	0.10648	214.59	0.063447	1.6783	0.093289	0.99987
Nt5c3b	68106	-0.076416	912.09	0.045533	-1.6782	0.093299	0.99987
Ccdc169	320604	-0.08376	19.572	0.049917	-1.678	0.093347	0.99987
Tle6	114606	-0.08667	27.12	0.051668	-1.6775	0.093453	0.99987
L3mbtl4	320858	-0.086493	25.531	0.051574	-1.677	0.093533	0.99987
Ppig	228005	0.065251	2427.3	0.038925	1.6763	0.093674	0.99987
Casz1	69743	-0.10558	397.62	0.06299	-1.6761	0.093714	0.99987
Car10	72605	-0.10729	1069.5	0.064019	-1.6759	0.093764	0.99987
Gm16332	100417200	0.025522	1.3525	0.015231	1.6756	0.093815	0.99987
Gne	50798	0.089606	1176.8	0.053481	1.6755	0.093844	0.99987
Fam83f	213956	-0.057865	9.4291	0.034566	-1.674	0.094123	0.99987
Atp8a1	11980	0.071789	6177.6	0.042895	1.6736	0.094211	0.99987
mt-Atp8	17706	0.099207	13664	0.059341	1.6718	0.094562	0.99987
Gm14421	102639713	-0.10272	90.055	0.061487	-1.6705	0.094814	0.99987
Cetn2	26370	-0.080868	664.36	0.048411	-1.6704	0.094831	0.99987
Zfp629	320683	-0.071799	995.47	0.042985	-1.6703	0.094854	0.99987
Gm12021	665796	0.062815	9.2531	0.037618	1.6698	0.09496	0.99987
Fahd2a	68126	0.097077	285.7	0.058144	1.6696	0.094997	0.99987
Odf4	252868	0.076632	17.719	0.0459	1.6696	0.095007	0.99987
Stat5b	20851	0.081673	1211.1	0.048923	1.6694	0.095035	0.99987
Raf1	110157	-0.064272	2026	0.038526	-1.6683	0.095261	0.99987
Tbc1d2b	67016	0.10054	863.91	0.060272	1.6682	0.095277	0.99987
Wbp4	22380	-0.061596	1465.9	0.036948	-1.6671	0.095493	0.99987
Dazl	13164	0.10593	109.72	0.063574	1.6662	0.095676	0.99987
Ticrr	77011	-0.062521	10.88	0.037524	-1.6662	0.095682	0.99987
Fignl1	60530	-0.078663	19.928	0.04722	-1.6659	0.095734	0.99987
Nr1d2	353187	0.07822	3541.2	0.046955	1.6659	0.095743	0.99987
Ms4a6d	68774	0.078994	25.533	0.04744	1.6651	0.095886	0.99987
Pcdhga7	93715	0.10571	738.33	0.063503	1.6646	0.095985	0.99987
Rnf25	57751	-0.098862	674.56	0.059391	-1.6646	0.095995	0.99987
Golt1b	66964	0.081287	663.67	0.04884	1.6643	0.096043	0.99987
Csf1r	12978	0.088631	3183.9	0.053259	1.6642	0.096082	0.99987
Ptprk	19272	-0.10613	1308.8	0.063779	-1.664	0.096111	0.99987
Dennd2d	72121	0.062992	11.109	0.037873	1.6633	0.096261	0.99987
Ctr9	22083	0.071533	1924.5	0.043011	1.6631	0.096283	0.99987
Ypel4	241525	-0.087986	1034.3	0.05291	-1.6629	0.096323	0.99987
Rfx8	619289	-0.051002	5.667	0.030671	-1.6629	0.096341	0.99987
Mpv17	17527	-0.097449	824.03	0.058615	-1.6625	0.096409	0.99987
Eif2b1	209354	0.083364	621.15	0.050149	1.6623	0.096447	0.99987
Cpne8	66871	-0.10525	442.22	0.063348	-1.6615	0.096613	0.99987
Dusp15	252864	-0.097113	545.68	0.058452	-1.6614	0.096629	0.99987
Ccdc121	403180	-0.043349	5.3966	0.026096	-1.6611	0.096691	0.99987
Frem3	333315	-0.07393	13.46	0.044523	-1.6605	0.096811	0.99987
Slc8a2	110891	0.093936	8261	0.056593	1.6599	0.096944	0.99987
Zscan18	232875	0.10508	546.85	0.063306	1.6598	0.096957	0.99987
Tnni3k	435766	-0.051916	8.4484	0.031282	-1.6596	0.096996	0.99987
Crabp1	12903	0.074246	64.493	0.044739	1.6596	0.097005	0.99987
Fbxl12	30843	-0.10215	402.7	0.061556	-1.6595	0.097015	0.99987
Gmip	78816	-0.10599	219.86	0.063875	-1.6594	0.097045	0.99987
Slc5a4b	64454	0.03708	5.6423	0.022359	1.6584	0.097235	0.99987
Tph2	216343	-0.077206	21.311	0.046561	-1.6582	0.097283	0.99987
Kctd8	243043	0.10586	462.33	0.06389	1.657	0.097522	0.99987
Hmg20b	15353	-0.088409	501.16	0.053359	-1.6569	0.097548	0.99987
Ccr4	12773	-0.045309	5.2203	0.027349	-1.6567	0.097585	0.99987
Gm6374	622958	-0.020777	1.3021	0.012546	-1.656	0.097717	0.99987
Gm13090	105704528	0.031888	2.4052	0.01926	1.6557	0.097791	0.99987
Ralyl	76897	-0.083888	1293.4	0.050676	-1.6554	0.097845	0.99987
Aff3	16764	0.089169	1427.6	0.053867	1.6554	0.097851	0.99987
Ttc30a2	620631	-0.028314	2.5472	0.017106	-1.6553	0.097872	0.99987
Gria3	53623	-0.090679	6811.1	0.05481	-1.6544	0.09804	0.99987
Ddx39	68278	-0.096964	422.6	0.058616	-1.6542	0.098084	0.99987
Gm4767	210583	0.065344	18.166	0.039502	1.6542	0.098088	0.99987
Srpk1	20815	-0.071496	1888.1	0.043224	-1.6541	0.098109	0.99987
Alox8	11688	-0.10583	100.34	0.063989	-1.6539	0.098142	0.99987
Prkar2b	19088	0.10576	3273.9	0.063949	1.6539	0.098156	0.99987
Gm29617	102632753	-0.066049	17.646	0.03994	-1.6537	0.098182	0.99987
Pilrb1	170741	0.016904	0.81476	0.010227	1.6529	0.098355	0.99987
Jrk	16469	0.099854	259.87	0.060427	1.6525	0.09844	0.99987
Gm5622	434459	-0.026836	1.6891	0.016248	-1.6516	0.098616	0.99987
Treml1	71326	-0.028236	2.0735	0.017107	-1.6506	0.098824	0.99987
Ly6a	110454	0.10484	414.14	0.063532	1.6502	0.098901	0.99987
Fhad1	329977	-0.10451	81.02	0.063358	-1.6495	0.099039	0.99987
Cep152	99100	-0.1027	159.56	0.06229	-1.6488	0.099197	0.99987
Gm6197	621017	-0.017024	0.69367	0.010329	-1.6482	0.099311	0.99987
Gramd1c	207798	-0.094202	36.498	0.057166	-1.6479	0.09938	0.99987
Reps2	194590	0.083505	5890.6	0.050685	1.6475	0.099451	0.99987
Tmem158	72309	0.097559	4134.8	0.059256	1.6464	0.099682	0.99987
Cd226	225825	-0.043284	3.6872	0.026305	-1.6455	0.099866	0.99987
2610528A11Rik	70045	-0.046347	5.5184	0.028183	-1.6445	0.10007	0.99987
Slc43a2	215113	-0.079884	2353.5	0.048586	-1.6442	0.10014	0.99987
Piwil4	330890	0.055656	8.6218	0.033858	1.6438	0.10022	0.99987
Usp37	319651	0.082649	778.05	0.05028	1.6438	0.10022	0.99987
Rab7b	226421	-0.102	70.573	0.062093	-1.6427	0.10044	0.99987
Ank1	11733	-0.087912	3037.7	0.053535	-1.6421	0.10056	0.99987
Prok2	50501	0.063297	42.091	0.038546	1.6421	0.10056	0.99987
Zfp78	330463	0.10516	110.43	0.06407	1.6413	0.10074	0.99987
Zfp64	22722	0.088511	492.64	0.053933	1.6411	0.10077	0.99987
Gm21244	100861820	-0.10366	113.08	0.06317	-1.641	0.10079	0.99987
Apba3	57267	-0.08002	481.37	0.048773	-1.6407	0.10087	0.99987
Cldnd2	74276	-0.022824	1.5576	0.01392	-1.6396	0.10108	0.99987
Isg20	57444	0.063027	14.078	0.038441	1.6396	0.10109	0.99987
Lrfn1	80749	-0.089097	1161.5	0.054355	-1.6391	0.10118	0.99987
Cep104	230967	0.060481	1525.2	0.036902	1.639	0.10122	0.99987
Wdr49	213248	0.057114	8.1581	0.034848	1.639	0.10122	0.99987
Gpam	14732	0.085773	2039.6	0.052341	1.6387	0.10127	0.99987
Psmd1	70247	0.060244	2938.3	0.036765	1.6386	0.1013	0.99987
Hunk	26559	-0.094184	452.85	0.057484	-1.6384	0.10133	0.99987
Col19a1	12823	-0.10447	308.85	0.063764	-1.6384	0.10133	0.99987
Adarb2	94191	-0.098802	641.47	0.060307	-1.6383	0.10136	0.99987
Sirt4	75387	-0.10493	364.15	0.064076	-1.6376	0.1015	0.99987
Faah	14073	-0.10424	1622.6	0.063676	-1.637	0.10163	0.99987
Galr1	14427	0.078616	20.245	0.048026	1.637	0.10164	0.99987
Cdc5l	71702	0.062258	1379.3	0.038033	1.6369	0.10165	0.99987
Pla2g4f	271844	-0.025745	1.6973	0.015738	-1.6359	0.10186	0.99987
Cdh11	12552	0.099088	1340.3	0.060576	1.6358	0.10189	0.99987
Lum	17022	0.055175	32.776	0.033752	1.6347	0.10211	0.99987
Gm5847	545530	0.019157	1.0893	0.011719	1.6347	0.10211	0.99987
Gm8369	666926	-0.054077	7.2152	0.033096	-1.6339	0.10227	0.99987
Akip1	57373	0.09913	53.378	0.060676	1.6338	0.10231	0.99987
Drd1	13488	0.10327	3634.4	0.063223	1.6334	0.10239	0.99987
Ilvbl	216136	0.097219	589.07	0.059528	1.6332	0.10243	0.99987
Cd46	17221	-0.10179	757.09	0.062328	-1.6331	0.10245	0.99987
Ascc3	77987	0.090721	627.05	0.05557	1.6326	0.10256	0.99987
Meox2	17286	0.039623	6.0433	0.024275	1.6322	0.10263	0.99987
E2f2	242705	-0.051477	12.784	0.031546	-1.6318	0.10272	0.99987
Vmn1r-ps110	100312539	-0.053663	9.3655	0.032887	-1.6318	0.10273	0.99987
Hbb-bt	101488143	-0.091972	233.51	0.056378	-1.6313	0.10282	0.99987
Mtch1	56462	0.084893	10090	0.052046	1.6311	0.10286	0.99987
1700048O20Rik	69430	0.094563	189.91	0.057987	1.6308	0.10294	0.99987
Orc3	50793	0.089367	1057.1	0.054826	1.63	0.1031	0.99987
Dut	110074	0.082071	627.68	0.05037	1.6294	0.10324	0.99987
Dars	226414	0.070686	1364.4	0.043388	1.6292	0.10328	0.99987
Phactr1	218194	0.098614	20114	0.060554	1.6285	0.10341	0.99987
Pdss1	56075	-0.093353	292.89	0.057366	-1.6273	0.10367	0.99987
Snca	20617	-0.072793	5001.5	0.044746	-1.6268	0.10378	0.99987
4930562C15Rik	78809	-0.078331	25.334	0.048154	-1.6267	0.1038	0.99987
Slc5a12	241612	-0.052171	6.0216	0.032078	-1.6264	0.10387	0.99987
Tmem135	72759	-0.064616	1454.3	0.039732	-1.6263	0.10389	0.99987
Gm10709	100039782	-0.022768	1.4294	0.014	-1.6262	0.1039	0.99987
Nicn1	66257	-0.067002	1914.8	0.041214	-1.6257	0.10401	0.99987
Arhgef17	207212	0.087467	6191.9	0.053804	1.6257	0.10402	0.99987
Gm5963	546663	-0.016586	0.62725	0.010207	-1.6249	0.10418	0.99987
Cdh6	12563	-0.10194	324.28	0.062742	-1.6247	0.10422	0.99987
Mllt3	70122	0.076919	900.68	0.047347	1.6246	0.10425	0.99987
Hgfac	54426	0.051022	5.6531	0.031413	1.6242	0.10433	0.99987
Ppp2r2a	71978	0.084768	3614.8	0.052199	1.6239	0.10439	0.99987
Pde7b	29863	0.10364	3723.6	0.063821	1.6239	0.10439	0.99987
Pim1	18712	-0.10351	121	0.063768	-1.6233	0.10453	0.99987
4931428F04Rik	74356	-0.090721	596.97	0.055888	-1.6233	0.10453	0.99987
Clip2	269713	-0.076451	4835.4	0.047104	-1.623	0.10459	0.99987
Zfp58	238693	0.10343	159.32	0.063746	1.6225	0.10469	0.99987
Gfra2	14586	-0.10368	707.32	0.063927	-1.6218	0.10484	0.99987
St8sia5	225742	-0.10392	928.83	0.064078	-1.6217	0.10487	0.99987
Dennd1a	227801	0.074972	1443.9	0.046253	1.6209	0.10504	0.99987
Pcgf6	71041	-0.094688	414.49	0.058426	-1.6206	0.10509	0.99987
Ppp4r1l-ps	100043911	-0.082076	620.81	0.050646	-1.6206	0.10511	0.99987
Art4	109978	-0.024518	1.2356	0.015134	-1.62	0.10522	0.99987
Krt12	268482	-0.10261	960.94	0.063354	-1.6196	0.10532	0.99987
Phospho1	237928	-0.10254	1397.1	0.063319	-1.6194	0.10536	0.99987
Whamm	434204	-0.087028	403.48	0.053744	-1.6193	0.10538	0.99987
Zfp706	68036	0.067207	5764.5	0.041523	1.6185	0.10555	0.99987
Tbc1d10c	108995	0.080792	25.199	0.049917	1.6185	0.10555	0.99987
Bbx	70508	0.087805	945.14	0.054272	1.6179	0.10569	0.99987
Zfp524	66056	0.10316	131.26	0.063766	1.6178	0.10571	0.99987
Rap2b	74012	0.076403	2290.1	0.04723	1.6177	0.10573	0.99987
Tbc1d25	209815	0.091681	335.5	0.056689	1.6173	0.10582	0.99987
Sema6c	20360	-0.089064	575.11	0.055106	-1.6162	0.10604	0.99987
Dgkz	104418	-0.067348	9276	0.041678	-1.6159	0.10611	0.99987
Isoc1	66307	0.099667	759.3	0.061696	1.6155	0.10621	0.99987
Pik3cb	74769	0.071405	1038.2	0.044205	1.6153	0.10624	0.99987
Hspb9	75482	0.042794	5.0686	0.026496	1.6151	0.10629	0.99987
Rpl15	66480	0.080626	2832	0.049936	1.6146	0.1064	0.99987
Lin28b	380669	-0.10078	210.88	0.062435	-1.6142	0.10648	0.99987
Ppp1r1a	58200	0.075925	1902.7	0.047054	1.6136	0.10662	0.99987
Syce1l	668110	-0.029817	2.2351	0.01848	-1.6134	0.10665	0.99987
Ccnb2	12442	-0.073825	19.468	0.045764	-1.6132	0.10671	0.99987
Ctdspl	69274	0.091597	1086	0.056785	1.6131	0.10673	0.99987
Ankrd12	106585	0.079316	2728.2	0.049172	1.6131	0.10673	0.99987
Gm5105	329763	-0.041733	3.923	0.025874	-1.613	0.10675	0.99987
Rec114	73673	-0.07073	21.891	0.043855	-1.6128	0.10678	0.99987
Npsr1	319239	-0.072444	65.328	0.044928	-1.6124	0.10687	0.99987
Gm2367	108167768	0.056374	8.0926	0.034962	1.6124	0.10687	0.99987
Kansl1	76719	0.057837	2683	0.035875	1.6122	0.10692	0.99987
Gcnt1	14537	-0.10264	87.415	0.063703	-1.6113	0.10711	0.99987
Ufc1	66155	0.077317	1294.1	0.047991	1.6111	0.10716	0.99987
Wdr66	269701	-0.10081	118.06	0.062573	-1.611	0.10718	0.99987
Upb1	103149	-0.092593	186.03	0.057485	-1.6107	0.10724	0.99987
Calr3	73316	-0.08562	28.217	0.05316	-1.6106	0.10726	0.99987
Mthfs	107885	0.10316	128.92	0.064056	1.6104	0.10731	0.99987
Cpxm2	55987	0.071495	64.933	0.044415	1.6097	0.10746	0.99987
Pknox1	18771	-0.095397	412.74	0.059274	-1.6094	0.10752	0.99987
Itga10	213119	-0.10244	101.7	0.063651	-1.6094	0.10753	0.99987
Cmc2	66531	-0.095178	255.75	0.05914	-1.6094	0.10753	0.99987
Gbp9	236573	0.10229	152.03	0.063576	1.609	0.10762	0.99987
Ccdc93	70829	-0.072207	1111.8	0.044892	-1.6085	0.10773	0.99987
Kdm1b	218214	-0.091753	397.23	0.057048	-1.6084	0.10776	0.99987
Ccdc173	75051	-0.10099	137.96	0.062801	-1.6082	0.1078	0.99987
Syde2	214804	-0.099236	172.58	0.061709	-1.6081	0.10781	0.99987
St8sia3	20451	0.10297	5142.5	0.064036	1.6079	0.10785	0.99987
Itih5	209378	0.10157	1700.4	0.063193	1.6073	0.10798	0.99987
Hcn4	330953	-0.10297	309.39	0.064067	-1.6072	0.10801	0.99987
Trp73	22062	-0.079266	20.636	0.049319	-1.6072	0.10801	0.99987
Cabp1	29867	-0.10213	5383.8	0.063558	-1.6069	0.10807	0.99987
Mfap5	50530	0.060585	14.222	0.037703	1.6069	0.10808	0.99987
Heatr4	101055670	-0.030068	2.6283	0.018718	-1.6064	0.1082	0.99987
Actr3	74117	0.06078	6265	0.037845	1.606	0.10827	0.99987
Gm21778	101056173	0.03434	6.7937	0.021382	1.606	0.10827	0.99987
Ssr1	107513	0.050811	3750.7	0.031651	1.6054	0.10841	0.99987
Pan2	103135	-0.098272	657.35	0.061221	-1.6052	0.10845	0.99987
Klhl2	77113	0.080438	7138.4	0.050124	1.6048	0.10855	0.99987
Mtmr6	219135	0.055547	3542.9	0.034632	1.6039	0.10873	0.99987
Zfp82	330502	0.10273	124.34	0.064063	1.6035	0.10882	0.99987
Kcnn4	16534	-0.050484	6.8789	0.031492	-1.6031	0.10891	0.99987
Reln	19699	0.10238	2924.6	0.063884	1.6026	0.10902	0.99987
Gm14569	101055983	-0.088791	30.097	0.055422	-1.6021	0.10914	0.99987
Chadl	214685	0.085521	472.06	0.05339	1.6018	0.1092	0.99987
Grik3	14807	-0.086064	3629.8	0.053743	-1.6014	0.10929	0.99987
Rps27l	67941	-0.10107	158.45	0.06314	-1.6007	0.10944	0.99987
Rabl2	68708	-0.086882	466.28	0.054292	-1.6003	0.10953	0.99987
Galnt15	78754	0.10186	216.56	0.063654	1.6003	0.10954	0.99987
Mfsd4b4	213332	-0.093389	329.64	0.058365	-1.6001	0.10958	0.99987
Camk1g	215303	0.098104	761.7	0.061323	1.5998	0.10964	0.99987
Atg16l2	73683	-0.10146	486.2	0.063432	-1.5995	0.1097	0.99987
Rpl7a	27176	0.070373	4204.8	0.044001	1.5993	0.10974	0.99987
Zic3	22773	-0.10154	183.95	0.063495	-1.5991	0.1098	0.99987
Ephb1	270190	0.065984	2089	0.041269	1.5989	0.10984	0.99987
Entpd7	93685	0.092648	329.45	0.057947	1.5989	0.10985	0.99987
Cdkn2aip	70925	0.090355	434.32	0.056514	1.5988	0.10986	0.99987
Ahcy	269378	0.082033	1155.1	0.05131	1.5988	0.10987	0.99987
Cdh23	22295	-0.094977	81.775	0.059418	-1.5984	0.10994	0.99987
Hsd3b3	15494	-0.041595	4.2659	0.026029	-1.598	0.11003	0.99987
Phb	18673	-0.071621	2229.1	0.044819	-1.598	0.11004	0.99987
Tnfsf12	21944	0.10061	216.23	0.062971	1.5977	0.11011	0.99987
Smarcb1	20587	0.060161	1485.1	0.037656	1.5977	0.11012	0.99987
Nedd4	17999	0.068251	13316	0.042722	1.5976	0.11014	0.99987
Gpr101	245424	0.066782	306.54	0.04181	1.5973	0.11021	0.99987
Ywhaq-ps2	664895	-0.027421	2.0321	0.01717	-1.5971	0.11025	0.99987
Gm12661	100418042	-0.025936	1.5888	0.016241	-1.5969	0.11028	0.99987
Cdc20b	238896	-0.026276	2.1143	0.016455	-1.5968	0.11031	0.99987
Hif1a	15251	0.071284	1981.8	0.044654	1.5964	0.1104	0.99987
Grm2	108068	-0.10086	346.89	0.063198	-1.5959	0.1105	0.99987
Cyp2e1	13106	0.031957	31.52	0.020028	1.5956	0.11058	0.99987
Trmt5	76357	0.097019	177.08	0.060815	1.5953	0.11064	0.99987
Cd74	16149	0.072763	58.465	0.045613	1.5952	0.11067	0.99987
Ddt	13202	0.094179	383.63	0.059055	1.5948	0.11076	0.99987
Mon2	67074	0.06295	2965.9	0.039483	1.5943	0.11086	0.99987
Arsj	271970	-0.089063	29.667	0.055869	-1.5941	0.11091	0.99987
1700001C19Rik	75462	-0.073491	16.684	0.046101	-1.5941	0.11091	0.99987
A730018C14Rik	100504733	0.055816	12.46	0.03502	1.5938	0.11097	0.99987
Pisd-ps1	236604	-0.095852	215.44	0.060161	-1.5933	0.1111	0.99987
Exo1	26909	0.074262	22.422	0.046623	1.5928	0.1112	0.99987
Il17rb	50905	-0.099762	86.423	0.062639	-1.5926	0.11124	0.99987
Slc14a1	108052	0.10202	123	0.064065	1.5925	0.11127	0.99987
Dynlt1-ps1	100043890	0.030275	17.613	0.019012	1.5924	0.1113	0.99987
Chst15	77590	0.09863	2153.9	0.061964	1.5917	0.11145	0.99987
Tmod4	50874	-0.059269	8.3287	0.037245	-1.5913	0.11154	0.99987
Ptpn21	24000	-0.094223	262.83	0.059222	-1.591	0.11161	0.99987
5031439G07Rik	223739	-0.071525	6165	0.044957	-1.591	0.11161	0.99987
Rin1	225870	0.10094	2164	0.063454	1.5908	0.11165	0.99987
Recql4	79456	-0.099601	61.081	0.062625	-1.5904	0.11174	0.99987
Cdc14a	229776	0.10157	158.86	0.063888	1.5897	0.11189	0.99987
Gm12463	545618	0.020269	1.5149	0.012752	1.5894	0.11196	0.99987
Vps4b	20479	0.070526	1387.5	0.0444	1.5884	0.11219	0.99987
1700064H15Rik	102633032	0.037955	3.5384	0.023896	1.5883	0.11221	0.99987
Fst	14313	0.082577	47.785	0.051994	1.5882	0.11224	0.99987
Ttc30b	72421	0.10067	268.58	0.063389	1.5882	0.11225	0.99987
Gm5912	546088	-0.056593	11.175	0.035651	-1.5874	0.11241	0.99987
Kcnd2	16508	0.092818	3750.7	0.058503	1.5866	0.11261	0.99987
Gramd1b	235283	-0.070646	7049	0.044531	-1.5865	0.11263	0.99987
4930519G04Rik	67593	-0.058743	11.076	0.037034	-1.5862	0.11269	0.99987
2010109A12Rik	75610	-0.039802	4.3767	0.025098	-1.5859	0.11276	0.99987
Sumo3	20610	0.078715	3846.7	0.049639	1.5858	0.11279	0.99987
Tfap2e	332937	-0.031387	2.407	0.019795	-1.5856	0.11282	0.99987
Cc2d2a	231214	-0.083072	692.37	0.0524	-1.5854	0.11289	0.99987
Rnf222	320040	0.048205	5.5878	0.03042	1.5847	0.11304	0.99987
Ccna1	12427	-0.052712	9.4614	0.033269	-1.5844	0.1131	0.99987
Rps6kb2	58988	-0.10127	587.22	0.063929	-1.5841	0.11317	0.99987
Mrpl16	94063	0.079544	504.52	0.05022	1.5839	0.11321	0.99987
Rara	19401	-0.10084	279.85	0.063725	-1.5825	0.11354	0.99987
Podn	242608	-0.087875	47.566	0.055539	-1.5822	0.1136	0.99987
Cfap20	14894	0.087494	890.01	0.055306	1.582	0.11365	0.99987
Polk	27015	0.095803	368.85	0.060593	1.5811	0.11386	0.99987
Grid2	14804	0.097143	693.32	0.06145	1.5809	0.11391	0.99987
1190005I06Rik	68918	0.10115	124.38	0.063989	1.5808	0.11392	0.99987
Prdm4	72843	0.073445	880.43	0.04646	1.5808	0.11392	0.99987
Fitm2	228859	-0.073991	967.81	0.046806	-1.5808	0.11392	0.99987
Klhl9	242521	0.069709	2594.9	0.044104	1.5805	0.11398	0.99987
Uba7	74153	0.096572	79.001	0.061115	1.5802	0.11407	0.99987
Mef2a	17258	0.078083	6099.6	0.049431	1.5797	0.11419	0.99987
Atp2c2	69047	-0.057089	9.0095	0.036146	-1.5794	0.11425	0.99987
Gm15539	100416290	-0.074431	18.512	0.047132	-1.5792	0.11429	0.99987
Rilpl2	80291	-0.091382	326.26	0.057871	-1.5791	0.11432	0.99987
Fam217b	71532	0.069507	1550.5	0.044024	1.5788	0.11437	0.99987
Klk8	259277	0.082045	23.673	0.05198	1.5784	0.11448	0.99987
Rps16-ps2	100039355	0.091831	635.44	0.058202	1.5778	0.11461	0.99987
Gja5	14613	-0.086961	57.839	0.055118	-1.5777	0.11463	0.99987
Rpl36a	19982	0.093939	1326.8	0.059581	1.5767	0.11488	0.99987
Alg1	208211	0.07937	812.42	0.050342	1.5766	0.11488	0.99987
Gadd45b	17873	-0.093799	430.47	0.059504	-1.5763	0.11495	0.99987
Ncs1	14299	0.070939	8211.3	0.045008	1.5761	0.11499	0.99987
C130050O18Rik	319772	0.066158	17.087	0.041978	1.576	0.11502	0.99987
Aff4	93736	0.083233	6687.6	0.052826	1.5756	0.11512	0.99987
Rheb	19744	-0.05726	2915.4	0.036351	-1.5752	0.11521	0.99987
Mrpl27	94064	0.076632	843.13	0.048659	1.5749	0.11529	0.99987
Hamp2	66438	-0.049899	8.2491	0.031686	-1.5748	0.11531	0.99987
Gm11841	623671	-0.055591	10.453	0.035302	-1.5747	0.11532	0.99987
Crocc2	381284	-0.028873	4.7285	0.018338	-1.5745	0.11536	0.99987
Ms4a5	269063	-0.061408	15.615	0.039014	-1.574	0.11549	0.99987
Clrn1	229320	-0.078724	25.195	0.050016	-1.574	0.1155	0.99987
Ahnak2	100041194	-0.09627	109.43	0.06118	-1.5736	0.11559	0.99987
Gm21698	100862388	0.058805	13.096	0.037383	1.573	0.11571	0.99987
Efna4	13639	0.0537	7.1618	0.034143	1.5728	0.11576	0.99987
Prr22	100504446	0.07133	17.396	0.045357	1.5726	0.1158	0.99987
Tbx6	21389	-0.076411	21.927	0.048605	-1.5721	0.11593	0.99987
Atp2b1	67972	0.090441	21590	0.057555	1.5714	0.1161	0.99987
Gclc	14629	0.076657	2054.8	0.048787	1.5713	0.11612	0.99987
Dnah9	237806	-0.099988	70.363	0.063639	-1.5712	0.11614	0.99987
Cers4	67260	-0.082354	1419.9	0.052428	-1.5708	0.11623	0.99987
Hectd2	226098	-0.092255	686.88	0.058747	-1.5704	0.11632	0.99987
Lrrc8e	72267	-0.085401	28.792	0.054386	-1.5703	0.11635	0.99987
Odf3b	70113	-0.062783	15.586	0.039984	-1.5702	0.11637	0.99987
Gm14296	102639598	-0.078669	1371.4	0.050118	-1.5697	0.11649	0.99987
Rab23	19335	0.073894	829.53	0.047076	1.5697	0.11649	0.99987
Unc13c	208898	0.085726	3122.5	0.054614	1.5697	0.11649	0.99987
Fcgr4	246256	-0.036979	5.9857	0.023568	-1.569	0.11664	0.99987
Rpl19	19921	0.066874	4281	0.042631	1.5687	0.11673	0.99987
Gm7838	665886	-0.023664	1.7529	0.015087	-1.5685	0.11677	0.99987
Enpp5	83965	0.070693	7416.1	0.045071	1.5685	0.11677	0.99987
Stap1	56792	-0.098202	73.489	0.062646	-1.5676	0.11698	0.99987
Gm6161	620542	0.02187	3.3087	0.013955	1.5672	0.11708	0.99987
Prss12	19142	-0.096489	311.03	0.061612	-1.5661	0.11733	0.99987
Arhgef1	16801	-0.097356	1343.9	0.062168	-1.566	0.11735	0.99987
Smpd4	77626	-0.093631	1359	0.059799	-1.5658	0.11741	0.99987
Gm17101	100417473	-0.030996	1.9832	0.019797	-1.5657	0.11742	0.99987
Gm5049	269134	-0.039257	4.099	0.025074	-1.5657	0.11743	0.99987
Tbc1d14	100855	0.060432	2444.3	0.0386	1.5656	0.11744	0.99987
St14	19143	-0.068278	13.751	0.043618	-1.5654	0.11749	0.99987
Fbxo10	269529	0.095814	1294.8	0.061217	1.5651	0.11755	0.99987
Cog7	233824	0.074075	1425.9	0.047346	1.5645	0.11769	0.99987
Fcrl5	329693	0.049921	5.7351	0.031909	1.5645	0.11771	0.99987
Prrc2b	227723	0.069507	19607	0.044435	1.5643	0.11776	0.99987
Pnma2	239157	0.077339	1822.6	0.049454	1.5639	0.11785	0.99987
Trhr	22045	-0.094756	245.97	0.06063	-1.5629	0.11809	0.99987
3830408C21Rik	100040322	-0.076439	20.461	0.04892	-1.5625	0.11816	0.99987
Dnhd1	77505	-0.10011	154.91	0.064076	-1.5623	0.11822	0.99987
Gm6505	624446	0.04196	19.377	0.026859	1.5622	0.11823	0.99987
Dlgap5	218977	-0.049513	7.7488	0.031701	-1.5619	0.11832	0.99987
Fosl2	14284	-0.086261	2653.9	0.05523	-1.5618	0.11833	0.99987
Nbea	26422	0.087915	9342.3	0.056297	1.5616	0.11837	0.99987
Hoxd10	15430	-0.027999	1.7981	0.017934	-1.5612	0.11847	0.99987
Vkorc1l1	69568	0.071728	1758	0.045947	1.5611	0.1185	0.99987
Slfn2	20556	0.075302	36.899	0.048248	1.5607	0.11859	0.99987
Pabpn1	54196	-0.092406	3219.1	0.059214	-1.5605	0.11863	0.99987
Dgkg	110197	-0.090261	1389.2	0.057849	-1.5603	0.11869	0.99987
Ccdc88c	68339	0.099746	1903.9	0.06394	1.56	0.11876	0.99987
Mgat4a	269181	0.080809	1350.8	0.051803	1.5599	0.11878	0.99987
Gm9958	791294	-0.074473	20.699	0.047744	-1.5599	0.11879	0.99987
Actg-ps1	621269	0.03994	4.1484	0.025606	1.5598	0.11881	0.99987
Nrip2	60345	-0.088	449.81	0.056453	-1.5588	0.11904	0.99987
Atad1	67979	0.063278	2513.4	0.040598	1.5586	0.11908	0.99987
1700084J12Rik	73486	0.027644	1.6117	0.017739	1.5584	0.11914	0.99987
Gm5859	545605	-0.092384	389.98	0.059291	-1.5581	0.1192	0.99987
Zfp184	193452	-0.09852	62.657	0.063236	-1.558	0.11924	0.99987
Sult4a1	29859	-0.081693	12881	0.052436	-1.558	0.11924	0.99987
Sbk3	381835	0.089663	38.38	0.05756	1.5577	0.1193	0.99987
Yjefn3	234365	-0.093883	384.11	0.060308	-1.5567	0.11954	0.99987
Slit1	20562	-0.095242	1296.8	0.061209	-1.556	0.11971	0.99987
Ep300	328572	0.06747	2922.2	0.043362	1.556	0.11971	0.99987
Pag1	94212	0.0763	1307.8	0.049043	1.5558	0.11976	0.99987
Plppr4	229791	0.086632	8102.7	0.055691	1.5556	0.1198	0.99987
Fam81b	238726	0.016278	1.1571	0.010465	1.5555	0.11983	0.99987
Xdh	22436	0.09764	346.73	0.0628	1.5548	0.12	0.99987
Nexn	68810	0.095823	752.05	0.061678	1.5536	0.12028	0.99987
Gm10923	100502582	0.031391	2.655	0.02021	1.5532	0.12037	0.99987
Cd59a	12509	-0.099454	138.29	0.064038	-1.5531	0.12041	0.99987
Btg3	12228	0.098614	566.96	0.063505	1.5529	0.12046	0.99987
Kpna6	16650	0.063836	2338	0.041109	1.5528	0.12047	0.99987
Vmn1r-ps73	100043006	-0.038355	4.7832	0.024708	-1.5523	0.12058	0.99987
Yy1	22632	0.058919	1866.6	0.037968	1.5518	0.12071	0.99987
Kcna5	16493	0.097741	1161.5	0.062991	1.5517	0.12074	0.99987
Pcdhb14	93885	0.095633	297.04	0.06164	1.5515	0.12079	0.99987
Trim6	94088	0.075908	24.883	0.048927	1.5515	0.12079	0.99987
Pdcl3	68833	0.069534	677.87	0.044825	1.5512	0.12084	0.99987
Efhd2	27984	-0.096645	4817	0.062302	-1.5512	0.12085	0.99987
Otx2	18424	0.065796	11.71	0.042416	1.5512	0.12085	0.99987
Gm15573	108169143	-0.01912	0.91352	0.012329	-1.5508	0.12094	0.99987
Creg1	433375	0.082604	640.55	0.053265	1.5508	0.12095	0.99987
Eomes	13813	-0.065258	13.741	0.042096	-1.5502	0.12109	0.99987
Gm18875	100417878	-0.022461	1.2589	0.014495	-1.5495	0.12126	0.99987
Phyhip	105653	0.092388	12583	0.059656	1.5487	0.12146	0.99987
Gm5384	385336	-0.021653	1.2573	0.013985	-1.5483	0.12155	0.99987
Acvr2a	11480	0.09732	1357.5	0.062864	1.5481	0.1216	0.99987
Nlrp1c-ps	627984	0.056567	10.017	0.036572	1.5467	0.12193	0.99987
Abcc8	20927	-0.097776	691.88	0.06323	-1.5464	0.12202	0.99987
Atraid	381629	0.064845	1053.3	0.04194	1.5462	0.12207	0.99987
Armc4	74934	-0.031853	2.7743	0.020604	-1.5459	0.12212	0.99987
Fer	14158	0.090057	455.24	0.05826	1.5458	0.12216	0.99987
Ryr2	20191	-0.088095	4703.6	0.056993	-1.5457	0.12218	0.99987
Atp6v1g1	66290	-0.07629	1694.8	0.049356	-1.5457	0.12218	0.99987
Mrpl11	66419	0.082226	774.17	0.05321	1.5453	0.12227	0.99987
Gm18429	100417157	0.015008	0.78565	0.0097186	1.5443	0.12252	0.99987
Nlrc5	434341	0.06818	23.77	0.044168	1.5437	0.12267	0.99987
Arhgap32	330914	0.073528	12411	0.047634	1.5436	0.12268	0.99987
Nmi	64685	0.088838	79.919	0.057556	1.5435	0.12271	0.99987
1700125H20Rik	73634	0.03003	2.9202	0.019459	1.5432	0.12278	0.99987
Cd300ld5	100043125	-0.014768	1.2362	0.0095733	-1.5426	0.12292	0.99987
Gm15694	101669761	-0.025777	1.9443	0.016718	-1.5418	0.12311	0.99987
Nrxn2	18190	-0.064645	12368	0.041936	-1.5415	0.12319	0.99987
Lyn	17096	0.09663	226.24	0.062687	1.5415	0.1232	0.99987
Wdsub1	72137	-0.094228	274.92	0.061137	-1.5413	0.12325	0.99987
Pkp2	67451	0.083647	196.39	0.054302	1.5404	0.12346	0.99987
Chkb	12651	-0.084336	559.39	0.054752	-1.5403	0.12348	0.99987
Ascl1	17172	-0.098538	186.16	0.063974	-1.5403	0.12349	0.99987
Zhx3	320799	0.059966	2603	0.038937	1.5401	0.12354	0.99987
Inpp5d	16331	0.078021	525.38	0.050671	1.5398	0.12362	0.99987
1700037H04Rik	67326	0.098578	1836.7	0.064029	1.5396	0.12366	0.99987
Aoc3	11754	0.064419	30.106	0.041845	1.5395	0.12369	0.99987
Rbbp7	245688	0.060473	2688.6	0.039288	1.5392	0.12375	0.99987
Nup160	59015	0.081039	464.78	0.052667	1.5387	0.12388	0.99987
Baiap2l2	207495	-0.098583	131.95	0.064074	-1.5386	0.12391	0.99987
Gsc2	195333	0.031777	3.0911	0.020656	1.5384	0.12396	0.99987
Parp11	101187	0.078787	498.62	0.051221	1.5382	0.124	0.99987
H2-DMa	14998	0.098545	245.2	0.064077	1.5379	0.12407	0.99987
Strc	140476	-0.073978	26.11	0.048111	-1.5377	0.12413	0.99987
Gbx2	14472	0.071979	47.44	0.046817	1.5375	0.12418	0.99987
Hs3st4	628779	0.097701	1428.9	0.063578	1.5367	0.12436	0.99987
Lgals4	16855	-0.087254	36.756	0.056793	-1.5363	0.12446	0.99987
AI593442	330941	0.093442	3983.3	0.060838	1.5359	0.12456	0.99987
Dbf4	27214	-0.090438	48.122	0.058886	-1.5358	0.12458	0.99987
Srbd1	78586	-0.091177	288.55	0.059395	-1.5351	0.12476	0.99987
Gm43028	108169095	0.018145	0.89417	0.011821	1.535	0.12478	0.99987
Abhd2	54608	0.059264	4748.7	0.038615	1.5348	0.12484	0.99987
Cers3	545975	0.054756	10.327	0.03568	1.5346	0.12488	0.99987
Cystm1	66060	0.071795	717.96	0.046803	1.534	0.12503	0.99987
Daam1	208846	-0.071431	2261	0.046575	-1.5337	0.1251	0.99987
Abcb9	56325	-0.079296	2201.1	0.051718	-1.5332	0.12522	0.99987
B4galt1	14595	-0.097283	177.63	0.063457	-1.5331	0.12526	0.99987
Oit1	18300	-0.014713	0.65423	0.009598	-1.5329	0.12531	0.99987
Fbxo44	230903	-0.069999	2426.9	0.045668	-1.5328	0.12533	0.99987
Kcnab1	16497	0.098186	4423.3	0.064074	1.5324	0.12543	0.99987
Zfp35	22694	0.073807	578.06	0.048173	1.5321	0.12549	0.99987
Gm17235	100416021	-0.051385	7.3937	0.033544	-1.5319	0.12556	0.99987
Kcnc4	99738	-0.097605	1966.5	0.063734	-1.5314	0.12566	0.99987
Zfpm1	22761	0.079914	982.14	0.052189	1.5312	0.12571	0.99987
Crebl2	232430	0.061637	1494.1	0.040276	1.5303	0.12593	0.99987
Iffo2	212632	-0.070195	843.27	0.045869	-1.5303	0.12593	0.99987
Gm3604	100041979	0.072533	24.384	0.047402	1.5302	0.12597	0.99987
Tm9sf2	68059	0.067904	2855.4	0.044389	1.5298	0.12608	0.99987
Sesn3	75747	0.09174	7636.3	0.059973	1.5297	0.12609	0.99987
Spic	20728	0.036409	4.4732	0.023809	1.5292	0.1262	0.99987
Hr	15460	-0.09164	1347.8	0.05993	-1.5291	0.12623	0.99987
Rars	104458	0.06879	940.44	0.044996	1.5288	0.12631	0.99987
Ltb	16994	0.039973	8.8519	0.02615	1.5286	0.12636	0.99987
Shisa8	435145	-0.097441	376.22	0.063759	-1.5283	0.12645	0.99987
Tmem170	66817	-0.097844	111.43	0.064029	-1.5281	0.12648	0.99987
Tulp3	22158	-0.084199	624.08	0.055105	-1.528	0.12652	0.99987
Acot7	70025	-0.080018	6238.8	0.052414	-1.5266	0.12685	0.99987
Gtpbp3	70359	-0.077042	623.21	0.050488	-1.5259	0.12703	0.99987
Pip5k1b	18719	-0.097039	335.73	0.063613	-1.5255	0.12715	0.99987
Rapgef2	76089	0.088309	4841.3	0.057894	1.5254	0.12717	0.99987
Rps6ka5	73086	0.096139	951.47	0.063039	1.5251	0.12724	0.99987
Serpine2	20720	0.056763	5508	0.037221	1.525	0.12725	0.99987
Pcdha1	116731	0.094303	111.66	0.061841	1.5249	0.12728	0.99987
Cacna2d3	12294	0.096992	4639.2	0.063611	1.5248	0.12732	0.99987
Kctd16	383348	0.097626	363.23	0.064037	1.5245	0.12738	0.99987
Grm5	108071	0.093822	6954.5	0.06156	1.5241	0.12749	0.99987
P2ry1	18441	0.094426	551.62	0.06197	1.5237	0.12758	0.99987
5430427O19Rik	71398	-0.074516	18.892	0.048906	-1.5237	0.1276	0.99987
Bcl9l	80288	0.078064	2086.8	0.051242	1.5235	0.12765	0.99987
Il12rb2	16162	0.075279	20.22	0.049421	1.5232	0.12771	0.99987
Farsa	66590	-0.077318	923.93	0.050788	-1.5224	0.12792	0.99987
Dlgap3	242667	0.076586	15660	0.050325	1.5218	0.12805	0.99987
Gm5353	634222	-0.025108	1.9315	0.016502	-1.5216	0.12812	0.99987
Gm10925	100503946	0.016146	2.0096	0.010613	1.5213	0.12818	0.99987
Ctnna2	12386	0.067308	3463.7	0.044258	1.5208	0.12831	0.99987
Sf3b5	66125	0.081503	761.74	0.053595	1.5207	0.12833	0.99987
Gm2058	100039133	-0.020368	1.4455	0.013403	-1.5197	0.1286	0.99987
Rpa2	19891	0.086221	297.4	0.05675	1.5193	0.12868	0.99987
Ube2d3	66105	0.057554	6238.6	0.037884	1.5192	0.1287	0.99987
Rpl39l	68172	0.019703	1.0934	0.012972	1.5188	0.12881	0.99987
Rbm28	68272	-0.09484	1485.8	0.06245	-1.5187	0.12885	0.99987
Golga7b	71146	-0.0973	2954.8	0.064073	-1.5186	0.12887	0.99987
Plcd1	18799	-0.096431	274.45	0.063503	-1.5185	0.12888	0.99987
Arrb1	109689	0.05123	11834	0.033739	1.5184	0.12891	0.99987
Dgat2	67800	0.079545	3429.3	0.052407	1.5178	0.12905	0.99987
Myo3a	667663	-0.018659	0.88648	0.012294	-1.5178	0.12908	0.99987
Maged2	80884	0.075474	817.99	0.049729	1.5177	0.12909	0.99987
Cables1	63955	0.088461	827	0.058296	1.5174	0.12916	0.99987
Mcts1	68995	0.075832	587.83	0.05001	1.5163	0.12943	0.99987
Ddhd1	114874	-0.06964	2781.1	0.045931	-1.5162	0.12947	0.99987
Sbf2	319934	0.064536	2060.7	0.042567	1.5161	0.12949	0.99987
Prl8a1	73244	-0.090299	265.43	0.059562	-1.516	0.12951	0.99987
Fmo5	14263	-0.09572	131.7	0.063153	-1.5157	0.1296	0.99987
Unc5a	107448	-0.067807	2532.4	0.044739	-1.5156	0.12962	0.99987
Slc35e1	270066	0.071031	1811.4	0.046868	1.5156	0.12963	0.99987
H2af-ps	100040209	-0.014355	0.74904	0.0094721	-1.5155	0.12966	0.99987
Baz2a	116848	-0.067252	2402.9	0.044386	-1.5151	0.12973	0.99987
Mrps12	24030	-0.083317	748.32	0.055002	-1.5148	0.12982	0.99987
E330034G19Rik	105418	-0.077269	20.813	0.051019	-1.5145	0.1299	0.99987
Gtf2a1	83602	0.089969	979.34	0.059415	1.5143	0.12996	0.99987
Gmps	229363	0.07744	1871.1	0.05118	1.5131	0.13025	0.99987
Snx27	76742	0.074015	5034.6	0.048918	1.5131	0.13026	0.99987
Dlx5	13395	0.09649	388.91	0.063773	1.513	0.13027	0.99987
Cadps	27062	-0.092263	7656.5	0.060991	-1.5127	0.13035	0.99987
Cox19	68033	0.070639	803.38	0.0467	1.5126	0.13038	0.99987
Nasp	50927	-0.083596	441.42	0.055269	-1.5125	0.13039	0.99987
Epm2a	13853	0.083081	918.86	0.05493	1.5125	0.13041	0.99987
Gm17916	100416102	-0.074115	24.399	0.049008	-1.5123	0.13045	0.99987
Saa4	20211	-0.053212	11.579	0.035187	-1.5122	0.13047	0.99987
Gm20517	112694759	0.084337	63.714	0.055828	1.5106	0.13088	0.99987
Gm4971	244061	-0.018598	0.90072	0.012315	-1.5102	0.13099	0.99987
Gsr	14782	0.08209	804.74	0.054363	1.51	0.13103	0.99987
Pmfbp1	56523	-0.061651	18.947	0.040841	-1.5096	0.13116	0.99987
Eif2ak4	27103	-0.078091	778.31	0.051738	-1.5094	0.13121	0.99987
Arl11	219144	0.056995	10.688	0.037764	1.5092	0.13124	0.99987
Hmmr	15366	-0.093667	52.359	0.062078	-1.5088	0.13134	0.99987
Gdpd2	71584	0.096646	85.25	0.064057	1.5088	0.13136	0.99987
Mtdh	67154	0.07376	2517.1	0.0489	1.5084	0.13146	0.99987
Pik3r1	18708	0.06019	3943.3	0.039912	1.5081	0.13154	0.99987
Gbx1	231044	0.083985	78.665	0.055743	1.5067	0.1319	0.99987
Mfsd4b5	215928	-0.069882	19.466	0.046391	-1.5064	0.13197	0.99987
Glyctk	235582	-0.087066	300.14	0.057805	-1.5062	0.13201	0.99987
Crtac1	72832	-0.096297	2922.5	0.06395	-1.5058	0.13211	0.99987
Btnl10	192194	0.079689	40.333	0.052928	1.5056	0.13217	0.99987
Dvl3	13544	-0.077769	1376.9	0.051656	-1.5055	0.13219	0.99987
Kiz	228730	0.082922	389.67	0.055091	1.5052	0.13228	0.99987
Osbpl11	106326	0.064412	727.12	0.042795	1.5051	0.13229	0.99987
Brd7	26992	0.086222	1214	0.057297	1.5048	0.13237	0.99987
Foxf2	14238	0.094607	179.66	0.062878	1.5046	0.13242	0.99987
Gm16210	100504659	0.014521	0.77258	0.0096551	1.504	0.13257	0.99987
Crip2	68337	0.076461	2735.8	0.050842	1.5039	0.13261	0.99987
Gm15429	100039623	0.012832	3.3607	0.0085352	1.5034	0.13273	0.99987
Cask	12361	0.062838	2100.1	0.041818	1.5027	0.13293	0.99987
Tab2	68652	0.061447	2082	0.040895	1.5026	0.13295	0.99987
Inmt	21743	0.079289	50.719	0.052771	1.5025	0.13297	0.99987
Rgs13	246709	0.058945	10.788	0.039238	1.5023	0.13303	0.99987
Zfc3h1	216345	-0.091026	1773.5	0.060602	-1.502	0.13309	0.99987
Gbp7	229900	0.096038	203.74	0.063946	1.5019	0.13313	0.99987
Spag1	26942	-0.09401	390.71	0.062602	-1.5017	0.13317	0.99987
Cd5	12507	0.021336	1.3668	0.014213	1.5012	0.13331	0.99987
Prdx3	11757	0.064482	1380	0.042957	1.5011	0.13333	0.99987
Tmem106b	71900	0.06334	4953.1	0.042197	1.5011	0.13334	0.99987
Nkx3-1	18095	-0.063569	13.717	0.042359	-1.5007	0.13343	0.99987
Rcc1	100088	-0.082601	367.5	0.055048	-1.5005	0.13348	0.99987
Crispld1	83691	0.094736	174.43	0.063149	1.5002	0.13356	0.99987
Klf11	194655	0.089201	218.9	0.059469	1.5	0.13362	0.99987
Tmem69	230657	-0.093167	208.63	0.062116	-1.4999	0.13364	0.99987
Olfr1346	258918	-0.023633	1.9843	0.015759	-1.4997	0.1337	0.99987
Sqle	20775	-0.077384	1590.5	0.051603	-1.4996	0.13372	0.99987
Mical2	320878	-0.094239	3506.7	0.062848	-1.4995	0.13375	0.99987
B4galt3	57370	-0.07582	1143.1	0.050567	-1.4994	0.13377	0.99987
Pacrg	69310	0.088229	212.84	0.058859	1.499	0.13388	0.99987
Tcf12	21406	0.06462	1449.4	0.043115	1.4988	0.13394	0.99987
4933402N03Rik	233918	-0.02995	2.4122	0.019984	-1.4987	0.13396	0.99987
Gss	14854	-0.08342	617.99	0.055684	-1.4981	0.13411	0.99987
Clic3	69454	-0.088584	61.095	0.05914	-1.4979	0.13417	0.99987
Fam110b	242297	0.093817	1290.5	0.06264	1.4977	0.13421	0.99987
Churc1	211151	0.074426	633.72	0.049696	1.4976	0.13423	0.99987
Nucb2	53322	0.089202	435.44	0.059566	1.4975	0.13426	0.99987
Triqk	208820	0.078889	477.56	0.052684	1.4974	0.13429	0.99987
Gmpr	66355	0.080274	982.13	0.053612	1.4973	0.13432	0.99987
Bmp3	110075	-0.090976	135.2	0.060766	-1.4972	0.13435	0.99987
Ap1ar	211556	0.084696	3397.8	0.056572	1.4971	0.13436	0.99987
Gm20472	629133	-0.05171	11.189	0.034541	-1.4971	0.13438	0.99987
Mrgpre	244238	-0.090479	244.55	0.060448	-1.4968	0.13444	0.99987
2700081O15Rik	108899	-0.070797	1654.2	0.047299	-1.4968	0.13445	0.99987
H2-Eb1	14969	0.056049	33.472	0.037446	1.4968	0.13445	0.99987
Mtpap	67440	0.075718	542.61	0.050592	1.4967	0.13448	0.99987
Kri1	215194	-0.075051	717.21	0.050147	-1.4966	0.13449	0.99987
Preb	50907	-0.056497	2254.8	0.037757	-1.4963	0.13457	0.99987
Morn1	76866	-0.095068	147.13	0.063551	-1.4959	0.13467	0.99987
Kcnj2	16518	0.095624	857.33	0.063936	1.4956	0.13475	0.99987
Ppp1r7	66385	0.092311	4514.6	0.061737	1.4952	0.13486	0.99987
Fgf3	14174	0.052775	82.535	0.035306	1.4948	0.13497	0.99987
Usb1	101985	-0.092098	206.78	0.061617	-1.4947	0.13499	0.99987
Fxyd3	17178	-0.086181	73.191	0.057659	-1.4947	0.135	0.99987
Pctp	18559	-0.095667	75.403	0.064016	-1.4944	0.13507	0.99987
Cacnb2	12296	0.081816	1550.8	0.054754	1.4942	0.13511	0.99987
Syp	20977	-0.076043	36800	0.050931	-1.493	0.13543	0.99987
Gm5936	546325	0.021339	1.3273	0.014295	1.4928	0.13549	0.99987
Klhl1	93688	-0.095397	143.73	0.063929	-1.4922	0.13564	0.99987
Plppr5	75769	0.05632	1516.3	0.037746	1.4921	0.13568	0.99987
Caln1	140904	0.093949	16007	0.062983	1.4917	0.13579	0.99987
Lmo2	16909	0.091801	961.21	0.061543	1.4916	0.13579	0.99987
Noct	12457	-0.085177	4161.4	0.057153	-1.4903	0.13613	0.99987
Ciart	229599	0.09198	496.68	0.061719	1.4903	0.13614	0.99987
Ebf2	13592	0.064089	14.819	0.043005	1.4903	0.13615	0.99987
Ccdc136	232664	-0.09043	1730.1	0.060689	-1.49	0.13621	0.99987
Shh	20423	-0.095036	125.8	0.063788	-1.4899	0.13626	0.99987
Obox4-ps24	106780815	-0.017458	1.1286	0.011719	-1.4897	0.1363	0.99987
Sh3bgrl	56726	0.077928	2144.4	0.052325	1.4893	0.13641	0.99987
Psors1c2	57390	-0.014319	0.52188	0.0096149	-1.4893	0.13641	0.99987
Gm3086	100040999	-0.065358	15.526	0.043887	-1.4892	0.13643	0.99987
Gm11434	676191	-0.025536	1.784	0.017154	-1.4886	0.13659	0.99987
Tcam1	75870	0.042081	5.0954	0.02827	1.4885	0.13661	0.99987
Sec14l5	665119	-0.094153	552.44	0.063268	-1.4882	0.13671	0.99987
Cfap53	74453	-0.080465	27.411	0.054086	-1.4877	0.13682	0.99987
Wdr89	72338	-0.095317	103.04	0.064071	-1.4877	0.13684	0.99987
Rax	19434	0.024643	1.7532	0.016565	1.4876	0.13684	0.99987
Atp6v1c2	68775	0.060475	68.717	0.040665	1.4872	0.13697	0.99987
Penk	18619	0.084137	17365	0.056576	1.4871	0.13698	0.99987
Slamf1	27218	-0.058335	10.404	0.039233	-1.4869	0.13705	0.99987
Ptprs	19280	-0.057415	11979	0.03863	-1.4863	0.1372	0.99987
Hdx	245596	0.094594	281.25	0.06365	1.4862	0.13724	0.99987
Gm7539	665196	0.032115	3.5453	0.021612	1.4859	0.13729	0.99987
Fubp1	51886	-0.088544	3262.8	0.05959	-1.4859	0.13731	0.99987
Abca8a	217258	0.091918	228.02	0.061869	1.4857	0.13736	0.99987
Gm14682	100416300	-0.051996	13.284	0.034998	-1.4857	0.13736	0.99987
Calml4	75600	-0.02405	1.4799	0.016189	-1.4856	0.13738	0.99987
Hspb1	15507	-0.089617	284.58	0.060333	-1.4854	0.13745	0.99987
Rpl22l1	68028	0.073536	987.4	0.04951	1.4853	0.13747	0.99987
Vdac3	22335	-0.053969	3161.3	0.036364	-1.4842	0.13777	0.99987
Ly6g6d	114654	-0.057409	9.9105	0.03869	-1.4838	0.13785	0.99987
Glns-ps1	14646	-0.050165	9.6971	0.033818	-1.4834	0.13797	0.99987
Pgrmc2	70804	0.063538	2921.5	0.04284	1.4831	0.13804	0.99987
Abtb2	99382	-0.085138	600.71	0.057409	-1.483	0.13808	0.99987
Gcdh	270076	-0.07756	650.1	0.052306	-1.4828	0.13812	0.99987
Pcdhb16	93887	0.093107	352.8	0.062807	1.4824	0.13823	0.99987
Mark1	226778	-0.06186	3848.4	0.041754	-1.4815	0.13846	0.99987
Ms4a2	14126	0.039529	4.5396	0.026684	1.4814	0.1385	0.99987
Ppfibp1	67533	-0.092466	1340.8	0.062419	-1.4814	0.1385	0.99987
Rsf1	233532	0.073025	2019.5	0.049301	1.4812	0.13855	0.99987
Krt77	406220	0.090785	230.51	0.061297	1.481	0.13859	0.99987
Acp7	101744	-0.067767	40.225	0.045769	-1.4806	0.13871	0.99987
Tspan4	64540	0.094289	361.53	0.063692	1.4804	0.13877	0.99987
Gm8582	667341	-0.013736	0.61173	0.0092793	-1.4803	0.1388	0.99987
Bmp2	12156	0.093295	193.6	0.063037	1.48	0.13887	0.99987
Rgs9bp	243923	-0.077148	24.241	0.052128	-1.48	0.13888	0.99987
Gpr146	80290	0.071178	883.18	0.0481	1.4798	0.13893	0.99987
Zfp768	233890	-0.088398	267.74	0.059748	-1.4795	0.139	0.99987
Fmnl1	57778	-0.08352	2555.6	0.056458	-1.4793	0.13905	0.99987
Adam15	11490	-0.058341	2213.1	0.039448	-1.4789	0.13916	0.99987
Arl9	384185	-0.037498	3.6077	0.025357	-1.4788	0.1392	0.99987
Hspb6	243912	-0.093975	88.728	0.06356	-1.4785	0.13926	0.99987
Tesc	57816	0.092054	1747.6	0.062261	1.4785	0.13927	0.99987
Depdc5	277854	-0.065803	1715.7	0.044507	-1.4785	0.13928	0.99987
Tstd1	226654	-0.049539	8.3056	0.033515	-1.4781	0.13937	0.99987
Sf3a3	75062	-0.067728	761.05	0.045829	-1.4778	0.13946	0.99987
Cdc42se2	72729	0.050179	5019	0.03396	1.4776	0.13951	0.99987
Gm17969	100416210	-0.046424	6.6869	0.031423	-1.4774	0.13957	0.99987
Tex12	66654	0.050483	7.923	0.034173	1.4773	0.1396	0.99987
Fbxo15	50764	0.036993	3.5998	0.025054	1.4765	0.1398	0.99987
B4galt2	53418	0.065726	2304.8	0.044514	1.4765	0.1398	0.99987
Esrrb	26380	-0.084229	50.087	0.057057	-1.4762	0.13988	0.99987
Rgs20	58175	0.090022	1023.9	0.06099	1.476	0.13994	0.99987
Gm7244	638580	0.066934	20.703	0.045355	1.4758	0.14	0.99987
Gria4	14802	-0.069048	2046.5	0.046799	-1.4754	0.1401	0.99987
Frrs1	20321	0.094364	86.321	0.063976	1.475	0.14022	0.99987
Emx2	13797	-0.080659	330.12	0.054705	-1.4744	0.14036	0.99987
Sntb2	20650	0.093788	400.34	0.063633	1.4739	0.14052	0.99987
Gm14900	100417633	-0.036798	6.4972	0.024969	-1.4737	0.14056	0.99987
Pars2	230577	0.089922	200.84	0.061018	1.4737	0.14057	0.99987
Zbp1	58203	0.056997	11.893	0.038693	1.4731	0.14074	0.99987
Smcr8	237782	0.071916	1476.7	0.048862	1.4718	0.14107	0.99987
Gm6736	627189	-0.020957	1.1636	0.014243	-1.4714	0.14118	0.99987
Gtf2h4	14885	-0.090125	273.78	0.061258	-1.4712	0.14123	0.99987
Iglon5	210094	-0.081996	913.97	0.055744	-1.4709	0.14131	0.99987
Syndig1l	627191	0.084299	3997.5	0.057321	1.4707	0.14138	0.99987
Gm12922	100039110	0.019501	1.3529	0.013268	1.4697	0.14164	0.99987
Mro	71263	-0.080097	426.07	0.054499	-1.4697	0.14164	0.99987
Vwa3b	70853	0.048383	9.286	0.032924	1.4695	0.14169	0.99987
Elmo2	140579	-0.051053	4168.2	0.034744	-1.4694	0.14172	0.99987
Cdk10	234854	-0.074453	1102.1	0.05067	-1.4694	0.14173	0.99987
Defb23	629114	0.017592	0.88394	0.011974	1.4692	0.14179	0.99987
Ebf4	228598	-0.093211	282.99	0.063462	-1.4687	0.1419	0.99987
Bdh1	71911	-0.070751	1539.1	0.048177	-1.4686	0.14195	0.99987
Zfp541	666528	-0.047665	7.7068	0.032465	-1.4682	0.14205	0.99987
Asic4	241118	0.093767	1838.8	0.063871	1.4681	0.14209	0.99987
Pdzd4	245469	0.07176	4670.1	0.04891	1.4672	0.14233	0.99987
Tmed7	66676	0.075115	2470.4	0.051208	1.4669	0.14241	0.99987
Nr5a2	26424	0.027018	2.0893	0.018421	1.4667	0.14246	0.99987
Gm12091	666403	-0.022524	1.5349	0.015359	-1.4665	0.1425	0.99987
Gm8419	667010	0.019717	1.0289	0.013445	1.4665	0.14252	0.99987
Tacr1	21336	0.090616	509.49	0.061794	1.4664	0.14254	0.99987
Pthlh	19227	0.093567	101.25	0.063826	1.466	0.14265	0.99987
Sox13	20668	0.093844	357.29	0.064032	1.4656	0.14276	0.99987
2210017I01Rik	545546	0.05495	9.4152	0.037506	1.4651	0.1429	0.99987
Usp25	30940	0.068232	1016.1	0.046578	1.4649	0.14295	0.99987
Cntnap5a	636808	0.082831	1427.8	0.05655	1.4647	0.14299	0.99987
Bhmt2	64918	-0.057941	10.956	0.039567	-1.4644	0.14309	0.99987
Adam7	11500	-0.050877	10.285	0.03476	-1.4637	0.14329	0.99987
Smad4	17128	0.068159	1497.7	0.046588	1.463	0.14346	0.99987
Slc25a33	70556	0.068076	882.53	0.046538	1.4628	0.14352	0.99987
Ly6g6e	70274	-0.077454	51.059	0.052954	-1.4627	0.14356	0.99987
Vstm2l	277432	0.092116	2789	0.06298	1.4626	0.14357	0.99987
Tubb2a	22151	-0.079299	9656.6	0.05424	-1.462	0.14374	0.99987
Aagab	66939	-0.066307	1122.4	0.045357	-1.4619	0.14377	0.99987
Kctd4	67516	0.09315	343.78	0.063734	1.4615	0.14387	0.99987
Nme1	18102	-0.078435	1937.8	0.053698	-1.4607	0.14411	0.99987
Frem1	329872	-0.091142	73.449	0.062408	-1.4604	0.14417	0.99987
Lrch1	380916	-0.079346	497.2	0.054354	-1.4598	0.14434	0.99987
Tomt	791260	-0.062796	22.869	0.04303	-1.4594	0.14446	0.99987
Gm8225	666668	0.017771	1.3299	0.012179	1.4592	0.14452	0.99987
1700029H14Rik	66501	-0.025108	2.2025	0.017208	-1.4591	0.14453	0.99987
Med26	70625	0.08707	303.79	0.05968	1.4589	0.14458	0.99987
Slc35b1	110172	-0.070223	810.55	0.048143	-1.4586	0.14467	0.99987
Nr2f1	13865	-0.09063	952.68	0.062142	-1.4584	0.14472	0.99987
Hhex	15242	0.08666	51.083	0.059436	1.458	0.14483	0.99987
Nufip1	27275	-0.084562	388.94	0.058006	-1.4578	0.14489	0.99987
Gm12166	100039624	0.025657	2.6765	0.017601	1.4577	0.14491	0.99987
Rplp1	56040	0.075898	7306.3	0.052086	1.4572	0.14507	0.99987
Mgat5b	268510	0.090775	2535.3	0.062301	1.457	0.14511	0.99987
Eif3f	66085	0.063469	2724.7	0.043565	1.4569	0.14515	0.99987
Gm7468	665056	0.035811	5.0334	0.024589	1.4564	0.14528	0.99987
Sipa1l2	244668	-0.08694	2468.6	0.059707	-1.4561	0.14536	0.99987
Srp54a	24067	0.093289	385.61	0.064077	1.4559	0.14542	0.99987
Ubqln2	54609	0.067752	6167	0.046537	1.4559	0.14543	0.99987
Atxn7	246103	-0.073746	1087.2	0.050669	-1.4554	0.14555	0.99987
Abhd3	106861	-0.083176	1565.2	0.057151	-1.4554	0.14557	0.99987
Mak16	67920	0.069242	599.94	0.04759	1.455	0.14567	0.99987
Slc4a1	20533	-0.031474	3.5029	0.021638	-1.4546	0.14579	0.99987
Klhdc4	234825	-0.07459	649.98	0.051292	-1.4542	0.14588	0.99987
Jade1	269424	0.075262	1743.1	0.05178	1.4535	0.14608	0.99987
Relb	19698	-0.091678	169.87	0.063079	-1.4534	0.14612	0.99987
Ywhaz	22631	0.063109	27723	0.043429	1.4531	0.14618	0.99987
Cox7b2	78174	0.02828	3.8236	0.019464	1.4529	0.14625	0.99987
Evc2	68525	-0.091801	226.15	0.063185	-1.4529	0.14625	0.99987
Nt5dc2	70021	0.093088	134.57	0.064074	1.4528	0.14628	0.99987
Tifab	212937	0.091006	80.258	0.062676	1.452	0.1465	0.99987
Scamp1	107767	0.061799	7444.5	0.042562	1.452	0.14651	0.99987
Dlx1	13390	-0.090357	1165.9	0.062287	-1.4506	0.14688	0.99987
Myo15b	217328	-0.066917	37.771	0.04613	-1.4506	0.14689	0.99987
Cobl	12808	0.09294	1622.6	0.064078	1.4504	0.14694	0.99987
Gm14150	100043840	-0.059879	12.839	0.041288	-1.4503	0.14698	0.99987
Psg25	114868	-0.070931	22.498	0.048919	-1.45	0.14707	0.99987
Acmsd	266645	0.063115	17.014	0.04353	1.4499	0.14708	0.99987
Prr15	78004	-0.066129	15.338	0.045613	-1.4498	0.14712	0.99987
Taf9b	407786	0.069271	647.1	0.047782	1.4497	0.14714	0.99987
Fli1	14247	0.09289	124.76	0.064075	1.4497	0.14714	0.99987
Rph3a	19894	-0.089327	9662.7	0.06162	-1.4496	0.14716	0.99987
Gm10327	100041399	0.03051	3.7847	0.021048	1.4495	0.14719	0.99987
Inpp5a	212111	0.057047	2055.1	0.03936	1.4494	0.14723	0.99987
AI413582	106672	-0.08558	622.04	0.059056	-1.4491	0.1473	0.99987
Cspp1	211660	-0.0838	895.35	0.057844	-1.4487	0.14741	0.99987
Pld4	104759	0.092749	187.74	0.064037	1.4484	0.14752	0.99987
Rasgef1a	70727	0.080895	8390.8	0.055854	1.4483	0.14752	0.99987
Tsc22d1	21807	0.069491	11157	0.047982	1.4483	0.14754	0.99987
Trim12a	76681	0.092244	97.723	0.063704	1.448	0.14762	0.99987
C030005K15Rik	791295	-0.054841	12.122	0.037877	-1.4479	0.14766	0.99987
Ulk2	29869	0.060001	3053	0.041452	1.4475	0.14776	0.99987
Csgalnact1	234356	-0.074451	711.11	0.051441	-1.4473	0.14781	0.99987
Rrm2b	382985	0.07054	1026.8	0.048749	1.447	0.1479	0.99987
Avp	11998	-0.025715	2.0266	0.017775	-1.4467	0.14797	0.99987
Ddx6	13209	0.06139	5521.9	0.042434	1.4467	0.14798	0.99987
Morc3	338467	0.073589	604.89	0.05088	1.4463	0.14809	0.99987
Erich3	209601	0.092478	1567.5	0.063956	1.446	0.14818	0.99987
Zdhhc23	332175	-0.09127	293.35	0.063121	-1.4459	0.14819	0.99987
Gm15847	667127	0.038638	7.2333	0.026722	1.4459	0.1482	0.99987
Gm7276	639653	-0.089185	62.726	0.06171	-1.4452	0.14839	0.99987
Cckbr	12426	-0.08931	782.6	0.061824	-1.4446	0.14858	0.99987
Mc4r	17202	0.064343	50.149	0.044542	1.4445	0.14858	0.99987
2810039B14Rik	72665	-0.090891	168.85	0.062966	-1.4435	0.14888	0.99987
Atf3	11910	0.083929	67.201	0.058174	1.4427	0.1491	0.99987
Plxna3	18846	-0.092422	591.22	0.064062	-1.4427	0.14911	0.99987
Pappa	18491	-0.07006	26.203	0.04857	-1.4425	0.14917	0.99987
Gm3373	100036568	-0.020774	9.7711	0.014402	-1.4424	0.14918	0.99987
Pate2	330921	-0.057116	12.834	0.039612	-1.4419	0.14933	0.99987
Kbtbd7	211255	0.062232	1271.7	0.043163	1.4418	0.14935	0.99987
Ctla2a	13024	0.092328	109.78	0.064041	1.4417	0.14938	0.99987
Bag2	213539	-0.091289	165.43	0.06333	-1.4415	0.14945	0.99987
Dnal4	54152	0.076062	1053.3	0.052769	1.4414	0.14947	0.99987
Olfr558	259097	0.055474	11.661	0.038488	1.4413	0.14949	0.99987
Gm6564	625219	-0.019953	1.1644	0.013844	-1.4413	0.14951	0.99987
Lnx2	140887	-0.092323	244.71	0.064067	-1.441	0.14958	0.99987
Usp44	327799	-0.020638	1.1571	0.014327	-1.4405	0.14971	0.99987
Nrip1	268903	0.079453	1095	0.055161	1.4404	0.14976	0.99987
Grhl2	252973	-0.063767	15.752	0.044272	-1.4404	0.14977	0.99987
Gm13260	100418223	-0.02235	1.4725	0.015522	-1.4399	0.1499	0.99987
Cdk18	18557	-0.090502	1281.4	0.062855	-1.4398	0.14991	0.99987
Aph1b	208117	-0.071953	898.8	0.049976	-1.4398	0.14993	0.99987
Dclre1b	140917	-0.088078	307.25	0.061191	-1.4394	0.15004	0.99987
Dpm3	68563	0.089286	225.86	0.062033	1.4393	0.15006	0.99987
Leng8	232798	-0.091949	5587.5	0.063887	-1.4392	0.15008	0.99987
Ncmap	230822	0.075132	21.193	0.052205	1.4392	0.15011	0.99987
Dnah10	56087	-0.086323	61.707	0.059988	-1.439	0.15015	0.99987
Gm5224	383218	-0.025545	2.1052	0.017757	-1.4386	0.15028	0.99987
Pnldc1	240023	-0.076693	28.927	0.053327	-1.4382	0.15039	0.99987
Rcor2	104383	-0.090546	433.73	0.062963	-1.4381	0.15041	0.99987
Ccpg1os	546143	-0.091809	93.262	0.063846	-1.438	0.15044	0.99987
Pkhd1	241035	-0.022301	1.4574	0.01551	-1.4379	0.15047	0.99987
Socs5	56468	0.054534	3797.5	0.037929	1.4378	0.15049	0.99987
Tbc1d9	71310	-0.074797	2835.4	0.052031	-1.4376	0.15056	0.99987
Sp3	20687	0.062624	1436.1	0.043569	1.4374	0.15062	0.99987
Atp8b1	54670	-0.086674	97.64	0.06031	-1.4372	0.15067	0.99987
Gm4889	234159	-0.038115	8.7619	0.026524	-1.437	0.15072	0.99987
Nlgn3	245537	0.073616	3183.7	0.051233	1.4369	0.15074	0.99987
Tnfsf13	69583	-0.081218	37.152	0.056526	-1.4368	0.15077	0.99987
Nr1h5	381463	0.041061	6.0757	0.028588	1.4363	0.15092	0.99987
Rnase10	75019	-0.026799	2.0092	0.018661	-1.4361	0.15099	0.99987
Fam219a	71901	-0.048519	5908.8	0.033792	-1.4358	0.15105	0.99987
Trnp1	69539	0.075649	6149.2	0.052687	1.4358	0.15105	0.99987
Hemk1	69536	-0.090976	372.78	0.063363	-1.4358	0.15106	0.99987
Fam71f2	245884	0.054962	9.0593	0.038288	1.4355	0.15114	0.99987
4930453N24Rik	67609	0.076662	550.02	0.053424	1.435	0.1513	0.99987
Cklf	75458	0.072021	34.642	0.050203	1.4346	0.1514	0.99987
St3gal1	20442	-0.084826	1336.1	0.05915	-1.4341	0.15155	0.99987
Nrbp2	223649	-0.086944	1870.2	0.060627	-1.4341	0.15155	0.99987
Ssbp1	381760	-0.083692	439.27	0.05836	-1.4341	0.15156	0.99987
Trdn	76757	-0.058062	12.142	0.04051	-1.4333	0.15177	0.99987
Tusc3	80286	0.072442	4567.8	0.05055	1.4331	0.15184	0.99987
Gm8234	666680	-0.047626	7.5666	0.033235	-1.433	0.15185	0.99987
Gm15821	100502931	0.03168	2.5847	0.022108	1.433	0.15186	0.99987
Gm15798	100505355	0.033868	3.4212	0.023647	1.4323	0.15207	0.99987
Spdl1	70385	-0.053933	13.969	0.037664	-1.4319	0.15216	0.99987
Atp11b	76295	-0.086787	2968.4	0.060633	-1.4313	0.15233	0.99987
Ncdn	26562	0.087081	41328	0.060861	1.4308	0.15248	0.99987
Rnf212	671564	-0.057897	13.133	0.040469	-1.4306	0.15254	0.99987
Get4	67604	0.069099	1524.9	0.048329	1.4298	0.15279	0.99987
Pdpk1	18607	0.076328	4339.6	0.053397	1.4294	0.15288	0.99987
Morc2b	240069	-0.08519	66.073	0.0596	-1.4293	0.1529	0.99987
Gm6963	629337	0.022707	1.822	0.015887	1.4293	0.15292	0.99987
Sigirr	24058	0.076405	45.033	0.053473	1.4289	0.15304	0.99987
Gm18829	100417792	-0.033251	3.7664	0.023274	-1.4287	0.1531	0.99987
Gls2	216456	-0.088638	517.98	0.062049	-1.4285	0.15314	0.99987
Mtbp	105837	-0.086271	61.453	0.060396	-1.4284	0.15317	0.99987
Epyc	13516	0.084415	188.92	0.059101	1.4283	0.1532	0.99987
Enpp3	209558	0.0659	20.08	0.046143	1.4282	0.15324	0.99987
Rps20	67427	0.069159	1926	0.048431	1.428	0.15329	0.99987
Ces2b	234669	-0.088985	66.67	0.062319	-1.4279	0.15332	0.99987
Dsg2	13511	-0.091489	177.02	0.064074	-1.4279	0.15333	0.99987
Itgax	16411	0.028359	4.0376	0.019878	1.4267	0.15368	0.99987
Gfra1	14585	0.076413	2715.2	0.053563	1.4266	0.15369	0.99987
Gm16378	100043225	-0.025119	2.4859	0.017618	-1.4258	0.15394	0.99987
Rdh9	103142	-0.090149	62.757	0.063244	-1.4254	0.15404	0.99987
Kcna7	16495	0.013437	0.63808	0.0094309	1.4248	0.15423	0.99987
Tas1r1	110326	0.089825	86.433	0.063049	1.4247	0.15425	0.99987
Musk	18198	0.074468	83.003	0.052273	1.4246	0.15427	0.99987
2810047C21Rik1	72716	-0.024541	2.9118	0.017227	-1.4246	0.15428	0.99987
Crcp	12909	0.072194	525.6	0.05068	1.4245	0.1543	0.99987
Med13l	76199	0.072563	3402	0.05095	1.4242	0.15438	0.99987
Rpl27	19942	-0.084861	355.79	0.059603	-1.4238	0.15451	0.99987
Cxxc5	67393	-0.085825	1986.3	0.060294	-1.4234	0.15461	0.99987
Clec3b	21922	0.054941	30.805	0.03861	1.423	0.15474	0.99987
Rhob	11852	0.058738	10274	0.041289	1.4226	0.15485	0.99987
Sycp2l	637277	-0.046911	6.7168	0.03298	-1.4224	0.15491	0.99987
Ppp1r9b	217124	0.067197	41615	0.047245	1.4223	0.15494	0.99987
Mast1	56527	-0.087386	1885.2	0.061445	-1.4222	0.15498	0.99987
Frmd5	228564	-0.07624	1430.2	0.053615	-1.422	0.15503	0.99987
Gm26596	544737	-0.068463	26.957	0.048152	-1.4218	0.15507	0.99987
Golph3l	229593	-0.074251	410.08	0.052225	-1.4218	0.1551	0.99987
Nfasc	269116	-0.060138	11813	0.042325	-1.4209	0.15536	0.99987
Sars	20226	-0.0562	4736.6	0.039555	-1.4208	0.15538	0.99987
Furin	18550	-0.071739	1028.6	0.050499	-1.4206	0.15543	0.99987
Paip2b	232164	0.048934	2068.5	0.034447	1.4206	0.15544	0.99987
Pnp2	667034	0.088383	113.35	0.062217	1.4206	0.15545	0.99987
Pggt1b	225467	0.085944	372.07	0.060519	1.4201	0.15557	0.99987
Spaca6	75202	-0.090684	751.65	0.063859	-1.4201	0.15559	0.99987
Qpct	70536	0.090227	371.18	0.063541	1.42	0.15561	0.99987
Gdf15	23886	-0.02657	1.9761	0.018713	-1.4199	0.15563	0.99987
Nol9	74035	0.077826	614.99	0.054821	1.4196	0.15571	0.99987
Nova2	384569	0.067512	2854.5	0.047556	1.4196	0.15571	0.99987
Chm	12662	0.072252	1332.8	0.050905	1.4193	0.1558	0.99987
Vcan	13003	-0.069332	823.23	0.048848	-1.4193	0.1558	0.99987
Gtpbp4	69237	0.070527	946.13	0.049692	1.4193	0.15582	0.99987
Ppp1r2-ps4	623488	0.018854	1.4124	0.013289	1.4188	0.15597	0.99987
Erc2	238988	0.075443	4788.6	0.053175	1.4188	0.15597	0.99987
Pura	19290	0.073038	1635.3	0.051485	1.4186	0.156	0.99987
Sez6l	56747	-0.082757	3293.4	0.058351	-1.4183	0.15611	0.99987
Zfp800	627049	0.088526	312.9	0.062422	1.4182	0.15614	0.99987
Ercc6l	236930	0.050371	9.2482	0.035532	1.4176	0.1563	0.99987
Hyal1	15586	-0.090655	210.61	0.063967	-1.4172	0.15642	0.99987
Gm15495	100418005	-0.016875	0.79129	0.011908	-1.4172	0.15643	0.99987
Arhgef9	236915	0.073325	11863	0.051741	1.4172	0.15644	0.99987
Lrrc18	67580	-0.052898	10.058	0.037349	-1.4163	0.15668	0.99987
Arpp21	74100	0.090686	26079	0.064055	1.4158	0.15684	0.99987
Gm17893	100416053	0.028867	2.1907	0.020392	1.4156	0.15689	0.99987
Gm16061	102641305	-0.029837	2.4897	0.021084	-1.4152	0.15702	0.99987
Tsga10ip	78306	-0.025986	1.983	0.018363	-1.4151	0.15703	0.99987
Prkcz	18762	0.056972	9881.4	0.040266	1.4149	0.1571	0.99987
Msantd3	66665	-0.08347	319.36	0.059003	-1.4147	0.15716	0.99987
Bnc2	242509	-0.078936	48.397	0.055802	-1.4146	0.1572	0.99987
Mmp23	26561	-0.071986	27.196	0.050899	-1.4143	0.15727	0.99987
Rgl1	19731	0.073667	3319.6	0.052088	1.4143	0.15728	0.99987
Nfat5	54446	-0.05975	3111.1	0.042255	-1.414	0.15735	0.99987
Gm15928	102639554	0.022354	1.7162	0.015814	1.4136	0.15748	0.99987
Zdhhc12	66220	0.090194	115.14	0.06382	1.4133	0.15758	0.99987
Lgals1-ps2	102632642	0.027876	3.8354	0.019727	1.4131	0.15763	0.99987
Arcn1	213827	0.054612	3068.6	0.038649	1.413	0.15765	0.99987
Synj2	20975	-0.090453	2005.3	0.064028	-1.4127	0.15774	0.99987
Alad	17025	0.079572	488.63	0.056331	1.4126	0.15778	0.99987
Fhl1	14199	-0.072614	2371.5	0.051415	-1.4123	0.15786	0.99987
Tmem38a	74166	-0.053812	2748.3	0.038115	-1.4118	0.158	0.99987
Ybx2	53422	-0.087392	69.316	0.061905	-1.4117	0.15803	0.99987
1600014C23Rik	72240	0.025394	1.865	0.017989	1.4116	0.15806	0.99987
Gm7545	665233	0.012994	0.62352	0.0092079	1.4112	0.15819	0.99987
Orai3	269999	0.088262	275.02	0.062551	1.411	0.15824	0.99987
Il17ra	16172	-0.088126	443	0.062456	-1.411	0.15824	0.99987
Rpl23a	268449	0.068225	4422.8	0.048359	1.4108	0.1583	0.99987
Fhl2	14200	-0.08923	452.67	0.063253	-1.4107	0.15834	0.99987
Gcc1	74375	0.062519	790.8	0.044325	1.4105	0.1584	0.99987
Zfp759	268670	0.089056	157.27	0.063143	1.4104	0.15843	0.99987
Gm26509	105246677	-0.026202	2.4211	0.018584	-1.4099	0.15856	0.99987
Brdt	114642	-0.083558	352.53	0.059273	-1.4097	0.15862	0.99987
Sema3f	20350	0.089397	501.68	0.063436	1.4092	0.15876	0.99987
Tpst1	22021	0.076136	1124.5	0.054034	1.409	0.15883	0.99987
Mup-ps26	115066726	-0.016248	0.9591	0.011533	-1.4089	0.15887	0.99987
Zfp654	72020	0.073494	698.12	0.05217	1.4087	0.15891	0.99987
Gm4959	242809	0.019822	1.3078	0.014075	1.4084	0.15902	0.99987
Dlx3	13393	-0.056277	14.458	0.039977	-1.4077	0.15922	0.99987
Sco2	100126824	-0.088574	96.6	0.062927	-1.4076	0.15925	0.99987
Gm8956	668063	-0.083564	47.315	0.05937	-1.4075	0.15927	0.99987
Strip1	229707	-0.082692	1208.9	0.058751	-1.4075	0.15928	0.99987
[truncated: 15,419 more rows]

## Sheet: S3 - BDPP 5mg v H2O Ctrl
Symbols	EntrezID	logFC	baseMean	lfcSE	stat	P.Value	adj.P.Val
Tsc22d3	14605	-0.23868	2060.9	0.052071	-4.5837	4.5689e-06	0.033875
Sox21	223227	0.24225	839.74	0.053778	4.5047	6.6479e-06	0.033875
Fbn1	14118	-0.26585	235.67	0.059363	-4.4784	7.5205e-06	0.033875
Rps29	20090	0.21171	2565.7	0.047327	4.4733	7.7028e-06	0.033875
Necab1	69352	-0.20628	3277.8	0.049394	-4.1761	2.9653e-05	0.10432
Rpl36	54217	0.16369	1628.4	0.039794	4.1134	3.8993e-05	0.11432
Lyz2	17105	0.23935	176.67	0.059284	4.0373	5.4072e-05	0.13588
Rps28	54127	0.17698	1849.3	0.044495	3.9776	6.9622e-05	0.15309
Pdk4	27273	-0.21573	425.78	0.055224	-3.9065	9.3653e-05	0.17101
Gm10131	100042777	0.22728	126.93	0.058344	3.8955	9.7979e-05	0.17101
Ldlr	16835	-0.18672	823.63	0.048195	-3.8743	0.00010694	0.17101
Ccdc73	211936	-0.21012	320.49	0.054735	-3.8389	0.00012361	0.1812
Tnni3	21954	-0.20126	57.764	0.053312	-3.7752	0.00015988	0.21634
Btg2	12227	-0.19966	553.03	0.054371	-3.6722	0.00024048	0.28772
Rplp1	56040	0.16569	7925.3	0.045183	3.6671	0.00024534	0.28772
Rpl29	19944	0.15717	3229.1	0.043414	3.6202	0.00029436	0.30773
Gm7536	665189	0.15863	2288.2	0.043851	3.6176	0.0002974	0.30773
Gm26596	544737	-0.1481	23.196	0.041217	-3.5933	0.00032656	0.31914
Ddit4l	73284	0.2118	299.32	0.059329	3.5699	0.00035711	0.32523
Cldn5	12741	0.20879	1205.8	0.059315	3.52	0.00043147	0.32523
Cpne9	211232	-0.19678	341.16	0.056215	-3.5005	0.00046443	0.32523
Klrg2	74253	0.16831	24.706	0.048229	3.4897	0.0004835	0.32523
Cfap70	76670	-0.115	11.577	0.032982	-3.4869	0.00048863	0.32523
Gm11808	666586	0.15416	4009.6	0.044278	3.4817	0.00049822	0.32523
Spred2	114716	0.15775	2390.3	0.045486	3.4682	0.00052402	0.32523
Sox2	20674	0.17239	1706.8	0.049712	3.4678	0.00052477	0.32523
Rps20	67427	0.14319	2071.4	0.041485	3.4516	0.00055721	0.32523
Swt1	66875	-0.19539	408.98	0.056665	-3.4481	0.00056452	0.32523
Spta1	20739	-0.092149	5.6989	0.026747	-3.4452	0.00057054	0.32523
Nt5c	50773	0.16322	587.28	0.047398	3.4437	0.00057381	0.32523
Dsg1c	211924	-0.16818	137.71	0.048873	-3.441	0.00057947	0.32523
Uvssa	71101	-0.19763	407.46	0.057931	-3.4115	0.00064602	0.32523
Rps15	20054	0.1581	5320.7	0.046353	3.4107	0.00064796	0.32523
P2ry12	70839	0.15836	850.2	0.046452	3.4092	0.00065163	0.32523
mt-Nd3	17718	0.15095	16523	0.044408	3.3992	0.00067579	0.32523
Rplp2	67186	0.15091	2390.2	0.044427	3.3968	0.00068179	0.32523
Matn2	17181	-0.18609	497.92	0.054874	-3.3913	0.00069561	0.32523
Rps26	27370	0.14061	2163.8	0.041495	3.3886	0.00070256	0.32523
Jun	16476	-0.16579	1823.9	0.049447	-3.3529	0.00079979	0.34504
Cngb1	333329	-0.15871	31.514	0.047356	-3.3514	0.00080416	0.34504
Ppp1r14b	18938	0.19065	561.64	0.056886	3.3513	0.0008042	0.34504
B4galt2	53418	0.14619	2491.5	0.043743	3.3421	0.00083151	0.34827
Gm12070	654472	-0.14032	24.672	0.0422	-3.3251	0.0008839	0.35792
Ybx3	56449	0.1614	905.28	0.048592	3.3215	0.00089526	0.35792
Insig1	231070	-0.18067	2599.7	0.054827	-3.2953	0.00098321	0.36901
Cd93	17064	0.19304	361.92	0.05863	3.2924	0.00099329	0.36901
Cc2d2a	231214	-0.16702	691.72	0.050793	-3.2882	0.0010083	0.36901
Serp2	72661	0.1423	1404.4	0.04335	3.2825	0.0010288	0.36901
H2-K1	14972	0.16218	831.55	0.049436	3.2807	0.0010355	0.36901
Lss	16987	-0.13477	1386.6	0.041185	-3.2722	0.0010672	0.36901
Edrf1	214764	-0.15358	824.42	0.046944	-3.2715	0.0010698	0.36901
Yap1	22601	0.17278	1060.5	0.052999	3.2601	0.0011138	0.36937
Limd2	67803	0.13732	1609.5	0.04216	3.257	0.001126	0.36937
Rps5	20103	0.12764	3054.6	0.039213	3.255	0.0011339	0.36937
Tob2	57259	-0.13686	1257.1	0.042393	-3.2284	0.0012447	0.39617
Icam1	15894	0.17437	69.199	0.054073	3.2247	0.0012612	0.39617
Akap14	434756	-0.11294	11.093	0.035323	-3.1974	0.001387	0.41893
Pfdn5	56612	0.14364	2088.4	0.044969	3.1942	0.0014022	0.41893
Gstt3	103140	-0.18914	164.41	0.059255	-3.192	0.001413	0.41893
Cyth4	72318	0.16741	359.27	0.052654	3.1794	0.0014757	0.41893
G430095P16Rik	619292	-0.070687	3.498	0.022238	-3.1787	0.0014795	0.41893
Rpl37a	19981	0.15921	2401.6	0.050134	3.1757	0.0014948	0.41893
Rpl39	67248	0.13965	1217.9	0.04399	3.1746	0.0015003	0.41893
Rps27	57294	0.14405	2155.7	0.045703	3.152	0.0016218	0.44575
Slc20a1	20515	-0.10691	4274	0.034088	-3.1362	0.0017118	0.45787
Tpd52l1	21987	0.18601	546.61	0.059335	3.1349	0.0017191	0.45787
Rpl34	68436	0.13411	1999.2	0.042837	3.1307	0.0017439	0.45787
Dusp14	56405	0.16249	1067.8	0.052147	3.1161	0.0018327	0.4704
Gm973	381260	-0.17725	228.46	0.05693	-3.1135	0.0018487	0.4704
Tgtp2	100039796	0.13678	32.912	0.044123	3.0999	0.0019359	0.4704
Drc7	330830	-0.086988	7.6665	0.028063	-3.0997	0.0019369	0.4704
Pfkfb3	170768	0.12797	1682.2	0.041363	3.0937	0.0019766	0.4704
Plxna4	243743	-0.14436	3377.1	0.046665	-3.0936	0.0019775	0.4704
Tgm2	21817	0.17022	583.21	0.055028	3.0934	0.0019788	0.4704
Th	21823	0.18206	197.26	0.059283	3.071	0.0021333	0.4979
C1qtnf4	67445	0.11084	5809.2	0.036123	3.0685	0.0021511	0.4979
Ppp2cb	19053	0.14154	2743.5	0.046359	3.0532	0.002264	0.51343
Slitrk5	75409	0.11525	1825.1	0.037768	3.0516	0.0022766	0.51343
Rmnd5b	66089	0.13951	1102.8	0.04606	3.0289	0.0024548	0.54662
Zfp746	69228	0.12365	909.23	0.040999	3.0159	0.0025624	0.56343
Nme2	18103	0.13158	1134.4	0.043721	3.0096	0.0026163	0.56818
Slc43a2	215113	-0.12613	2400.5	0.042135	-2.9934	0.0027585	0.57236
Rpl7a	27176	0.10528	4443	0.035187	2.9921	0.0027706	0.57236
Synpr	72003	0.17544	3247.5	0.058637	2.992	0.0027716	0.57236
Hpgd	15446	0.17523	155.21	0.058809	2.9795	0.0028868	0.57236
Setdb2	239122	-0.17675	124.49	0.059364	-2.9775	0.0029066	0.57236
Ube2t	67196	-0.17249	66.854	0.057975	-2.9752	0.0029283	0.57236
Rps24	20088	0.13483	3771	0.045319	2.9751	0.002929	0.57236
Ddc	13195	-0.16366	340.97	0.055101	-2.9702	0.0029757	0.57236
Kctd9	105440	-0.16346	465.37	0.055037	-2.9699	0.0029789	0.57236
Rwdd3	66568	-0.17619	122.24	0.05935	-2.9686	0.0029915	0.57236
Nefm	18040	-0.16046	11021	0.054088	-2.9666	0.0030108	0.57236
Rpl26	19941	0.13973	3936.8	0.047126	2.9651	0.003026	0.57236
Rpl27a	26451	0.13901	2001.2	0.047023	2.9562	0.003115	0.58293
Arf6	11845	0.11863	1726.9	0.040213	2.95	0.0031781	0.58727
Ralyl	76897	-0.12052	1326.3	0.040892	-2.9474	0.0032049	0.58727
Ints6	18130	-0.13935	800.61	0.047369	-2.9418	0.0032629	0.59172
Pik3ip1	216505	-0.14329	939.79	0.048832	-2.9343	0.0033427	0.60002
Gpx1	14775	0.13661	1624.7	0.046706	2.9248	0.0034471	0.60287
Mogs	57377	0.12874	733.17	0.044068	2.9214	0.0034843	0.60287
Atp5l	27425	0.11909	2177.9	0.040789	2.9195	0.0035056	0.60287
Upk3bl	69665	-0.073665	3.9733	0.025246	-2.9178	0.0035247	0.60287
Slco5a1	240726	-0.17294	475.5	0.059291	-2.9167	0.0035372	0.60287
Rpl38	67671	0.14645	1551.3	0.05026	2.9139	0.0035698	0.60287
Adam7	11500	-0.073668	8.4055	0.025304	-2.9114	0.0035985	0.60287
Prpf39	328110	-0.11471	1446.9	0.039538	-2.9012	0.0037168	0.61681
Rab8b	235442	0.12056	1103	0.041619	2.8968	0.0037698	0.61698
Cd74	16149	0.15526	63.299	0.05368	2.8923	0.0038246	0.61698
Hras	15461	0.14118	3738.3	0.048854	2.8899	0.0038535	0.61698
Fam229b	66337	-0.16008	455.35	0.0554	-2.8895	0.0038581	0.61698
Sema4a	20351	-0.13702	1047.5	0.047503	-2.8845	0.0039209	0.61813
Chrm1	12669	0.11096	4565.1	0.038483	2.8833	0.0039355	0.61813
Gm14296	102639598	-0.12138	1401.4	0.042157	-2.8793	0.0039859	0.62049
Nrarp	67122	0.13623	1473.8	0.047441	2.8716	0.0040836	0.62938
Chrna1	11435	-0.13412	23.913	0.046744	-2.8692	0.0041146	0.62938
Acads	11409	0.16184	180.6	0.056535	2.8626	0.0042016	0.6332
Chchd2	14004	0.10075	4908.3	0.035206	2.8619	0.0042115	0.6332
Mapk15	332110	-0.065146	4.4296	0.022788	-2.8588	0.0042526	0.6339
Zfp438	240186	-0.16935	140.36	0.059293	-2.8561	0.0042882	0.6339
Btbd8	100503185	-0.16629	72.463	0.058462	-2.8443	0.0044506	0.65242
Dlgap3	242667	0.12472	16672	0.043893	2.8415	0.0044899	0.65275
Rpl9	20005	0.12151	5990.6	0.042845	2.836	0.004568	0.65805
Map3k11	26403	0.12489	1179.3	0.044098	2.832	0.0046258	0.65805
Pole	18973	-0.16492	64.138	0.058297	-2.829	0.0046697	0.65805
Gm4070	100042856	0.15189	192.62	0.053699	2.8285	0.004676	0.65805
Ocstamp	74614	-0.14923	42.966	0.052942	-2.8188	0.0048201	0.66614
Evpl	14027	-0.15161	504.69	0.053871	-2.8143	0.0048881	0.66614
Ccny	67974	0.10201	3687	0.03626	2.8132	0.0049048	0.66614
Adam21	56622	-0.11367	17.855	0.040428	-2.8117	0.0049282	0.66614
Tgtp1	21822	0.12004	24.79	0.042723	2.8098	0.0049565	0.66614
Ubtd2	327900	0.13315	419.22	0.047391	2.8096	0.0049607	0.66614
Chsy1	269941	0.14189	512.15	0.050604	2.8039	0.0050491	0.67287
Vti1b	53612	0.12163	4150.6	0.043485	2.7971	0.0051556	0.68178
Arrdc3	105171	-0.13996	1715.8	0.050173	-2.7896	0.0052781	0.68178
Dmrta2	242620	0.15465	49.245	0.055486	2.7873	0.0053156	0.68178
Trib2	217410	0.13885	1160.4	0.049852	2.7852	0.0053487	0.68178
Irgm2	54396	0.16331	123.38	0.058709	2.7817	0.0054083	0.68178
Rpl13	270106	0.12078	7327.1	0.043451	2.7797	0.0054411	0.68178
Gchfr	320415	-0.061663	4.8828	0.022191	-2.7787	0.005457	0.68178
Ctcf	13018	0.083183	2178.8	0.029937	2.7786	0.0054599	0.68178
Casz1	69743	-0.1633	397.97	0.058782	-2.7781	0.0054673	0.68178
Rab37	58222	-0.16433	143.72	0.059198	-2.776	0.0055035	0.68178
Aph1c	68318	0.15485	241.24	0.055938	2.7682	0.0056366	0.69338
Gm11962	382478	-0.072114	5.6194	0.026119	-2.7609	0.0057637	0.7041
Qrich1	69232	0.089929	1986.9	0.032647	2.7546	0.005876	0.71286
Rps23	66475	0.1269	2999	0.046219	2.7457	0.0060391	0.72306
Lsm1	67207	0.13582	369.09	0.049562	2.7404	0.006136	0.72306
Rps11	27207	0.12273	4522.3	0.044788	2.7402	0.00614	0.72306
Hs3st4	628779	0.16265	1583.1	0.059364	2.7399	0.0061466	0.72306
Dcun1d1	114893	0.11798	1303.6	0.043101	2.7373	0.0061941	0.72306
Gm14391	665001	-0.1614	1893.5	0.059031	-2.7342	0.0062536	0.72306
Bud13	215051	-0.13727	305.49	0.050283	-2.73	0.0063339	0.72306
Gm29666	108168254	-0.15997	237.13	0.058651	-2.7276	0.0063805	0.72306
Gnb4	14696	0.13659	2012.8	0.050081	2.7273	0.0063851	0.72306
Gbp4	17472	0.16103	90.461	0.059128	2.7234	0.0064605	0.72306
Iigp1	60440	0.12711	36.449	0.046732	2.7199	0.0065296	0.72306
Ddx60	234311	-0.13888	40.136	0.051071	-2.7193	0.0065425	0.72306
Tmod1	21916	-0.13038	2079.4	0.047954	-2.7188	0.0065513	0.72306
Akt1	11651	0.094007	4958.6	0.034588	2.7179	0.0065692	0.72306
Rpl10a	19896	0.10819	2728.3	0.039839	2.7156	0.0066157	0.72306
Zfp365	216049	0.10754	17120	0.039603	2.7155	0.0066177	0.72306
Ccr5	12774	0.15944	161.35	0.058823	2.7104	0.0067193	0.72602
Bcat2	12036	-0.14304	337.35	0.05278	-2.71	0.0067273	0.72602
Blm	12144	-0.16035	137.94	0.059321	-2.7031	0.0068701	0.7369
Gm11127	100529082	-0.13691	46.949	0.050835	-2.6932	0.0070772	0.74512
Itpka	228550	0.11835	3443.4	0.04398	2.691	0.0071234	0.74512
Trim43c	666731	-0.1186	18.241	0.044103	-2.6892	0.0071619	0.74512
Camta1	100072	-0.096734	7858.9	0.036003	-2.6868	0.0072138	0.74512
Krt12	268482	-0.15886	976.99	0.059155	-2.6855	0.0072425	0.74512
Socs5	56468	0.089131	4012.5	0.0332	2.6846	0.0072606	0.74512
Nt5c2	76952	-0.093762	2100	0.034932	-2.6842	0.0072709	0.74512
Rtp4	67775	0.15049	65.493	0.056114	2.6818	0.0073229	0.74512
Elmod2	244548	-0.12048	653.07	0.044963	-2.6795	0.0073728	0.74512
Sema5b	20357	-0.15802	1249.2	0.059045	-2.6763	0.0074439	0.74512
Agap3	213990	0.09306	6984.4	0.03479	2.6749	0.0074758	0.74512
Fxyd7	57780	0.14886	271.73	0.055689	2.673	0.0075172	0.74512
Prdm12	381359	-0.14589	73.081	0.054625	-2.6708	0.007568	0.74512
Fan1	330554	-0.1477	367.46	0.055337	-2.6691	0.0076049	0.74512
Hmmr	15366	-0.15024	50.939	0.056308	-2.6682	0.007627	0.74512
Olfr558	259097	0.10116	14.397	0.037916	2.6679	0.0076337	0.74512
Axin1	12005	0.10539	821	0.039524	2.6664	0.0076668	0.74512
Rpl37	67281	0.14008	2121.2	0.052617	2.6624	0.0077595	0.74999
Dsc2	13506	-0.10769	17.454	0.040552	-2.6556	0.0079164	0.75935
Nudt17	78373	-0.15042	59.118	0.056691	-2.6533	0.0079703	0.75935
Tnr	21960	-0.11646	5940.9	0.043902	-2.6527	0.0079859	0.75935
Gm9843	100039316	0.13015	2804	0.049188	2.6461	0.0081433	0.7686
Cks1b	54124	0.14458	37.398	0.054698	2.6432	0.0082122	0.7686
Fam171a1	269233	0.1058	3313.8	0.040028	2.6431	0.0082143	0.7686
Phf23	78246	0.1275	1078.3	0.048375	2.6358	0.0083951	0.77735
Nlrp10	244202	-0.11963	40.422	0.045389	-2.6357	0.0083962	0.77735
Tst	22117	0.13771	592.62	0.052301	2.633	0.0084642	0.77954
Gm13889	620695	0.13547	1459.6	0.05155	2.6279	0.0085921	0.7834
Zfp618	72701	-0.15455	484.78	0.058834	-2.6269	0.0086168	0.7834
Arl4d	80981	-0.13087	1050.8	0.049843	-2.6257	0.0086471	0.7834
Colgalt2	269132	-0.1519	205.71	0.057883	-2.6242	0.0086842	0.7834
Rpl8	26961	0.10665	5984	0.040762	2.6165	0.0088836	0.79602
Col25a1	77018	-0.12343	1550.2	0.047197	-2.6153	0.0089146	0.79602
Pou3f3	18993	0.10704	4563.2	0.040998	2.6108	0.0090322	0.80245
Aldh1l1	107747	-0.12683	1852.8	0.048679	-2.6055	0.0091735	0.80959
Tomm7	66169	0.13346	684.85	0.05126	2.6036	0.009224	0.80959
Rab27a	11891	-0.14869	256.94	0.05717	-2.6009	0.009299	0.80959
Ccdc85c	668158	0.14672	1946.5	0.05644	2.5996	0.009333	0.80959
Gm6855	628211	0.063187	3.879	0.02431	2.5993	0.0093426	0.80959
Dmwd	13401	0.091048	3798.6	0.035071	2.5961	0.0094294	0.8131
Rprml	104582	0.13719	1276.8	0.052883	2.5942	0.0094812	0.81358
Erich2	66748	-0.098504	13.427	0.03808	-2.5868	0.0096871	0.81671
Pcdhb2	93873	-0.14697	73.763	0.056848	-2.5853	0.0097302	0.81671
Rpl35	66489	0.12335	2035.1	0.047728	2.5843	0.0097574	0.81671
Pnn	18949	-0.089174	3701.4	0.034519	-2.5833	0.0097856	0.81671
Plppr5	75769	0.092209	1603.6	0.035696	2.5832	0.0097893	0.81671
Akt2-ps	111116	-0.035969	1.4875	0.013925	-2.5829	0.0097963	0.81671
Grk5	14773	0.1383	547.2	0.053754	2.5729	0.010085	0.83252
Fli1	14247	0.15255	137.45	0.0593	2.5724	0.010099	0.83252
Coch	12810	0.14532	489.49	0.056548	2.5698	0.010175	0.83252
Ccdc85b	240514	0.1232	2475.3	0.047945	2.5697	0.010178	0.83252
Ebf1	13591	0.15128	265.36	0.058967	2.5654	0.010304	0.83252
Rpl36a	19982	0.1215	1394.6	0.047362	2.5653	0.01031	0.83252
Csnk1g2	103236	0.10365	5252.6	0.040422	2.5642	0.010341	0.83252
Id3	15903	0.13606	866.12	0.053086	2.563	0.010378	0.83252
Gm8038	666308	-0.062761	4.8728	0.024498	-2.5618	0.010412	0.83252
Nanos1	332397	0.13029	1118.9	0.050969	2.5562	0.010582	0.84226
Babam1	68251	0.097089	1477.4	0.038046	2.5519	0.010713	0.84265
Mrps6	121022	0.13708	498.64	0.053726	2.5514	0.010728	0.84265
Zfp558	72230	-0.13511	43.731	0.052994	-2.5496	0.010786	0.84265
Gm16518	664900	-0.09879	14.841	0.038778	-2.5476	0.010846	0.84265
Grasp	56149	0.11775	2065.6	0.04626	2.5454	0.010916	0.84265
Aff2	14266	-0.15105	201.47	0.059363	-2.5445	0.010942	0.84265
Nek11	208583	-0.14242	60.71	0.055983	-2.5439	0.010962	0.84265
Uqcr10	66152	0.12923	1463.8	0.050822	2.5429	0.010995	0.84265
Myo1g	246177	0.12728	28.86	0.050066	2.5421	0.011018	0.84265
Fcgr3	14131	0.14358	252.69	0.056591	2.5372	0.011175	0.8495
Fitm2	228859	-0.1153	986.91	0.045459	-2.5363	0.011204	0.8495
Ly6a	110454	0.147	443.18	0.058127	2.5289	0.011441	0.86141
Cacna2d2	56808	-0.13412	3464.5	0.053048	-2.5284	0.011459	0.86141
Rps25	75617	0.10841	3124.8	0.043019	2.5201	0.011734	0.87489
Rpl23a	268449	0.11676	4718	0.046333	2.5199	0.011738	0.87489
Enkur	71233	-0.083833	12.736	0.033318	-2.5162	0.011864	0.88062
Pip4k2b	108083	0.073954	4718.2	0.02942	2.5138	0.011945	0.88193
Bri3	55950	0.13	857.85	0.051821	2.5085	0.012124	0.88193
Spock1	20745	-0.09036	4820.7	0.036057	-2.506	0.01221	0.88193
Ankrd27	245886	-0.104	949.16	0.041541	-2.5035	0.012296	0.88193
Spsb1	74646	-0.14601	428.05	0.058348	-2.5025	0.012333	0.88193
Irf8	15900	0.14689	223.06	0.058705	2.5021	0.012345	0.88193
Nsun7	70918	-0.14522	468.51	0.058063	-2.501	0.012385	0.88193
Spred1	114715	0.12124	5043.8	0.048488	2.5004	0.012407	0.88193
1110032A03Rik	68721	0.12033	497.86	0.048135	2.4999	0.012422	0.88193
Olfm3	229759	-0.13508	1153.5	0.054034	-2.4998	0.012425	0.88193
Zfp866	330788	-0.10769	919.45	0.043156	-2.4953	0.012586	0.88193
Nme3	79059	0.13779	415.45	0.05524	2.4944	0.012617	0.88193
Hint2	68917	0.13449	286.22	0.053917	2.4943	0.012619	0.88193
Etnppl	71760	-0.14317	525.07	0.057402	-2.4941	0.012626	0.88193
Plcb4	18798	-0.13073	920.25	0.052444	-2.4927	0.012676	0.88193
Rcc2	108911	0.11342	3332.4	0.045525	2.4914	0.012723	0.88193
Fdft1	14137	-0.10543	1749.9	0.042324	-2.4911	0.012734	0.88193
Gm18830	100417793	0.057185	4.4578	0.022974	2.4892	0.012805	0.88259
Cap1	12331	0.086897	8269.6	0.034926	2.4881	0.012844	0.88259
Ppl	19041	-0.12737	33.325	0.051263	-2.4847	0.012965	0.88525
Mlh1	17350	-0.13196	331.68	0.05312	-2.4842	0.012985	0.88525
Dna2	327762	-0.13665	61.742	0.055059	-2.482	0.013066	0.88525
Dpp10	269109	-0.10844	3210.3	0.04372	-2.4802	0.01313	0.88525
Hnrnpab	15384	0.073385	4972.1	0.029603	2.4789	0.013178	0.88525
Acsl3	74205	-0.12227	6489.8	0.049327	-2.4787	0.013185	0.88525
Csrp2	13008	0.14463	77.33	0.058387	2.477	0.013249	0.88608
Fam181b	58238	0.13349	1016	0.05392	2.4757	0.013298	0.88608
Anxa3	11745	0.13272	367.99	0.053689	2.4719	0.013439	0.889
Zkscan6	52712	0.13041	337.23	0.052835	2.4682	0.01358	0.889
Mro	71263	-0.12162	434.51	0.049297	-2.4671	0.013622	0.889
Eef1b2	55949	0.10871	2773	0.044087	2.4659	0.013667	0.889
Cdk2ap1	13445	0.14627	1129.3	0.059362	2.464	0.013738	0.889
Fam171a2	217219	0.11444	3041.9	0.046475	2.4625	0.013798	0.889
Mnat1	17420	-0.13338	338.62	0.05419	-2.4613	0.013845	0.889
Rps27a	78294	0.10581	3441.8	0.04301	2.46	0.013892	0.889
Rsl1d1	66409	0.11265	936.58	0.045802	2.4596	0.01391	0.889
Rps16	20055	0.11796	2615.7	0.048003	2.4573	0.013998	0.889
Rps18	20084	0.10597	2707	0.043134	2.4567	0.014021	0.889
Rpl13a	22121	0.10655	14312	0.04341	2.4546	0.014106	0.889
Klf15	66277	-0.12983	861.46	0.052918	-2.4535	0.014147	0.889
Ccdc62	208908	-0.14498	117.89	0.059101	-2.4531	0.014164	0.889
Camkk1	55984	0.12383	2537.3	0.050479	2.453	0.014167	0.889
Tmem266	244886	-0.14146	238.03	0.057675	-2.4528	0.014177	0.889
Gm3752	115488284	-0.071646	9.5321	0.029238	-2.4505	0.014267	0.889
Banp	53325	0.14286	836.45	0.058337	2.4489	0.014328	0.889
Slco2b1	101488	0.12987	746.49	0.053058	2.4476	0.01438	0.889
E330034G19Rik	105418	-0.11128	19.993	0.045511	-2.4452	0.014477	0.889
Gsk3a	606496	0.078967	6321.2	0.032303	2.4446	0.014502	0.889
Dok1	13448	0.12603	47.843	0.051561	2.4443	0.014512	0.889
Slain2	75991	0.095487	1002.3	0.039082	2.4433	0.014554	0.889
Snapc2	102209	0.1184	511.85	0.048459	2.4433	0.014555	0.889
Rps4x	20102	0.086514	5472.2	0.035439	2.4412	0.014639	0.89081
Lmbr1l	74775	-0.13961	291.01	0.057281	-2.4374	0.014795	0.89081
Plekhd1	217682	-0.14424	154.68	0.059183	-2.4373	0.014798	0.89081
Pgap3	320655	-0.12985	272.37	0.053283	-2.437	0.014811	0.89081
Ccng2	12452	0.10827	1569.3	0.044473	2.4345	0.014912	0.89081
Sdhaf1	68332	0.13642	367.59	0.056044	2.4341	0.01493	0.89081
Txndc11	106200	0.0966	1029.8	0.039693	2.4337	0.014946	0.89081
Arhgef5	54324	0.14027	208.78	0.057686	2.4317	0.01503	0.89081
Nxf7	170722	-0.1037	20.338	0.042685	-2.4293	0.015128	0.89081
Snrpe	20643	0.12908	340.32	0.053201	2.4262	0.015258	0.89081
Wsb2	59043	0.095656	7904.9	0.039428	2.4261	0.015262	0.89081
Pcdh8	18530	-0.1405	749.96	0.05792	-2.4257	0.015279	0.89081
Myo19	66196	-0.13847	273.63	0.057088	-2.4255	0.015286	0.89081
Hhipl1	214305	-0.14157	216.39	0.058404	-2.4239	0.015354	0.89081
Ube2g1	67128	0.084533	1781.2	0.034924	2.4205	0.015499	0.89081
Rpl6	19988	0.085135	6228.4	0.035208	2.4181	0.015603	0.89081
Mfsd4b4	213332	-0.12773	336.62	0.052872	-2.4159	0.015698	0.89081
Prkg2	19092	0.14071	244.38	0.058267	2.4149	0.015741	0.89081
Chd7	320790	-0.13535	998.08	0.056116	-2.4119	0.015868	0.89081
Romo1	67067	0.12363	582.86	0.051286	2.4106	0.015925	0.89081
Dsg2	13511	-0.13843	181.11	0.057433	-2.4102	0.015943	0.89081
Best3	382427	0.060978	6.0543	0.025313	2.409	0.015996	0.89081
Rpl36al	66483	0.10972	1659.8	0.045561	2.4082	0.016033	0.89081
Kctd2	70382	0.12437	1482.9	0.051653	2.4077	0.016052	0.89081
Nr1h5	381463	0.07191	7.5974	0.029879	2.4067	0.016096	0.89081
Gna11	14672	0.07743	3781.5	0.032175	2.4065	0.016106	0.89081
Spry2	24064	0.098077	2046.3	0.040755	2.4065	0.016106	0.89081
Ube2m	22192	0.12946	4211.4	0.053799	2.4064	0.016112	0.89081
Pqlc2	212555	-0.12039	337.14	0.050061	-2.4049	0.016176	0.89081
Rps7	20115	0.10327	6119	0.04295	2.4043	0.016202	0.89081
Cnih2	12794	0.1078	6903.5	0.044859	2.4031	0.016255	0.89081
Trnp1	69539	0.11887	6552.8	0.049502	2.4013	0.016336	0.89081
Magi2	50791	0.091009	3408	0.037944	2.3985	0.016462	0.89081
Usp35	244144	-0.11098	797.45	0.046287	-2.3976	0.016504	0.89081
Cr2	12902	-0.11515	36.324	0.048062	-2.3959	0.016578	0.89081
Gm3696	100042149	0.12803	55.374	0.053448	2.3954	0.016604	0.89081
Pnpla3	116939	-0.13837	321.64	0.057822	-2.3931	0.016707	0.89081
Dnah12	110083	-0.045814	5.2679	0.019147	-2.3927	0.016724	0.89081
Elk3	13713	0.13055	294.26	0.054561	2.3927	0.016727	0.89081
Serhl	68607	-0.13831	165.53	0.057835	-2.3915	0.016781	0.89081
Adgrl4	170757	0.13613	678.23	0.056945	2.3905	0.016825	0.89081
Tmem80	71448	-0.11285	637.22	0.04723	-2.3894	0.016876	0.89081
Polr2l	66491	0.12722	447.58	0.053264	2.3885	0.016916	0.89081
Lsr	54135	0.13542	270.93	0.056702	2.3883	0.016928	0.89081
Myl12a	67268	0.10843	758.14	0.045413	2.3877	0.016953	0.89081
Rnf19a	30945	0.091951	1191.4	0.038531	2.3865	0.017012	0.89081
Casp6	12368	0.14161	115.98	0.059342	2.3864	0.017016	0.89081
B2m	12010	0.11887	1240.6	0.049815	2.3862	0.017024	0.89081
Mllt1	64144	0.10425	2637.9	0.043713	2.3849	0.017082	0.89081
H2-Q4	15015	0.13911	208.38	0.058347	2.3842	0.017116	0.89081
Rhox4a	664609	0.048455	4.2637	0.020356	2.3804	0.017293	0.89737
Dusp1	19252	-0.12294	1342.9	0.051751	-2.3755	0.017524	0.90349
Cdhr2	268663	-0.064942	6.0705	0.027347	-2.3748	0.017559	0.90349
Plekhh1	211945	-0.12301	2078	0.051829	-2.3735	0.017621	0.90349
Aspn	66695	0.12284	42.799	0.051766	2.373	0.017643	0.90349
Slc39a11	69806	0.12581	440.77	0.053035	2.3721	0.017687	0.90349
Hspa8	15481	-0.10333	50412	0.043575	-2.3713	0.017726	0.90349
BC053393	407814	-0.10332	18.342	0.043587	-2.3704	0.017771	0.90349
Afap1l1	106877	0.12865	688.37	0.054303	2.3691	0.017833	0.90405
Armc4	74934	-0.040643	2.3912	0.01718	-2.3657	0.017995	0.90918
Tdrp	72148	0.12764	920.69	0.053984	2.3645	0.018056	0.90918
Ada	11486	-0.10648	31.445	0.045048	-2.3638	0.018089	0.90918
Chchd6	66098	0.097248	891.36	0.041188	2.3611	0.018222	0.91082
Dpm2	13481	0.10725	684.37	0.045443	2.3602	0.018267	0.91082
Sema6a	20358	0.13075	1081.2	0.055404	2.3599	0.018277	0.91082
B4galnt3	330406	-0.099662	22.916	0.042273	-2.3576	0.018393	0.91264
Zfp455	218311	-0.13737	60.768	0.058279	-2.3571	0.018418	0.91264
Btbd2	208198	0.09105	2423	0.038652	2.3557	0.01849	0.91366
Xkr7	228787	-0.13413	159.74	0.057054	-2.351	0.018722	0.91943
Tmem240	381582	0.12211	1307.6	0.051951	2.3505	0.01875	0.91943
Pax3	18505	0.069885	7.4986	0.029737	2.3501	0.01877	0.91943
Erp27	69187	0.03606	2.4317	0.01535	2.3492	0.018816	0.91943
A630076J17Rik	319929	-0.044323	2.8679	0.018904	-2.3446	0.019046	0.92793
Zfand4	67492	-0.13723	106.09	0.058572	-2.3429	0.019132	0.92793
Trh	22044	0.13458	84.279	0.057485	2.341	0.01923	0.92793
9430038I01Rik	77252	0.13598	63.189	0.05813	2.3393	0.01932	0.92793
Chmp2b	68942	0.093925	1107.2	0.040169	2.3383	0.019373	0.92793
Tom1l1	71943	-0.11945	578.54	0.051182	-2.3339	0.0196	0.92793
Cxcl13	55985	-0.036719	1.6917	0.015737	-2.3332	0.019638	0.92793
Tnfsf12	21944	0.13155	229.17	0.056384	2.3332	0.01964	0.92793
Rps10	67097	0.098695	2835.9	0.042317	2.3323	0.019686	0.92793
Ndufa2	17991	0.118	1013.1	0.050593	2.3323	0.019686	0.92793
Fam133b	68152	-0.10335	908.33	0.04434	-2.3309	0.019761	0.92793
Lgals12	56072	0.11139	30.826	0.047793	2.3308	0.019766	0.92793
Gm19065	100418191	0.048799	3.9886	0.020946	2.3298	0.019818	0.92793
Hmgcr	15357	-0.097688	3215.2	0.041947	-2.3288	0.019868	0.92793
Foxd1	15229	0.12907	75.81	0.055469	2.3269	0.01997	0.92793
Gm9531	671392	-0.12855	181.84	0.055286	-2.3252	0.02006	0.92793
Tap1	21354	0.13671	79.628	0.058845	2.3231	0.020172	0.92793
Slc22a15	242126	-0.11839	455.97	0.050964	-2.3229	0.020183	0.92793
Rbp4	19662	0.13708	202.41	0.059077	2.3204	0.020321	0.92793
Gcg	14526	0.034936	2.3228	0.015065	2.319	0.020393	0.92793
Ppp4r2	232314	0.092399	2425.6	0.039855	2.3184	0.020428	0.92793
Plau	18792	0.11716	42.909	0.050538	2.3183	0.020435	0.92793
Arhgdib	11857	0.13722	280.89	0.059203	2.3178	0.020461	0.92793
Adam3	11497	0.051366	3.6337	0.022182	2.3156	0.02058	0.92793
Slc3a1	20532	0.042036	4.253	0.018155	2.3154	0.02059	0.92793
Tlk1	228012	0.085119	2789	0.036782	2.3141	0.02066	0.92793
Tgoln1	22134	-0.057533	4553.8	0.024885	-2.312	0.020778	0.92793
Gm29603	108167671	0.074297	8.4192	0.03214	2.3116	0.020798	0.92793
Pcdha11	12942	-0.13439	340.43	0.058137	-2.3116	0.0208	0.92793
Pacrg	69310	0.13018	228.24	0.056325	2.3113	0.020818	0.92793
Tekt4	71840	-0.08906	19.082	0.038553	-2.3101	0.020885	0.92793
Slc6a1	232333	-0.10097	14284	0.043711	-2.3099	0.020896	0.92793
Itgb3	16416	-0.13468	143.44	0.058309	-2.3097	0.020904	0.92793
Fxyd4	108017	0.088939	13.744	0.03851	2.3095	0.020914	0.92793
Grin2a	14811	-0.11353	3977.2	0.049155	-2.3095	0.020914	0.92793
Mmrn2	105450	0.13704	191.97	0.059346	2.3092	0.020931	0.92793
Yrdc	230734	0.11056	490.32	0.047889	2.3086	0.020964	0.92793
Cdpf1	72355	0.13244	188.66	0.057382	2.3081	0.020995	0.92793
Dgcr6	13353	0.10347	1022.3	0.044871	2.306	0.021111	0.93073
Ndufa1	54405	0.10288	1025.8	0.044696	2.3018	0.021346	0.93301
Zfp398	272347	-0.10156	924.13	0.044126	-2.3016	0.021357	0.93301
Zmynd19	67187	0.11612	865.59	0.050452	2.3015	0.021362	0.93301
Fbxo48	319701	-0.086349	15.753	0.037525	-2.3011	0.021385	0.93301
Pclo	26875	-0.10326	9246.4	0.044888	-2.3004	0.021428	0.93301
Cyp2j9	74519	-0.12587	573.75	0.054786	-2.2975	0.02159	0.93775
Cyhr1	54151	0.092619	4549	0.040383	2.2935	0.021817	0.94206
Rgs12	71729	0.1057	1589.5	0.046086	2.2935	0.02182	0.94206
Gm12080	100534327	-0.08122	9.5899	0.035421	-2.293	0.02185	0.94206
Med21	108098	0.11763	423.05	0.051335	2.2915	0.021937	0.9435
Lrrc8a	241296	-0.09648	1057	0.042126	-2.2903	0.022007	0.9442
Sap30l	50724	0.13267	929.81	0.057993	2.2876	0.022158	0.94722
Acer3	66190	-0.1064	750.96	0.046521	-2.2872	0.022185	0.94722
mt-Co3	17710	0.10754	188650	0.047064	2.2849	0.022317	0.94788
Phka1	18679	-0.12559	758.02	0.055038	-2.2818	0.0225	0.94788
Sumo2	170930	0.10011	3414.1	0.043896	2.2807	0.022568	0.94788
Rpl37rt	100502825	0.11733	681.59	0.051466	2.2797	0.022623	0.94788
Gm21698	100862388	-0.060412	7.8749	0.026503	-2.2794	0.022643	0.94788
Dhtkd1	209692	-0.12325	378.49	0.054118	-2.2774	0.022762	0.94788
Rpl17	319195	0.097842	4847.7	0.042966	2.2772	0.022775	0.94788
Gm14327	665205	-0.13498	79.752	0.059277	-2.2771	0.02278	0.94788
Tesk1	21754	0.08086	2726.6	0.035522	2.2764	0.022824	0.94788
Xab2	67439	-0.09334	1193.6	0.041018	-2.2756	0.022871	0.94788
Rbm20	73713	-0.13355	310.3	0.058706	-2.2749	0.022911	0.94788
Htra3	78558	-0.135	112.11	0.059364	-2.2741	0.02296	0.94788
Adamts1	11504	0.13493	556.97	0.059355	2.2732	0.023013	0.94788
Rnd3	74194	0.12739	528.79	0.056041	2.2731	0.023022	0.94788
Zfyve1	217695	0.084687	1891.6	0.037293	2.2708	0.023157	0.94788
Smarcad1	13990	-0.10069	829.63	0.044341	-2.2708	0.023159	0.94788
Rpl22l1	68028	0.11577	1054.2	0.050986	2.2707	0.023168	0.94788
Gm9696	676914	0.054222	4.6394	0.023887	2.2699	0.023211	0.94788
Gm1966	434223	0.054811	4.392	0.024156	2.2691	0.023263	0.94788
Hyal1	15586	-0.13414	212.71	0.059205	-2.2656	0.023474	0.94788
Shc3	20418	0.11549	1060.8	0.05098	2.2654	0.02349	0.94788
Pik3cd	18707	0.10419	835.55	0.046012	2.2643	0.023554	0.94788
Cercam	99151	-0.12916	292.15	0.05704	-2.2643	0.023556	0.94788
Calb1	12307	0.12075	3012.2	0.053365	2.2627	0.023655	0.94788
Ube2s	77891	0.088305	1367.3	0.039037	2.2621	0.023691	0.94788
Kndc1	76484	-0.12086	2985.1	0.053432	-2.2619	0.023704	0.94788
Cisd3	217149	0.13246	191.51	0.058573	2.2614	0.023732	0.94788
H2-Q6	110557	0.10309	32.639	0.045608	2.2603	0.023805	0.94788
Nup107	103468	-0.1099	470.22	0.048629	-2.2599	0.023824	0.94788
Bod1	69556	0.10777	1879.4	0.047725	2.2581	0.02394	0.94788
Tab2	68652	0.080784	2187.2	0.035776	2.2581	0.023941	0.94788
Chac1	69065	0.13389	174.66	0.0593	2.2577	0.023962	0.94788
Sec14l1	74136	0.091027	8139.7	0.04034	2.2565	0.02404	0.94788
Mrpl47	74600	0.11062	411.29	0.04903	2.2562	0.02406	0.94788
Rpsa	16785	0.10089	8653.2	0.044728	2.2558	0.024086	0.94788
Gm9775	108167673	-0.046204	3.4856	0.020509	-2.2528	0.024269	0.95296
Nes	18008	0.13335	627.66	0.059223	2.2517	0.02434	0.9536
Zdhhc18	503610	0.11537	1412.5	0.051278	2.2498	0.024461	0.95621
Alkbh8	67667	-0.11648	688.81	0.051803	-2.2485	0.024542	0.95727
Zfp418	232854	-0.1334	107.95	0.059363	-2.2471	0.024633	0.95866
Plcd1	18799	-0.12636	282.21	0.056278	-2.2453	0.024749	0.96107
Stard6	170461	-0.12125	44.729	0.054048	-2.2435	0.024866	0.96347
Myo3b	329421	0.12876	159.21	0.057462	2.2408	0.025041	0.96798
Gm10275	19897	0.10621	3188	0.047439	2.2389	0.025159	0.96798
Gm11841	623671	-0.067672	9.8857	0.030236	-2.2381	0.025213	0.96798
Gm4631	100043764	-0.081057	2505.8	0.036219	-2.238	0.025223	0.96798
Tnrc6a	233833	-0.097689	3583.2	0.043661	-2.2374	0.025258	0.96798
Etv5	104156	0.12682	2514.9	0.056724	2.2358	0.025365	0.97001
Kcnk9	223604	-0.13229	334.77	0.059237	-2.2333	0.025531	0.97424
Mapk3	26417	0.090704	3825.9	0.040653	2.2312	0.025667	0.97698
Upb1	103149	-0.12285	188.36	0.0551	-2.2296	0.025774	0.97698
Gm10109	638411	-0.078566	14.387	0.035247	-2.229	0.025811	0.97698
Arpc1a	56443	0.085659	4720.7	0.038433	2.2288	0.025826	0.97698
Abhd18	269423	-0.11368	641.3	0.051032	-2.2276	0.025906	0.97791
Polr2d	69241	0.11235	543	0.050498	2.2249	0.026089	0.98108
Clstn1	65945	-0.062654	28834	0.028173	-2.2239	0.026155	0.98108
Tgfb2	21808	-0.1249	362.55	0.056164	-2.2239	0.026157	0.98108
Plxnd1	67784	0.13193	3505.3	0.059362	2.2224	0.026256	0.9821
Arhgef17	207212	0.089616	6444.3	0.040348	2.2211	0.026345	0.9821
Atoh7	53404	0.069623	7.4041	0.031361	2.2201	0.026415	0.9821
Pkig	18769	0.10324	2368.1	0.046508	2.2199	0.026428	0.9821
Arhgap19	71085	-0.12916	208.92	0.058197	-2.2193	0.026463	0.9821
Tmsb4x	19241	0.11516	9013.3	0.05193	2.2175	0.02659	0.98472
Trpm3	226025	-0.1127	1348	0.050854	-2.2162	0.026681	0.98601
Il17d	239114	0.13116	562.57	0.059213	2.2151	0.026752	0.98658
Rpl12	269261	0.12171	399.32	0.054987	2.2134	0.026867	0.98806
Abcc8	20927	-0.12709	708.24	0.057445	-2.2124	0.02694	0.98806
Bag4	67384	0.10441	1765	0.047203	2.212	0.026966	0.98806
Ccser1	232035	-0.12305	241.69	0.055647	-2.2113	0.027017	0.98806
Gm17415	108167670	0.043479	3.017	0.019676	2.2097	0.027123	0.98989
Lsm11	72290	-0.11931	584.61	0.054028	-2.2083	0.027223	0.98989
Onecut2	225631	-0.13093	294.42	0.059296	-2.2081	0.027236	0.98989
Sh3kbp1	58194	0.095758	1631.2	0.043413	2.2058	0.027401	0.99249
Cyp2r1	244209	0.082062	13.135	0.037208	2.2055	0.02742	0.99249
Xpr1	19775	-0.088711	4652.2	0.04025	-2.204	0.027523	0.99415
Mpnd	68047	0.076114	1978.7	0.03455	2.203	0.027592	0.9946
Rpl30	19946	0.10275	3527	0.046691	2.2006	0.027765	0.99879
Gpr27	14761	0.12612	1667.2	0.057381	2.1979	0.027955	0.99915
Adgb	215772	-0.067992	7.0191	0.030943	-2.1973	0.027998	0.99915
Plac9b	100039246	-0.11192	78.376	0.050952	-2.1966	0.028051	0.99915
Gpr34	23890	0.12863	291.57	0.058581	2.1958	0.028105	0.99915
Adamtsl2	77794	0.12707	115.35	0.057895	2.1948	0.028175	0.99915
Nt5m	103850	0.10689	884.23	0.048726	2.1937	0.028254	0.99915
Ap1s1	11769	0.10831	8180.9	0.049379	2.1934	0.028275	0.99915
Pcolce	18542	0.13009	226.93	0.05931	2.1933	0.028283	0.99915
Fstl4	320027	-0.11778	708.2	0.053702	-2.1933	0.028286	0.99915
Nfatc2	18019	-0.1298	677.07	0.059233	-2.1914	0.028425	0.99964
Mmel1	27390	-0.11081	27.347	0.050602	-2.1898	0.028536	0.99964
Rps21	66481	0.11271	2721.2	0.051471	2.1897	0.028544	0.99964
Psg16	26436	-0.095503	976.89	0.04363	-2.1889	0.028603	0.99964
Tmem114	74720	0.091481	20.731	0.041818	2.1876	0.028699	0.99964
Phkb	102093	-0.08667	1149.5	0.039643	-2.1862	0.028798	0.99964
Cym	229697	-0.029136	1.5973	0.013331	-2.1855	0.028849	0.99964
Prom2	192212	0.087695	13.824	0.040154	2.184	0.028965	0.99964
Gm9767	100040851	-0.027666	1.8221	0.01267	-2.1835	0.028996	0.99964
Hipk3	15259	0.082179	3421	0.037645	2.183	0.029036	0.99964
Lamb3	16780	-0.12631	136.37	0.057933	-2.1803	0.029234	0.99964
Kcne1l	66240	0.12887	121.56	0.059148	2.1788	0.02935	0.99964
Pdzd4	245469	0.097302	4927.1	0.044674	2.178	0.029402	0.99964
Anks1b	77531	0.087272	11241	0.040075	2.1777	0.029427	0.99964
Neurl1a	18011	0.10047	8936.4	0.046168	2.1762	0.02954	0.99964
Dynlt1c	100040563	-0.12204	522.26	0.056083	-2.176	0.029557	0.99964
Fjx1	14221	0.11691	3425.2	0.053759	2.1747	0.029654	0.99964
Gm8624	667423	-0.026902	1.1262	0.012379	-2.1731	0.029773	0.99964
Tmem115	56395	0.10588	844.51	0.04873	2.1729	0.02979	0.99964
Gm12517	108168855	0.02722	0.99527	0.012535	2.1715	0.029891	0.99964
Krt20	66809	-0.12331	117.28	0.056792	-2.1713	0.029909	0.99964
Hlcs	110948	-0.11933	584.06	0.05496	-2.1712	0.029913	0.99964
Clmn	94040	-0.1088	3274.8	0.050136	-2.17	0.030005	0.99964
Abhd17a	216169	0.097107	4328.8	0.044762	2.1694	0.030052	0.99964
Gm15500	100043295	0.083483	5697.6	0.038491	2.1689	0.03009	0.99964
4933405L10Rik	71046	-0.057806	4.5837	0.026657	-2.1685	0.030122	0.99964
Rps23-ps1	100038875	0.097957	2014.3	0.045177	2.1683	0.030136	0.99964
P4ha3	320452	-0.12828	139.78	0.059174	-2.1678	0.030177	0.99964
Ppp2r2d	52432	0.087604	1696.2	0.040413	2.1677	0.030179	0.99964
Grhl3	230824	-0.11668	50.201	0.05385	-2.1668	0.030254	0.99964
Anapc10	68999	-0.11012	335.45	0.050841	-2.166	0.030314	0.99964
Fbxo41	330369	0.076744	4086.2	0.035432	2.166	0.030314	0.99964
Gm12494	668674	-0.026457	1.1452	0.012215	-2.1659	0.030317	0.99964
Tomm6	66119	0.10375	1372.9	0.047917	2.1652	0.030371	0.99964
Tmem221	434325	-0.067565	6.8396	0.03122	-2.1642	0.030451	0.99964
Ahnak2	100041194	-0.12701	112.24	0.058747	-2.162	0.030619	0.99964
Bbof1	72873	-0.128	162.33	0.059214	-2.1617	0.030643	0.99964
Ndufa11	69875	0.10267	1187.6	0.047505	2.1612	0.030677	0.99964
Homer1	26556	0.11111	5251.6	0.051419	2.1609	0.030707	0.99964
Naf1	234344	-0.10633	506.06	0.049222	-2.1602	0.030757	0.99964
Srf	20807	0.11471	2804.6	0.053108	2.16	0.030777	0.99964
Sp1	20683	-0.10345	756.72	0.04791	-2.1593	0.030828	0.99964
Gm4735	103324	0.10115	34.495	0.046846	2.1591	0.030841	0.99964
Rack1	14694	0.078039	3921.5	0.036178	2.1571	0.030999	0.99964
Rpl32	19951	0.10077	2302	0.046731	2.1563	0.031058	0.99964
Mien1	103742	0.10122	1081.2	0.046949	2.156	0.031084	0.99964
Marveld1	277010	0.11865	294.98	0.055054	2.1551	0.031155	0.99964
Chdh	218865	0.12709	376.28	0.058978	2.1548	0.031175	0.99964
Map3k19	22625	-0.12762	193.19	0.059256	-2.1538	0.031259	0.99964
Plcg2	234779	0.12775	147.77	0.059362	2.152	0.0314	0.99964
Coro1a	12721	0.10941	1632.3	0.050856	2.1513	0.031451	0.99964
Fam83f	213956	-0.070291	9.319	0.032682	-2.1507	0.031497	0.99964
Lrrc9	78257	-0.12752	159.25	0.059302	-2.1503	0.031532	0.99964
Yaf2	67057	0.096341	2028.7	0.044827	2.1492	0.031622	0.99964
Csnk2a2	13000	0.08711	830.17	0.040561	2.1476	0.031744	0.99964
Vav3	57257	0.12356	240.14	0.057546	2.1471	0.031783	0.99964
mt-Atp8	17706	0.091957	14104	0.04283	2.147	0.03179	0.99964
Ppia	268373	0.10064	12869	0.046938	2.144	0.032029	0.99964
Cyp17a1	13074	-0.028908	1.4348	0.013485	-2.1437	0.032054	0.99964
Ndufs4	17993	0.099324	1153.8	0.046334	2.1436	0.032063	0.99964
Mpzl2	14012	-0.10598	79.016	0.04947	-2.1424	0.03216	0.99964
Hoxd11	15431	0.049899	4.4363	0.023294	2.1421	0.032184	0.99964
Rtp2	224055	-0.038827	2.2889	0.018126	-2.1421	0.032189	0.99964
Per2	18627	0.12534	1902.1	0.058522	2.1417	0.032217	0.99964
Slc4a4	54403	-0.10688	6415.1	0.049908	-2.1415	0.032237	0.99964
Sbk1	104175	0.099359	4905.4	0.046404	2.1412	0.032259	0.99964
Hspb9	75482	0.058891	5.776	0.027512	2.1405	0.032312	0.99964
Stard10	56018	0.092139	2927.5	0.043051	2.1402	0.032337	0.99964
Il33	77125	-0.11343	1448.9	0.053003	-2.1401	0.032345	0.99964
Zbtb38	245007	-0.083626	1840.6	0.039134	-2.1369	0.032608	0.99964
Mdk	17242	-0.12336	270.94	0.05773	-2.1368	0.03261	0.99964
Kdm5d	20592	-0.1189	1192.6	0.05567	-2.1359	0.032689	0.99964
Rpl21	19933	0.098846	5571	0.046295	2.1351	0.032752	0.99964
Kcmf1	74287	0.072299	2022.9	0.033866	2.1348	0.032776	0.99964
Gm14305	100043387	-0.10379	535.64	0.048625	-2.1345	0.032806	0.99964
Gm15784	622481	0.021926	0.82445	0.010275	2.1338	0.03286	0.99964
Ryr2	20191	-0.11401	4816	0.053446	-2.1331	0.032918	0.99964
Asah2	54447	-0.12305	558.26	0.057709	-2.1323	0.032982	0.99964
Dlec1	320256	-0.12268	60.849	0.057589	-2.1302	0.033154	0.99964
Sac3d1	66406	0.12328	341.12	0.057885	2.1298	0.033189	0.99964
Rhobtb3	73296	-0.10414	898.99	0.048916	-2.1289	0.033261	0.99964
Nr2f6	13864	0.09715	1137.7	0.045656	2.1279	0.033346	0.99964
Eef1a1	13627	0.075485	57265	0.035496	2.1266	0.033456	0.99964
Bahd1	228536	0.080276	1566.1	0.037762	2.1259	0.033515	0.99964
Ctsw	13041	-0.062046	10.466	0.029218	-2.1236	0.033705	0.99964
Cst6	73720	0.12597	108.8	0.059337	2.123	0.033758	0.99964
Rpl28	19943	0.096949	4197.8	0.045671	2.1228	0.033774	0.99964
Rhox4c	434759	-0.039779	3.31	0.018741	-2.1225	0.033795	0.99964
Plch1	269437	-0.12325	201.92	0.058074	-2.1224	0.033807	0.99964
Parp14	547253	0.12585	162.22	0.059308	2.1219	0.033842	0.99964
Thrsp	21835	-0.12552	282.44	0.059165	-2.1216	0.033873	0.99964
Gas1	14451	0.12505	366.03	0.05895	2.1213	0.033899	0.99964
Cntrl	26920	-0.10304	542.4	0.048578	-2.1211	0.033917	0.99964
Cox6b1	110323	0.10509	2612.6	0.049559	2.1204	0.033969	0.99964
Dlx3	13393	-0.066917	13.466	0.031565	-2.12	0.034006	0.99964
Cradd	12905	0.12549	156.29	0.059214	2.1193	0.034064	0.99964
Cyp26b1	232174	0.097508	87.564	0.046023	2.1187	0.034118	0.99964
Lsm7	66094	0.11833	247.29	0.05586	2.1183	0.034152	0.99964
Sim1	20464	-0.031499	1.5805	0.014875	-2.1175	0.034215	0.99964
Flrt2	399558	-0.11072	1665.8	0.052295	-2.1173	0.034238	0.99964
Tmem119	231633	0.11092	801.67	0.052407	2.1165	0.034298	0.99964
Qsox1	104009	-0.088399	787.23	0.041775	-2.1161	0.03434	0.99964
Gm6467	624037	0.021561	0.82737	0.010191	2.1157	0.034366	0.99964
Spsb4	211949	0.12555	171.66	0.059358	2.1152	0.034416	0.99964
1110017D15Rik	73721	-0.10939	40.004	0.051776	-2.1127	0.034624	0.99964
Pan2	103135	-0.12023	672.78	0.056956	-2.111	0.034773	0.99964
Rps12-ps19	108167913	-0.029496	1.2561	0.013982	-2.1096	0.034891	0.99964
E2f7	52679	-0.12503	141.87	0.05929	-2.1088	0.034965	0.99964
Pfdn2	18637	0.089615	2411.6	0.042508	2.1082	0.035016	0.99964
Ccnyl1	227210	0.11583	882.47	0.05498	2.1068	0.035135	0.99964
Ephb2	13844	-0.12274	271.6	0.058274	-2.1062	0.035187	0.99964
Crlf1	12931	-0.11289	55.383	0.053639	-2.1047	0.035318	0.99964
Lgals3bp	19039	0.10607	449.88	0.050414	2.1039	0.035386	0.99964
Myh14	71960	-0.08806	2296.6	0.041873	-2.103	0.035464	0.99964
Habp2	226243	0.034297	1.6357	0.01631	2.1028	0.035481	0.99964
Klf16	118445	0.11283	1773.3	0.053695	2.1013	0.035616	0.99964
Gm31663	102633966	-0.066301	7.9956	0.031571	-2.1001	0.035722	0.99964
Ankrd42	73845	-0.1154	384.44	0.054987	-2.0986	0.035849	0.99964
Cntn5	244682	-0.11532	376.98	0.054993	-2.097	0.035991	0.99964
Trmt44	78890	-0.12044	216.47	0.05748	-2.0953	0.036145	0.99964
Ccdc142	243510	-0.11323	107.77	0.05405	-2.095	0.036173	0.99964
Ndufc1	66377	0.10148	809.01	0.048443	2.0949	0.036178	0.99964
Rps19	20085	0.10388	2673	0.049596	2.0946	0.036208	0.99964
Aff1	17355	-0.10976	947.75	0.052435	-2.0933	0.036324	0.99964
Cfap20	14894	0.08853	925.44	0.042301	2.0929	0.03636	0.99964
2810459M11Rik	72792	0.11154	419.55	0.053301	2.0926	0.036387	0.99964
Amh	11705	-0.11141	50.95	0.053255	-2.0921	0.03643	0.99964
Slc9a7	236727	-0.12116	662.6	0.057928	-2.0915	0.036486	0.99964
Uchl3	50933	0.098741	549.92	0.047234	2.0905	0.036577	0.99964
Pknox1	18771	-0.11493	423.61	0.054983	-2.0903	0.036588	0.99964
Myl6	17904	0.078894	4168.9	0.037745	2.0902	0.036601	0.99964
Phf11d	219132	0.097156	22.646	0.046485	2.09	0.036613	0.99964
Gm16125	105245560	-0.032933	1.7933	0.01576	-2.0897	0.036645	0.99964
Prkcq	18761	-0.10596	576.06	0.050706	-2.0897	0.036646	0.99964
Fstl5	213262	-0.12357	616.5	0.059134	-2.0896	0.036649	0.99964
Odf3b	70113	-0.074546	15.236	0.035695	-2.0884	0.036757	0.99964
Spns3	77577	-0.081912	14.058	0.039225	-2.0883	0.036771	0.99964
Bcat1	12035	-0.11527	2719.6	0.055203	-2.0881	0.03679	0.99964
Hsp90ab1	15516	-0.067891	44410	0.032535	-2.0867	0.036912	0.99964
Jtb	23922	0.096109	597.84	0.046058	2.0867	0.036916	0.99964
Itih3	16426	-0.11782	431.46	0.05654	-2.0839	0.03717	0.99964
Osmr	18414	0.12281	177.53	0.058936	2.0838	0.037182	0.99964
Icmt	57295	0.070687	2720.8	0.033973	2.0807	0.037464	0.99964
Fzd10	93897	0.11169	47.165	0.053752	2.0779	0.037721	0.99964
Fbxo11	225055	0.063936	3115	0.030772	2.0777	0.037736	0.99964
Pdcd4	18569	-0.079292	2059.5	0.038169	-2.0774	0.037765	0.99964
Nefl	18039	-0.093182	13745	0.044879	-2.0763	0.037868	0.99964
Man1a	17155	0.12294	1667.1	0.059216	2.0761	0.037882	0.99964
Sdhb	67680	0.066867	3138.1	0.032211	2.0759	0.037901	0.99964
Igfbp6	16012	0.11796	430.97	0.056878	2.0739	0.038088	0.99964
Pitpnm3	327958	0.1063	2877.5	0.051262	2.0737	0.03811	0.99964
Rtn4rl1	237847	0.088068	1396.6	0.042537	2.0704	0.038417	0.99964
6820431F20Rik	547150	-0.10405	1275	0.050262	-2.0702	0.038436	0.99964
Gm20594	100463512	0.096653	30802	0.046697	2.0698	0.038475	0.99964
Tagap1	380608	0.098717	695.45	0.047706	2.0693	0.03852	0.99964
Cacng3	54376	0.11783	2077.7	0.056954	2.0689	0.038554	0.99964
Tenm4	23966	-0.10475	6799.6	0.050642	-2.0685	0.038595	0.99964
Mrc1	17533	0.11988	156.02	0.058011	2.0665	0.038784	0.99964
Zfp937	245174	-0.1223	154.05	0.059196	-2.066	0.038828	0.99964
Rbm12b2	77604	-0.10758	710.09	0.052114	-2.0643	0.038992	0.99964
Lactb2	212442	-0.11831	684.49	0.057315	-2.0642	0.038994	0.99964
Arl9	384185	-0.044871	3.3397	0.021738	-2.0641	0.039005	0.99964
Hck	15162	0.11763	68.907	0.056992	2.064	0.039014	0.99964
Plcl1	227120	-0.1207	1469	0.058509	-2.063	0.039115	0.99964
Acad9	229211	-0.076251	1335.6	0.036977	-2.0621	0.039195	0.99964
Kdr	16542	0.12096	674.12	0.058713	2.0602	0.03938	0.99964
Tmem145	330485	-0.11762	416	0.057108	-2.0596	0.039435	0.99964
Sars2	71984	-0.11433	309.63	0.055516	-2.0593	0.039463	0.99964
Ttc25	74407	-0.10968	46.5	0.053285	-2.0583	0.03956	0.99964
Bzw2	66912	0.092126	839.16	0.044762	2.0581	0.039577	0.99964
Fv1	14349	-0.11656	187.55	0.056647	-2.0577	0.039621	0.99964
Car2	12349	0.11286	5478.2	0.054868	2.0569	0.039692	0.99964
Ccdc162	75973	-0.078463	16.162	0.038156	-2.0564	0.039748	0.99964
Plvap	84094	-0.12149	124.17	0.059096	-2.0559	0.039797	0.99964
Uqcrh	66576	0.095666	2197.5	0.046548	2.0552	0.039857	0.99964
Ncam1	17967	-0.072363	6687.5	0.035217	-2.0548	0.039901	0.99964
Dok4	114255	0.10897	832.65	0.053037	2.0546	0.039916	0.99964
Armcx5	494468	-0.10842	530.95	0.052802	-2.0533	0.040046	0.99964
Cers3	545975	0.069198	11.812	0.033755	2.05	0.040361	0.99964
Tatdn3	68972	-0.11967	543.78	0.058385	-2.0496	0.0404	0.99964
Cep135	381644	-0.11404	415.82	0.055645	-2.0495	0.040413	0.99964
Mapk8ip1	19099	0.06451	15563	0.031487	2.0488	0.040484	0.99964
H2-Ab1	14961	0.095458	26.83	0.046619	2.0476	0.040597	0.99964
Fibin	67606	0.11506	66.571	0.056212	2.0469	0.040668	0.99964
Gm7832	665864	0.044231	4.0136	0.021612	2.0466	0.0407	0.99964
Mfhas1	52065	0.071714	1767	0.035048	2.0462	0.040741	0.99964
Zfp472	224691	0.1214	85.89	0.059346	2.0456	0.040797	0.99964
Sun2	223697	-0.10297	2575	0.050342	-2.0454	0.040811	0.99964
Nol7	70078	0.085554	1191.4	0.041853	2.0442	0.040938	0.99964
Srsf12	272009	0.10348	487.95	0.050627	2.0439	0.04096	0.99964
Hdgf	15191	0.064607	3938	0.031633	2.0424	0.041112	0.99964
Flg	14246	-0.066387	9.1566	0.03251	-2.042	0.041151	0.99964
Mesp2	17293	-0.086344	23.309	0.0423	-2.0412	0.041227	0.99964
Gm4971	244061	-0.020187	0.76961	0.0098905	-2.041	0.041248	0.99964
Il2rg	16186	0.095259	22.678	0.046675	2.0409	0.041262	0.99964
Trim47	217333	0.11863	151.21	0.058163	2.0396	0.041395	0.99964
Rpl31	114641	0.10782	2935.7	0.052877	2.039	0.041448	0.99964
Gm3755	100042263	-0.08854	25.29	0.043426	-2.0389	0.041465	0.99964
Slfn2	20556	0.10653	38.482	0.052255	2.0387	0.04148	0.99964
Polr2a	20020	-0.075793	2360.3	0.037189	-2.038	0.041545	0.99964
Igf1r	16001	-0.089383	2109.7	0.043886	-2.0367	0.041678	0.99964
Lzic	69151	-0.10998	314	0.054	-2.0367	0.041684	0.99964
Maob	109731	-0.096685	654.88	0.04748	-2.0364	0.041715	0.99964
Nr3c1	14815	0.087982	2814.2	0.04321	2.0362	0.041733	0.99964
Il13ra1	16164	0.11935	211.55	0.058618	2.0361	0.041744	0.99964
Vcam1	22329	0.10176	848.42	0.050054	2.0329	0.042061	0.99964
Col2a1	12824	-0.1064	33.83	0.052352	-2.0324	0.042118	0.99964
Rsph6a	83434	-0.076385	14.501	0.037585	-2.0323	0.042123	0.99964
Plekhh2	213556	0.11098	520.83	0.054609	2.0323	0.042127	0.99964
Slc7a10	53896	-0.1013	1164.6	0.049849	-2.0321	0.042144	0.99964
Tbc1d12	209478	0.10264	545.73	0.050514	2.032	0.042152	0.99964
Ajap1	230959	0.10848	1535.8	0.053398	2.0316	0.042195	0.99964
Oas1a	246730	0.084086	17.262	0.04139	2.0316	0.042199	0.99964
Dcdc2a	195208	-0.1108	255.16	0.054553	-2.031	0.042257	0.99964
Cdc20b	238896	-0.029686	1.9699	0.014621	-2.0304	0.042313	0.99964
Gm15526	108169144	0.047311	3.8363	0.023316	2.0291	0.04245	0.99964
Impa2	114663	-0.11747	228.35	0.057905	-2.0286	0.042496	0.99964
Parm1	231440	-0.088375	1061.3	0.043565	-2.0286	0.042501	0.99964
Tex9	21778	-0.12024	335.14	0.059288	-2.0281	0.04255	0.99964
Sf3b5	66125	0.093116	798.16	0.045915	2.028	0.042561	0.99964
Sgk2	27219	-0.11656	73.956	0.057476	-2.0279	0.042567	0.99964
Wnt10a	22409	-0.10784	62.382	0.05318	-2.0279	0.042573	0.99964
Tmed2	56334	0.070699	3005.8	0.03489	2.0263	0.04273	0.99964
Tacstd2	56753	0.039983	2.5401	0.019733	2.0262	0.042743	0.99964
Rps15a	267019	0.077185	2668.1	0.038117	2.0249	0.042874	0.99964
Vwc2l	320460	-0.117	153.31	0.057789	-2.0247	0.042903	0.99964
Hrk	12123	0.11407	1388.8	0.056357	2.024	0.042972	0.99964
Frem1	329872	-0.11819	74.666	0.058411	-2.0234	0.04303	0.99964
Zfp963	620419	-0.11872	97.494	0.058694	-2.0227	0.043102	0.99964
Vdac3-ps1	22336	-0.03524	2.5648	0.017425	-2.0224	0.043139	0.99964
Msl3l2	73390	0.11487	371.41	0.056798	2.0223	0.04314	0.99964
Lrrtm1	74342	0.11984	1512	0.059285	2.0214	0.043236	0.99964
1810055G02Rik	72056	0.10307	422.17	0.051002	2.0208	0.0433	0.99964
Polr3e	26939	-0.098627	1187.1	0.048827	-2.0199	0.04339	0.99964
Amdhd1	71761	-0.050291	4.5167	0.024922	-2.018	0.043595	0.99964
Gm10775	100038683	-0.063861	11.102	0.031651	-2.0177	0.043625	0.99964
Kcnk13	217826	0.11087	391.38	0.054951	2.0176	0.043629	0.99964
7530428D23Rik	319506	-0.065443	14.236	0.032438	-2.0175	0.043645	0.99964
Prdm1	12142	0.11138	50.196	0.055207	2.0175	0.043646	0.99964
Klk2-ps	16603	-0.029323	1.5166	0.014536	-2.0173	0.043662	0.99964
Trem3	58218	0.030126	1.4072	0.014938	2.0168	0.043721	0.99964
Bcdin3d	75284	-0.11825	133.36	0.058646	-2.0164	0.043758	0.99964
Gm13677	100417785	0.02961	1.5224	0.014685	2.0164	0.043761	0.99964
Lamtor4	66096	0.10265	556.99	0.050912	2.0161	0.043784	0.99964
Muc1	17829	0.081843	16.137	0.040596	2.016	0.043798	0.99964
Saal1	78935	-0.11394	331.32	0.056532	-2.0155	0.043857	0.99964
Atp1a3	232975	-0.099188	89651	0.04924	-2.0144	0.043972	0.99964
Rps13	68052	0.095543	2219.5	0.047437	2.0141	0.043997	0.99964
Tgif1	21815	0.10285	36.166	0.051068	2.014	0.044014	0.99964
Nr6a1	14536	0.11663	292.7	0.057986	2.0114	0.044282	0.99964
Gnao1	14681	-0.048317	22923	0.024031	-2.0106	0.044364	0.99964
BC029722	613262	0.096997	1265.1	0.048275	2.0093	0.04451	0.99964
Ppp4c	56420	0.080657	858.88	0.040174	2.0077	0.044678	0.99964
Slc37a2	56857	0.11793	137.71	0.058763	2.0069	0.04476	0.99964
Ccdc33	382077	-0.075982	11.374	0.037861	-2.0069	0.044762	0.99964
Gabpb2	213054	-0.10516	1014.7	0.052436	-2.0056	0.044901	0.99964
Kcna1	16485	-0.10958	4413.9	0.054656	-2.005	0.044966	0.99964
Soga1	320706	-0.096799	1915.4	0.048318	-2.0034	0.045138	0.99964
Sh3bp2	24055	-0.1181	142.03	0.058976	-2.0025	0.045236	0.99964
Kif23	71819	-0.10597	34.36	0.052926	-2.0022	0.045268	0.99964
Nlrp9b	243874	-0.096244	29.714	0.048085	-2.0015	0.045334	0.99964
Gm2974	101055754	-0.07852	22.56	0.039237	-2.0012	0.045375	0.99964
Relt	320100	-0.11344	372.27	0.056712	-2.0003	0.045473	0.99964
Unc13d	70450	0.10007	29.576	0.050039	1.9999	0.045512	0.99964
Vwa7	27762	-0.10276	37.845	0.05139	-1.9996	0.045544	0.99964
Lrrc71	74485	-0.08301	16.173	0.041515	-1.9995	0.045555	0.99964
Crip2	68337	0.089221	2868.6	0.044638	1.9988	0.045633	0.99964
Hsf2bp	74377	-0.069471	9.6804	0.034768	-1.9981	0.045704	0.99964
Rgs21	624910	-0.040822	2.7456	0.020432	-1.9979	0.045729	0.99964
Cdc34	216150	0.10746	998.93	0.05382	1.9967	0.045856	0.99964
Ppargc1a	19017	-0.10281	1668.4	0.051615	-1.9918	0.046388	0.99964
Kmt5a	67956	0.093242	1569.7	0.046817	1.9916	0.046411	0.99964
Slc25a39	68066	0.085384	1404	0.042887	1.9909	0.04649	0.99964
Ubash3a	328795	-0.076737	15.155	0.038549	-1.9906	0.046519	0.99964
Syce2	71846	0.11178	43.906	0.056159	1.9905	0.046534	0.99964
Fmo5	14263	-0.11813	133.29	0.059363	-1.99	0.046586	0.99964
Bpifb4	381399	0.025502	1.2561	0.012819	1.9894	0.04666	0.99964
BC106179	320099	-0.099581	50.943	0.050072	-1.9888	0.046728	0.99964
Psmb1	19170	0.075785	2141	0.038111	1.9886	0.046749	0.99964
Fcrl5	329693	0.061023	6.452	0.0307	1.9877	0.046844	0.99964
Gja5	14613	-0.098636	58.138	0.049624	-1.9877	0.046848	0.99964
Pmepa1	65112	0.098788	1886.7	0.049706	1.9874	0.046874	0.99964
Ttc7b	104718	0.069716	5331	0.035083	1.9872	0.0469	0.99964
Vwa3b	70853	0.067829	10.141	0.034147	1.9864	0.046989	0.99964
Alox12b	11686	-0.066637	10.694	0.03356	-1.9856	0.047073	0.99964
Ulk2	29869	0.069384	3193.7	0.034946	1.9855	0.047094	0.99964
1700014D04Rik	102638268	-0.1015	33.116	0.051139	-1.9849	0.04716	0.99964
Brinp3	215378	0.11434	721.93	0.057622	1.9842	0.04723	0.99964
C1qc	12262	0.096786	1000.4	0.048788	1.9838	0.047278	0.99964
Pde12	211948	-0.10504	583.83	0.052972	-1.9829	0.047382	0.99964
Zfp738	408068	-0.10888	467.57	0.054913	-1.9828	0.047389	0.99964
Ccl17	20295	0.067643	11.416	0.034124	1.9823	0.047447	0.99964
Unc93a	381058	-0.079185	16.671	0.039959	-1.9817	0.047516	0.99964
Oaz1	18245	0.079874	9533.7	0.040327	1.9807	0.04763	0.99964
Odf4	252868	-0.068256	12.325	0.034482	-1.9795	0.04776	0.99964
Rbm15b	109095	0.085731	1731.9	0.043325	1.9788	0.047838	0.99964
Fbxo40	207215	-0.051175	5.4865	0.025873	-1.978	0.047932	0.99964
Gm6264	621835	-0.034648	2.5986	0.017522	-1.9774	0.048002	0.99964
Tyw5	68736	-0.10787	243.12	0.054571	-1.9767	0.048075	0.99964
Xrn1	24127	-0.098471	1468.2	0.049864	-1.9748	0.048293	0.99964
Egf	13645	-0.11442	85.162	0.057945	-1.9747	0.048302	0.99964
Necap2	66147	0.10044	864.67	0.050871	1.9744	0.048337	0.99964
Stk11	20869	0.074704	2807	0.037841	1.9742	0.048361	0.99964
Ndufab1	70316	0.07613	1627.7	0.038591	1.9728	0.048523	0.99964
mt-Nd4l	17720	0.091154	26309	0.046207	1.9727	0.048525	0.99964
Ano5	233246	-0.11392	66.476	0.05775	-1.9726	0.048538	0.99964
Ppm1g	14208	0.074458	1874.1	0.03775	1.9724	0.048561	0.99964
Atp5e	67126	0.093992	1424.5	0.047655	1.9723	0.048573	0.99964
Zfp385c	278304	-0.073772	16.765	0.037417	-1.9716	0.048652	0.99964
Atp7b	11979	-0.1165	102.42	0.059091	-1.9715	0.048669	0.99964
Stab2	192188	-0.081588	19.223	0.041385	-1.9715	0.048671	0.99964
Cnnm4	94220	-0.1002	522.87	0.050842	-1.9708	0.048743	0.99964
Epb41l3	13823	-0.081351	6146.3	0.04128	-1.9707	0.048756	0.99964
Mansc1	67729	-0.11545	180.16	0.058589	-1.9705	0.048779	0.99964
St3gal2	20444	0.064404	4776.5	0.032702	1.9694	0.048904	0.99964
Cnga4	233649	0.095202	35.838	0.048367	1.9683	0.049032	0.99964
Sec31b	240667	-0.068407	9.5964	0.034777	-1.967	0.049182	0.99964
Myc	17869	0.11646	102.79	0.05928	1.9646	0.049456	0.99964
Chaf1a	27221	-0.1163	122.29	0.059195	-1.9646	0.049458	0.99964
Col8a2	329941	0.085985	34.056	0.043778	1.9641	0.049515	0.99964
Gm6548	625054	0.10323	42.509	0.052562	1.964	0.049529	0.99964
Npas3	27386	-0.10937	274.98	0.055755	-1.9616	0.049805	0.99964
Dusp4	319520	0.11644	568.14	0.059364	1.9615	0.049826	0.99964
Pdk3	236900	-0.089623	908.25	0.045698	-1.9612	0.049855	0.99964
Nostrin	329416	0.11541	139.37	0.058858	1.9609	0.049895	0.99964
Trak2	70827	0.089911	8676.7	0.045889	1.9593	0.050075	0.99964
Ern1	78943	-0.097642	452.46	0.049842	-1.959	0.05011	0.99964
Ftl1	14325	0.080758	6849.4	0.041237	1.9584	0.050184	0.99964
Zfp318	57908	-0.085586	1651.3	0.043705	-1.9583	0.050197	0.99964
Eqtn	67753	-0.07723	22.182	0.03945	-1.9576	0.050272	0.99964
Csmd2	329942	-0.099507	1932	0.050847	-1.957	0.05035	0.99964
Ccdc169	320604	-0.087186	19.714	0.044571	-1.9561	0.050454	0.99964
Foxl2	26927	0.071084	16.719	0.036379	1.954	0.050704	0.99964
Slc29a1	63959	-0.099904	828.51	0.051139	-1.9536	0.050751	0.99964
Aasdh	231326	-0.1153	435.29	0.059061	-1.9522	0.050915	0.99964
Vsx2	12677	0.084195	20.803	0.043142	1.9516	0.05099	0.99964
Tmem60	212090	0.10205	334.82	0.052323	1.9503	0.051139	0.99964
Ppp1r11	76497	0.080004	1150.4	0.041036	1.9496	0.051227	0.99964
Gm13083	279185	0.061366	7.0577	0.031482	1.9492	0.051267	0.99964
Glp2r	93896	-0.099938	34.39	0.051273	-1.9491	0.051279	0.99964
Gpnmb	93695	0.1124	250.45	0.057673	1.9489	0.051307	0.99964
Iqgap3	404710	-0.10045	43.783	0.051561	-1.9481	0.051398	0.99964
Rps3a1	20091	0.082291	8195.1	0.042252	1.9476	0.05146	0.99964
Srp14	20813	0.080559	1443.4	0.041384	1.9466	0.051581	0.99964
Zxdb	668166	0.09685	756.85	0.049764	1.9462	0.05163	0.99964
Fubp1	51886	-0.10206	3370.9	0.052514	-1.9435	0.05196	0.99964
Rpl35a	57808	0.092761	3072.8	0.047738	1.9431	0.052	0.99964
Ighg2b	16016	0.032331	2.5386	0.016646	1.9422	0.052107	0.99964
Ggps1	14593	-0.071069	1005.6	0.036592	-1.9422	0.052114	0.99964
Mrps21	66292	0.093478	630.99	0.048134	1.9421	0.052131	0.99964
Dsn1	66934	-0.11521	110.06	0.059341	-1.9415	0.052199	0.99964
Clic3	69454	-0.10148	61.15	0.05228	-1.9411	0.052249	0.99964
Gucy1b2	239134	0.045503	4.2482	0.023451	1.9404	0.052334	0.99964
Gm11245	667862	0.033277	2.0555	0.017151	1.9402	0.052355	0.99964
Tmem72	319776	-0.092312	4359.7	0.047597	-1.9395	0.052446	0.99964
Eif5a	276770	0.074702	7291.6	0.038519	1.9394	0.052457	0.99964
Pde6b	18587	-0.062996	7.3605	0.032488	-1.9391	0.052495	0.99964
Rpl19-ps11	100041511	0.043538	8.8979	0.02246	1.9385	0.052563	0.99964
Nckap1	50884	0.066674	13765	0.034404	1.938	0.052626	0.99964
Rps17	20068	0.088101	2789.9	0.045465	1.9378	0.052651	0.99964
Cmtm7	102545	0.10699	46.31	0.055218	1.9375	0.052682	0.99964
Steap2	74051	-0.11072	485.65	0.057184	-1.9362	0.052845	0.99964
Rundc1	217201	0.09379	2187.7	0.048457	1.9355	0.052927	0.99964
Rpl7	19989	0.075465	4144.8	0.03901	1.9345	0.053053	0.99964
Mlx	21428	0.085645	622.89	0.044293	1.9336	0.053161	0.99964
Col16a1	107581	-0.11293	374.66	0.058409	-1.9334	0.053193	0.99964
Smad6	17130	0.11238	76.299	0.058132	1.9332	0.053213	0.99964
1700019D03Rik	67080	-0.099417	630.51	0.051428	-1.9331	0.05322	0.99964
Pax6	18508	-0.10467	659.49	0.05416	-1.9327	0.053278	0.99964
Jup	16480	0.086935	2115.3	0.045004	1.9317	0.053395	0.99964
Map1b	17755	-0.083779	36711	0.043372	-1.9316	0.053406	0.99964
Phf20l1	239510	0.087241	1606.2	0.045167	1.9315	0.05342	0.99964
Rps8	20116	0.079225	4907.2	0.041027	1.9311	0.053477	0.99964
Stox1	216021	-0.10873	65.294	0.056307	-1.931	0.053478	0.99964
Htr2b	15559	0.061352	8.7949	0.031775	1.9308	0.053507	0.99964
Ttll12	223723	0.10307	440.01	0.053385	1.9307	0.053514	0.99964
Gm4134	100042967	-0.09962	36.244	0.0516	-1.9306	0.053529	0.99964
Pam16	66449	0.10939	230.85	0.056671	1.9303	0.05357	0.99964
Vnn1	22361	-0.040243	2.9394	0.020856	-1.9295	0.053668	0.99964
Slc35e1	270066	0.094642	1915.5	0.049062	1.929	0.053727	0.99964
Eid2	386655	0.11293	840.6	0.058566	1.9283	0.053818	0.99964
Lancl3	236285	-0.11309	222.1	0.058663	-1.9278	0.053876	0.99964
Gm6592	625480	-0.035623	2.7425	0.018479	-1.9277	0.053891	0.99964
Pdzph1	69239	-0.111	78.516	0.057592	-1.9274	0.05393	0.99964
Nudt19	110959	0.074554	1435.6	0.038682	1.9274	0.053933	0.99964
Myh3	17883	0.067827	10.909	0.035216	1.926	0.054099	0.99964
Trim14	74735	-0.092532	29.135	0.048073	-1.9248	0.054251	0.99964
Gpr137c	70713	0.10079	723.83	0.052417	1.9229	0.054492	0.99964
Nlrc5	434341	0.087358	25.144	0.045445	1.9223	0.05457	0.99964
Bcl11a	14025	0.083756	2896.3	0.043572	1.9223	0.054574	0.99964
Hemk1	69536	-0.11072	383.43	0.057616	-1.9216	0.05465	0.99964
Tinagl1	94242	0.11185	308.78	0.058225	1.9211	0.054725	0.99964
Ddit4	74747	-0.10825	2698.3	0.056352	-1.921	0.054734	0.99964
Rpl27	19942	0.10772	407.7	0.056101	1.9201	0.05485	0.99964
Fbxo31	76454	0.062055	5323.9	0.032323	1.9198	0.054882	0.99964
Gm2214	108168477	0.033928	2.404	0.017676	1.9195	0.054923	0.99964
Gm7357	664830	-0.030667	1.6166	0.015981	-1.9189	0.054998	0.99964
Iws1	73473	-0.094108	1273.9	0.049048	-1.9187	0.055023	0.99964
Tada1	27878	0.091423	1113.1	0.047655	1.9184	0.055056	0.99964
Scn10a	20264	-0.064071	17.339	0.033406	-1.918	0.055113	0.99964
Gm11687	627160	0.021744	0.81767	0.011338	1.9177	0.055149	0.99964
Gm14387	100862119	-0.069501	20.866	0.036262	-1.9167	0.055281	0.99964
Ubxn2a	217379	-0.097206	1548.7	0.050725	-1.9163	0.055321	0.99964
Ppp1r1a	58200	0.089232	2000.3	0.046578	1.9158	0.055396	0.99964
Ptms	69202	0.10027	17587	0.052348	1.9154	0.05544	0.99964
Gng10	14700	0.095726	1036.8	0.049979	1.9153	0.05545	0.99964
Frem3	333315	-0.072446	13.423	0.037828	-1.9151	0.055475	0.99964
Arl3	56350	0.073943	2602.2	0.038622	1.9145	0.055553	0.99964
Rangrf	57785	0.11288	203.53	0.058964	1.9144	0.055563	0.99964
Fdxacb1	382137	-0.11156	169.73	0.058279	-1.9142	0.055599	0.99964
Ccdc63	330188	-0.10945	63.238	0.057204	-1.9133	0.055707	0.99964
Gm12094	108167891	0.031037	2.1855	0.016221	1.9133	0.055709	0.99964
Stap1	56792	-0.10962	74.754	0.057295	-1.9132	0.055718	0.99964
Gabrb2	14401	-0.1015	3023.5	0.053071	-1.9125	0.055809	0.99964
Hnrnpa0	77134	0.092317	6645.6	0.048273	1.9124	0.055825	0.99964
Mif	17319	0.086894	2454.9	0.045443	1.9122	0.055854	0.99964
B3gnt4	231727	-0.066359	11.506	0.034707	-1.912	0.05588	0.99964
Cdk13	69562	0.082752	1882.1	0.043285	1.9118	0.055905	0.99964
Nufip2	68564	-0.096043	924.45	0.050259	-1.911	0.056007	0.99964
Mrpl52	68836	0.11007	318.73	0.05762	1.9103	0.05609	0.99964
Oasl2	23962	0.0921	92.666	0.048214	1.9102	0.056102	0.99964
Ky	16716	-0.11275	123.04	0.059045	-1.9096	0.056191	0.99964
Ptger1	19216	0.098697	1128.9	0.051708	1.9087	0.056295	0.99964
Chd9	109151	-0.066307	6262.9	0.034749	-1.9082	0.056368	0.99964
Gm17797	100151689	0.029399	1.6072	0.015414	1.9073	0.056478	0.99964
Kcnj8	16523	0.11297	137.77	0.059326	1.9042	0.05689	0.99964
Tmco4	77056	-0.11128	160.72	0.058452	-1.9038	0.056942	0.99964
Zfp169	67911	-0.11017	352.13	0.057874	-1.9036	0.056959	0.99964
Cdkn1c	12577	0.11295	178.63	0.059338	1.9035	0.056975	0.99964
Gabra3	14396	-0.085501	2146.4	0.044926	-1.9031	0.057022	0.99964
Ddx39	68278	-0.10334	436.82	0.054315	-1.9025	0.057101	0.99964
Kctd10	330171	0.077285	1722	0.04063	1.9022	0.057148	0.99964
Pknox2	208076	0.10242	1558.3	0.053843	1.9021	0.057155	0.99964
Ndufa6	67130	0.084827	1369.7	0.044607	1.9017	0.057216	0.99964
Acvrl1	11482	0.10832	612.37	0.056965	1.9015	0.057236	0.99964
Cdh24	239096	-0.11281	341.84	0.059363	-1.9004	0.057385	0.99964
Atm	11920	-0.10726	604.16	0.056448	-1.9001	0.057414	0.99964
Ticrr	77011	-0.05987	10.755	0.031527	-1.899	0.057564	0.99964
Gss	14854	-0.086834	641.63	0.045727	-1.8989	0.057572	0.99964
Kdm8	77035	-0.11188	158.23	0.058929	-1.8985	0.057625	0.99964
Brat1	231841	-0.090116	624.47	0.047492	-1.8975	0.057761	0.99964
Dmc1	13404	-0.081469	22.382	0.04294	-1.8973	0.057789	0.99964
Angptl1	72713	0.096815	28.705	0.05103	1.8972	0.057801	0.99964
Slc25a23	66972	0.069959	12222	0.03688	1.8969	0.057839	0.99964
Atp5d	66043	0.080052	3571.1	0.042205	1.8967	0.057865	0.99964
Gm7244	638580	0.080855	22.489	0.042641	1.8962	0.057937	0.99964
Plcd4	18802	-0.094753	518.37	0.049982	-1.8957	0.057994	0.99964
Epn3	71889	-0.095162	38.161	0.050205	-1.8954	0.058033	0.99964
Wtip	101543	0.11052	190.13	0.058312	1.8953	0.058056	0.99964
Sema5a	20356	-0.09773	1027.1	0.051571	-1.8951	0.058084	0.99964
Zdhhc12	66220	0.11226	122.59	0.059253	1.8946	0.058141	0.99964
Fbxo15	50764	0.043778	4.2759	0.023113	1.8941	0.058213	0.99964
Gm12229	677786	-0.028377	1.6896	0.014982	-1.8941	0.058213	0.99964
Sdhaf2	66072	0.079257	917.83	0.04185	1.8938	0.058249	0.99964
Gm15042	101055898	0.031034	2.2822	0.016388	1.8937	0.058264	0.99964
Wdsub1	72137	-0.10403	284.43	0.054952	-1.8931	0.058349	0.99964
Gm19085	100418229	-0.059023	9.3986	0.031184	-1.8928	0.05839	0.99964
Eif3f	66085	0.064868	2840.9	0.034303	1.891	0.058618	0.99964
Tspan18	241556	-0.11218	97.158	0.059333	-1.8906	0.058674	0.99964
Gm4654	100043797	-0.037811	3.6	0.020004	-1.8902	0.058735	0.99964
Agtr2	11609	-0.06262	11.321	0.033136	-1.8898	0.058791	0.99964
Sipa1	20469	0.088358	650.28	0.046771	1.8892	0.058871	0.99964
Slc25a15	18408	0.094765	428.49	0.050188	1.8882	0.058998	0.99964
Fbxw20	434440	-0.068786	11.419	0.036445	-1.8874	0.059109	0.99964
Kcnt2	240776	-0.11099	419.29	0.058814	-1.8871	0.059147	0.99964
Gm9776	328309	-0.11201	133.88	0.059357	-1.8871	0.059148	0.99964
Cfap44	212517	-0.093718	102.83	0.049692	-1.886	0.059298	0.99964
Cyb5d2	192986	-0.096635	380.63	0.051253	-1.8855	0.059366	0.99964
Pip5kl1	227733	-0.10984	121.41	0.058268	-1.8852	0.059409	0.99964
Abhd8	64296	0.075282	6683	0.039956	1.8841	0.059551	0.99964
Ube2g2	22213	0.063891	2270.1	0.033923	1.8834	0.059641	0.99964
Gm10175	100043121	0.098403	1597.4	0.052262	1.8829	0.059716	0.99964
Lrrcc1	71710	-0.10192	499.91	0.054134	-1.8828	0.059726	0.99964
Hjurp	381280	-0.084172	1984.9	0.044709	-1.8827	0.059744	0.99964
2410137M14Rik	76797	-0.034151	2.2423	0.018141	-1.8825	0.059768	0.99964
Myl3	17897	0.040319	3.9033	0.021419	1.8824	0.059785	0.99964
Pde6d	18582	0.07834	1213.7	0.041618	1.8824	0.059785	0.99964
Stx17	67727	-0.10475	773.94	0.055661	-1.8819	0.05985	0.99964
Ubac2	68889	0.088748	842.15	0.047186	1.8808	0.059994	0.99964
Tspyl4	72480	-0.049156	13756	0.026164	-1.8788	0.060273	0.99964
Narf	67608	0.081099	1895.5	0.043172	1.8785	0.060311	0.99964
Ankrd13d	68423	-0.087232	1154.9	0.046486	-1.8765	0.060584	0.99964
Ifit1bl2	112419	-0.083387	54.297	0.044439	-1.8764	0.060597	0.99964
Lgr6	329252	0.049656	83.031	0.026469	1.876	0.060654	0.99964
Arid5b	71371	-0.10661	692.72	0.056837	-1.8758	0.060681	0.99964
Hmgb2	97165	-0.11125	135.38	0.05931	-1.8757	0.060698	0.99964
Tfcp2l1	81879	-0.1011	438.31	0.053953	-1.8739	0.060951	0.99964
Ccdc171	320226	-0.11122	123.14	0.059362	-1.8735	0.060995	0.99964
4933424G06Rik	71166	0.076118	17.992	0.040629	1.8735	0.061	0.99964
Neto2	74513	0.092157	2021.4	0.049191	1.8735	0.061006	0.99964
Gm6729	627035	-0.020863	0.87876	0.011139	-1.8729	0.061083	0.99964
Hdac4	208727	0.095985	1198.4	0.051264	1.8724	0.061157	0.99964
Srcap	100043597	-0.085331	4065.2	0.04559	-1.8717	0.06125	0.99964
Sall1	58198	0.10433	976.98	0.055751	1.8713	0.061302	0.99964
1190005I06Rik	68918	0.11105	131.05	0.059343	1.8713	0.061302	0.99964
Tmem109	68539	0.081543	1054.4	0.043581	1.871	0.06134	0.99964
Gm5263	383571	0.059111	9.5028	0.031598	1.8707	0.061387	0.99964
Rbm11	224344	-0.10979	141.41	0.058693	-1.8706	0.061395	0.99964
Tmc3	233424	-0.10975	320.11	0.05869	-1.87	0.061479	0.99964
Mylpf	17907	0.080044	15.428	0.042851	1.868	0.061765	0.99964
Xrcc4	108138	-0.10703	298.57	0.057299	-1.8679	0.061771	0.99964
Cdcp1	109332	-0.08234	35.019	0.04409	-1.8675	0.061826	0.99964
Sln	66402	-0.030403	1.8849	0.01628	-1.8675	0.061838	0.99964
9430025C20Rik	442813	0.08259	20.452	0.044272	1.8655	0.062109	0.99964
Islr2	320563	-0.11022	2118.1	0.059084	-1.8655	0.062112	0.99964
Itga11	319480	-0.10228	82.255	0.054837	-1.8651	0.062163	0.99964
Gm13241	433790	-0.031453	2.1161	0.016865	-1.865	0.062178	0.99964
Pard3b	72823	-0.10963	188.75	0.058787	-1.8648	0.062212	0.99964
Col19a1	12823	-0.10837	315.08	0.058131	-1.8643	0.062279	0.99964
Cntfr	12804	-0.070784	3386.7	0.037969	-1.8643	0.062284	0.99964
1700029F12Rik	66479	0.061992	8.5589	0.033266	1.8635	0.062392	0.99964
Zfpm1	22761	0.091099	1030.7	0.048894	1.8632	0.062432	0.99964
Rnf113a2	66381	0.10074	256.87	0.054083	1.8627	0.062508	0.99964
Aprt	11821	0.098202	376.63	0.052739	1.862	0.062597	0.99964
Mgat4b	103534	0.091511	1678.6	0.049149	1.8619	0.062615	0.99964
Fzd4	14366	-0.10876	696.67	0.058431	-1.8613	0.062705	0.99964
Xdh	22436	-0.10296	299.77	0.055321	-1.8612	0.062719	0.99964
Kctd12	239217	0.093106	4027.8	0.050031	1.861	0.06275	0.99964
Lins1	72635	-0.10033	285.11	0.053911	-1.8609	0.062753	0.99964
Stradb	227154	0.084678	798.33	0.045503	1.8609	0.062754	0.99964
Baz2b	407823	-0.076642	1280.6	0.041203	-1.8601	0.062871	0.99964
Zfp488	382867	-0.10588	391.11	0.056936	-1.8597	0.062935	0.99964
Slc5a8	216225	0.054019	6.1456	0.029065	1.8585	0.063093	0.99964
Phf6	70998	-0.081641	709.87	0.043928	-1.8585	0.063094	0.99964
Stk17b	98267	0.10484	292.47	0.05643	1.8578	0.063195	0.99964
Clstn3	232370	-0.066469	12486	0.03578	-1.8577	0.063213	0.99964
Dtx3l	209200	-0.1056	188.55	0.056849	-1.8576	0.063227	0.99964
Nup155	170762	-0.091883	579.73	0.049476	-1.8571	0.063292	0.99964
Pcdhgb8	93705	0.1092	151.92	0.058808	1.8569	0.063327	0.99964
Endou	19011	0.084992	51.827	0.045786	1.8563	0.063414	0.99964
Tubgcp5	233276	-0.090415	905.27	0.048718	-1.8559	0.06347	0.99964
Gmds	218138	-0.1054	198.7	0.056807	-1.8555	0.063528	0.99964
Ssbp1	381760	-0.093351	454.73	0.05035	-1.854	0.063734	0.99964
Slc25a19	67283	0.075584	1258	0.040774	1.8537	0.063778	0.99964
Gm13407	665948	-0.023022	1.1448	0.012426	-1.8527	0.06393	0.99964
Hdac7	56233	-0.098694	712.63	0.05329	-1.852	0.064022	0.99964
BC049715	320135	-0.10477	85.551	0.056572	-1.852	0.064027	0.99964
L3mbtl1	241764	-0.10875	284.82	0.058732	-1.8517	0.064076	0.99964
Mtch1	56462	0.090478	10568	0.048868	1.8515	0.064098	0.99964
Gpsm2	76123	0.099464	501.92	0.053744	1.8507	0.064214	0.99964
Atp5h	71679	0.075854	3862.2	0.041005	1.8499	0.064332	0.99964
Npc2	67963	0.074256	1851.4	0.040144	1.8497	0.064352	0.99964
Cysltr2	70086	0.059116	16.317	0.03199	1.8479	0.06461	0.99964
Rccd1	269955	-0.10925	327.06	0.059123	-1.8479	0.064616	0.99964
Mrap2	244958	-0.10686	180.71	0.057865	-1.8467	0.064788	0.99964
Fam205a1	433698	-0.067943	21.046	0.036808	-1.8459	0.064912	0.99964
Gm2058	100039133	-0.02201	1.3654	0.011925	-1.8456	0.064943	0.99964
Cwf19l1	72502	0.0973	342.71	0.05273	1.8452	0.065004	0.99964
Calhm3	240669	-0.025172	1.4553	0.013648	-1.8444	0.065125	0.99964
Slc26a10	216441	-0.09772	224.59	0.053003	-1.8436	0.065235	0.99964
Caprin2	232560	-0.10179	309.26	0.055235	-1.8429	0.065344	0.99964
Mblac1	330216	0.1083	84.014	0.058779	1.8425	0.065399	0.99964
Atp2b3	320707	-0.087795	3295.1	0.047659	-1.8422	0.065451	0.99964
Rps16-ps2	100039355	0.10446	671.9	0.056716	1.8418	0.065506	0.99964
Cr1l	12946	-0.09257	701.48	0.050264	-1.8417	0.065522	0.99964
Col11a1	12814	-0.083305	673.21	0.045248	-1.8411	0.065612	0.99964
Slc5a11	233836	0.091225	58.266	0.049551	1.841	0.065619	0.99964
Mark3	17169	0.057157	2232.8	0.03105	1.8408	0.065653	0.99964
Zbtb46	72147	0.10891	183.62	0.059196	1.8398	0.065799	0.99964
Abcb9	56325	-0.082893	2283.4	0.045056	-1.8398	0.065799	0.99964
Slc22a23	73102	0.052754	3328.9	0.028676	1.8397	0.065815	0.99964
Zranb2	53861	-0.088188	4975.4	0.047939	-1.8396	0.065831	0.99964
AW822252	331578	-0.10909	177.51	0.059315	-1.8392	0.065888	0.99964
Alox8	11688	-0.10869	103.18	0.059108	-1.8388	0.065948	0.99964
Rasl10b	276952	0.086242	20568	0.04693	1.8377	0.066109	0.99964
Gpr165	76206	-0.10773	167.66	0.058648	-1.8369	0.066232	0.99964
9130409I23Rik	619326	-0.062588	9.3023	0.034081	-1.8364	0.066291	0.99964
Lsm12	268490	0.093305	871.52	0.050811	1.8363	0.066311	0.99964
Tmem134	66990	0.095899	791.35	0.052247	1.8355	0.066432	0.99964
Prrt2	69017	-0.068187	5704.3	0.037153	-1.8353	0.066461	0.99964
Gale	74246	-0.10483	265.5	0.057128	-1.8351	0.066493	0.99964
Polr3a	218832	-0.1003	946.18	0.05466	-1.835	0.066507	0.99964
Lenep	57275	0.044454	37.048	0.024229	1.8348	0.066538	0.99964
Ppp2r2c	269643	0.054698	23587	0.029822	1.8341	0.066633	0.99964
Btnl10	192194	0.091078	43.231	0.049662	1.834	0.06666	0.99964
Sctr	319229	-0.054179	7.0895	0.029548	-1.8336	0.066719	0.99964
9030624G23Rik	66808	-0.052392	7.9703	0.02858	-1.8331	0.066783	0.99964
Gpr153	100129	-0.09311	1172.9	0.050796	-1.833	0.066799	0.99964
Galntl6	270049	-0.099909	561.11	0.054526	-1.8323	0.066906	0.99964
Eif3a	13669	-0.063743	6205.4	0.034789	-1.8323	0.066912	0.99964
Ldhd	52815	-0.097839	398.15	0.053398	-1.8323	0.066914	0.99964
Arpc5l	74192	0.085467	1979.3	0.046647	1.8322	0.066922	0.99964
Smc1a	24061	-0.074955	2716.1	0.040913	-1.8321	0.066941	0.99964
Fchsd1	319262	-0.10562	195.17	0.057652	-1.832	0.066945	0.99964
Tyro3	22174	0.090275	7653.5	0.049278	1.832	0.066957	0.99964
Csl	71832	0.016211	0.87747	0.00885	1.8318	0.066988	0.99964
St3gal1	20442	-0.097963	1378.8	0.053502	-1.831	0.067097	0.99964
Fam89b	17826	0.099585	382.18	0.054398	1.8307	0.067148	0.99964
Mbd2	17191	0.09388	1581.4	0.051299	1.8301	0.067242	0.99964
Gbx2	14472	-0.081392	36.369	0.04449	-1.8294	0.067337	0.99964
Fam76b	72826	-0.096591	629.41	0.052851	-1.8276	0.06761	0.99964
Ccdc153	270150	-0.051746	11.044	0.028326	-1.8268	0.067725	0.99964
Gm9903	433873	0.049979	6.9788	0.027362	1.8266	0.06776	0.99964
Kank4	242553	-0.10648	206.12	0.058295	-1.8266	0.067766	0.99964
Rpl17-ps4	435787	0.019699	0.8225	0.010786	1.8263	0.067809	0.99964
Ski	20481	0.084318	6496.8	0.046196	1.8252	0.067972	0.99964
Gm18256	100416794	0.022611	1.0626	0.01239	1.825	0.068007	0.99964
Gm16570	102632407	-0.029391	2.2461	0.016106	-1.8249	0.068022	0.99964
Tepp	73407	0.10155	71.903	0.055662	1.8245	0.06808	0.99964
Ammecr1	56068	-0.10801	148.29	0.059215	-1.8241	0.068137	0.99964
Six6	20476	-0.090883	37.052	0.049832	-1.8238	0.068184	0.99964
Prdx1	18477	0.079946	2012.8	0.043854	1.823	0.068303	0.99964
Nfat5	54446	-0.083834	3194.3	0.045997	-1.8226	0.068364	0.99964
Phb2	12034	0.067621	2186.6	0.037114	1.822	0.068459	0.99964
Gm17969	100416210	-0.049832	6.541	0.027352	-1.8219	0.068473	0.99964
Ccnb2-ps	670453	0.10814	104.46	0.059357	1.8218	0.068486	0.99964
Wrnip1	78903	0.067747	1992.7	0.03719	1.8216	0.068511	0.99964
Tex29	75528	-0.031381	1.9984	0.01723	-1.8213	0.06856	0.99964
Gm10778	100233208	-0.10767	157.26	0.059124	-1.8211	0.068591	0.99964
Lum	17022	0.076956	31.922	0.042258	1.8211	0.068594	0.99964
Gm6055	606520	0.024982	2.1089	0.013719	1.821	0.068606	0.99964
Kcnip1	70357	-0.10599	745.13	0.058218	-1.8207	0.06866	0.99964
Cbx2	12416	-0.10752	141.38	0.059071	-1.8202	0.068723	0.99964
Prr15	78004	-0.075591	15.438	0.041535	-1.8199	0.06877	0.99964
Abhd15	67477	-0.088767	54.493	0.048779	-1.8198	0.068792	0.99964
Clpp	53895	0.084702	1186.6	0.046546	1.8198	0.068795	0.99964
Ran	19384	0.06012	4283.9	0.033049	1.8191	0.068897	0.99964
Serpinb5	20724	-0.060283	12.551	0.033146	-1.8187	0.068958	0.99964
Lyl1	17095	0.1026	74.895	0.056421	1.8184	0.068996	0.99964
Hspd1	15510	-0.06155	4217.2	0.033854	-1.8181	0.06905	0.99964
She	214547	0.10779	236.84	0.05929	1.8179	0.069074	0.99964
Nebl	74103	-0.068044	2293.7	0.037441	-1.8173	0.069164	0.99964
Pnisr	66625	-0.10174	6902.1	0.055998	-1.8169	0.06923	0.99964
Atad2	70472	-0.10389	190.13	0.057179	-1.8169	0.069233	0.99964
Psd	73728	0.085625	14435	0.047144	1.8162	0.069333	0.99964
Sowahc	268301	0.092316	344.58	0.050848	1.8155	0.069445	0.99964
Mmp15	17388	-0.07748	944.98	0.042678	-1.8155	0.069454	0.99964
Cnih4	98417	0.069509	1260.5	0.038312	1.8143	0.069633	0.99964
Prc1	233406	-0.10003	89.946	0.055179	-1.8128	0.06986	0.99964
Vim	22352	0.10645	920.52	0.058724	1.8128	0.069866	0.99964
Slc8a1	20541	-0.10743	870.54	0.059266	-1.8127	0.069883	0.99964
Ppp1r26	241289	-0.10026	500.22	0.055318	-1.8124	0.069929	0.99964
Cep95	320162	-0.10192	310.49	0.056259	-1.8117	0.070035	0.99964
Ehmt2	110147	0.073967	6522.5	0.04083	1.8116	0.070048	0.99964
Snx18	170625	0.086633	1056.5	0.047842	1.8108	0.070171	0.99964
Nphp4	260305	-0.10268	691.93	0.05672	-1.8102	0.070259	0.99964
Egln1	112405	0.057586	2736.4	0.031815	1.81	0.070295	0.99964
C1qb	12260	0.093456	976.32	0.051635	1.8099	0.070308	0.99964
Srl	106393	-0.10607	152.94	0.058606	-1.8098	0.070323	0.99964
Map3k2	26405	-0.088938	1244	0.049162	-1.8091	0.07044	0.99964
Pou2f1	18986	-0.0762	1121.8	0.042138	-1.8084	0.070551	0.99964
Pbdc1	67683	0.099192	265.98	0.054895	1.8069	0.070772	0.99964
Snx22	382083	-0.093421	347.27	0.051715	-1.8065	0.070846	0.99964
Tinf2	28113	-0.10303	290.46	0.057034	-1.8064	0.070858	0.99964
Crem	12916	0.096405	361.55	0.053376	1.8061	0.070896	0.99964
Slc16a2	20502	0.080123	1095.9	0.044361	1.8061	0.070897	0.99964
Mrpl27	94064	0.081143	882.12	0.044936	1.8057	0.070961	0.99964
Nr2f1	13865	0.10637	1163.4	0.058916	1.8054	0.071008	0.99964
Slc44a5	242259	-0.10692	271.66	0.059239	-1.8048	0.071104	0.99964
Gimap8	243374	-0.10433	103.35	0.057805	-1.8048	0.071107	0.99964
Atmin	234776	0.062083	2230.4	0.03441	1.8042	0.071195	0.99964
Ccnjl	380694	-0.10646	98.784	0.059004	-1.8042	0.071199	0.99964
Glb1l	74577	-0.10637	228.84	0.058968	-1.8038	0.071264	0.99964
Gm29609	115482680	-0.088694	100.27	0.049172	-1.8038	0.071269	0.99964
Ybx1	22608	0.064602	5441.6	0.035823	1.8034	0.071332	0.99964
Ftl2-ps	14337	0.032345	2.4144	0.01794	1.8029	0.071397	0.99964
Igfbp4	16010	0.10483	1372	0.058145	1.8029	0.071409	0.99964
Neurl1b	240055	0.087116	1919.8	0.048335	1.8023	0.071495	0.99964
Sh2d6	71130	-0.079099	17.026	0.043898	-1.8019	0.071567	0.99964
Zfp174	385674	-0.1025	211.11	0.056889	-1.8018	0.071584	0.99964
Amd2	100041585	-0.075832	20.096	0.042092	-1.8016	0.071614	0.99964
Sh3bgrl3	73723	0.096091	977.83	0.053338	1.8015	0.071619	0.99964
Elac1	114615	-0.075194	944.68	0.041755	-1.8008	0.071731	0.99964
Htr1a	15550	-0.10007	428.66	0.0556	-1.7998	0.0719	0.99964
Mgat4c	67569	-0.096141	299.71	0.053422	-1.7997	0.071915	0.99964
Brms1l	52592	0.069546	1825.2	0.038653	1.7992	0.07198	0.99964
Lrrn4	320974	-0.069868	11.612	0.038848	-1.7985	0.072099	0.99964
Slfn5	327978	0.10662	294.53	0.059287	1.7984	0.072115	0.99964
Fxr2	23879	0.058619	4156.4	0.032604	1.7979	0.072186	0.99964
Ccdc71l	72123	0.085677	608.27	0.047656	1.7978	0.072203	0.99964
Psmb3	26446	0.078154	1051.7	0.043474	1.7977	0.072219	0.99964
Rapgef3	223864	-0.08737	1309.8	0.04861	-1.7974	0.072278	0.99964
Yars2	70120	0.088471	368.76	0.049233	1.797	0.072341	0.99964
Ntan1	18203	0.089973	858.15	0.050073	1.7968	0.072364	0.99964
Cps1	227231	-0.041932	4.7422	0.023338	-1.7967	0.072386	0.99964
Racgap1	26934	-0.097574	414.16	0.054319	-1.7963	0.072446	0.99964
Msh2	17685	-0.081887	714.11	0.045592	-1.7961	0.07248	0.99964
Slc38a6	625098	-0.096876	3574.3	0.053949	-1.7957	0.072541	0.99964
Rbm41	237073	0.10334	228.16	0.057551	1.7957	0.072543	0.99964
Nenf	66208	0.092265	806.88	0.051385	1.7956	0.072562	0.99964
Cntrob	216846	-0.10272	471.84	0.057236	-1.7947	0.072703	0.99964
Tsg101	22088	0.069703	1430.2	0.03885	1.7941	0.072793	0.99964
Otud5	54644	0.06006	2635	0.03348	1.7939	0.07283	0.99964
Larp6	67557	-0.091204	1132.2	0.050844	-1.7938	0.072847	0.99964
Ppara	19013	-0.10367	152.09	0.057826	-1.7927	0.073021	0.99964
Six5	20475	0.10358	80.756	0.05779	1.7924	0.07307	0.99964
Usp27x	54651	0.10274	537.43	0.057327	1.7922	0.073104	0.99964
Jakmip3	74004	-0.083647	1128.7	0.046679	-1.792	0.073136	0.99964
Parp6	67287	0.056449	2881.4	0.031505	1.7918	0.07317	0.99964
Mrps5	77721	-0.067086	1348.3	0.03745	-1.7913	0.073239	0.99964
Sqle	20775	-0.082101	1648.5	0.045832	-1.7913	0.073241	0.99964
Tprgl	67808	0.074766	4027.3	0.04174	1.7913	0.073252	0.99964
Dctn3	53598	0.081314	1770.7	0.045396	1.7912	0.07326	0.99964
Cox6c	12864	0.088639	4034.7	0.04949	1.7911	0.073284	0.99964
Tcte3	21647	-0.066401	12.82	0.037105	-1.7896	0.073526	0.99964
Gm14900	100417633	-0.042942	6.4931	0.024001	-1.7892	0.073588	0.99964
Adgra2	78560	0.09298	819.55	0.051975	1.7889	0.073626	0.99964
Idi1	319554	-0.10044	1453.4	0.056185	-1.7876	0.073835	0.99964
Polr2g	67710	0.079953	1058	0.044732	1.7874	0.073878	0.99964
Kcnh2	16511	-0.086615	1607.5	0.04847	-1.787	0.073941	0.99964
Tigd4	403175	-0.070083	23.471	0.039231	-1.7864	0.074032	0.99964
Rnf222	320040	0.04646	6.3876	0.02603	1.7849	0.074278	0.99964
Ddx24	27225	-0.064765	4466.7	0.036295	-1.7844	0.074357	0.99964
Mrpl43	94067	0.086535	785	0.048515	1.7837	0.074475	0.99964
Rgs14	51791	0.095057	2538.2	0.053294	1.7836	0.074486	0.99964
Sltm	66660	0.075287	2069.6	0.042218	1.7833	0.074538	0.99964
Utp14b	195434	-0.10363	638.78	0.058114	-1.7832	0.074548	0.99964
Ubl5	66177	0.077517	1761.7	0.043478	1.7829	0.074605	0.99964
Metrn	70083	0.09315	1374.9	0.052256	1.7826	0.074654	0.99964
Sirt4	75387	-0.10468	379.52	0.058732	-1.7824	0.074691	0.99964
Purg	75029	0.090051	586.62	0.050534	1.782	0.07475	0.99964
Il1a	16175	0.08109	21.461	0.045524	1.7813	0.074869	0.99964
Asphd2	72898	0.088886	3189.3	0.049905	1.7811	0.074893	0.99964
Arrdc2	70807	-0.079306	648.86	0.044534	-1.7808	0.074945	0.99964
Tbx21	57765	0.029708	3.7195	0.016683	1.7807	0.074958	0.99964
Gm15694	101669761	-0.024439	1.8407	0.013726	-1.7804	0.075003	0.99964
Tmem222	52174	0.06917	1453.1	0.03885	1.7804	0.075005	0.99964
Socs7	192157	0.069148	4733.5	0.038838	1.7804	0.075005	0.99964
Gm37108	102641523	0.015317	0.67855	0.0086042	1.7802	0.075049	0.99964
Ccdc170	100504234	-0.037702	4.106	0.021183	-1.7798	0.075101	0.99964
Ccdc85a	216613	-0.083945	1482.3	0.047168	-1.7797	0.075124	0.99964
Svbp	69216	0.10104	277.87	0.056772	1.7797	0.075125	0.99964
T	20997	0.027944	1.7202	0.015704	1.7794	0.075175	0.99964
Tpm4	326618	0.094766	862.71	0.053268	1.779	0.075234	0.99964
Wdtc1	230796	0.085052	2803.7	0.047826	1.7784	0.07534	0.99964
Gm16139	105246078	-0.018616	0.96316	0.010469	-1.7782	0.075375	0.99964
Dynll1	56455	0.094724	4424.7	0.053274	1.7781	0.075396	0.99964
Wdr74	107071	0.078365	640.28	0.044074	1.778	0.075402	0.99964
Plin1	103968	-0.05666	7.8543	0.031873	-1.7777	0.075457	0.99964
Znhit2	29805	0.079743	578.01	0.044867	1.7773	0.075517	0.99964
Trim24	21848	-0.07923	1011.7	0.044596	-1.7766	0.075628	0.99964
Cox8a	12868	0.086901	5719.6	0.048916	1.7765	0.075647	0.99964
Chil1	12654	0.10406	203.86	0.058578	1.7764	0.075666	0.99964
Synpo2l	68760	-0.086307	29.632	0.048587	-1.7764	0.075675	0.99964
Mmd	67468	0.086833	5024.1	0.048892	1.776	0.075731	0.99964
Alms1-ps2	623273	-0.060871	20.951	0.034284	-1.7755	0.075815	0.99964
Dnah10	56087	-0.099744	63.157	0.056184	-1.7753	0.075847	0.99964
Pex1	71382	-0.087909	904.2	0.049556	-1.7739	0.076073	0.99964
Arhgap26	71302	-0.089856	2764	0.050704	-1.7722	0.076367	0.99964
Gm10343	108168304	-0.022222	1.104	0.012541	-1.7719	0.076409	0.99964
Sc5d	235293	-0.08088	1471.7	0.045654	-1.7716	0.076463	0.99964
Klhl29	208439	0.088306	2656.4	0.04985	1.7715	0.076485	0.99964
Zdhhc23	332175	-0.10397	301.32	0.058698	-1.7712	0.076525	0.99964
1700030C10Rik	69513	-0.053607	9.3621	0.030267	-1.7711	0.076536	0.99964
Gm4518	100043560	-0.024047	1.3524	0.013577	-1.7711	0.07654	0.99964
Gm8242	101055737	-0.034191	2.4167	0.01931	-1.7706	0.076631	0.99964
Pcsk9	100102	0.10341	412.34	0.058411	1.7704	0.076657	0.99964
Fbxo7	69754	-0.076032	1380.7	0.042951	-1.7702	0.076695	0.99964
1810009A15Rik	66276	0.10321	245.31	0.058317	1.7698	0.076759	0.99964
Grtp1	66790	-0.1048	132.58	0.059219	-1.7697	0.076771	0.99964
Gm12194	380696	-0.015202	0.68609	0.0085904	-1.7696	0.076791	0.99964
Pdf	68023	0.085509	579.27	0.048321	1.7696	0.076793	0.99964
Klhl9	242521	0.06366	2698	0.035975	1.7696	0.076798	0.99964
Txnrd2	26462	0.099433	311.02	0.0562	1.7693	0.076846	0.99964
Gm14239	668938	0.052235	7.6315	0.029525	1.7692	0.076862	0.99964
Rpl18a	76808	0.076687	4718	0.043363	1.7685	0.07698	0.99964
Ppp2ca	19052	0.077019	11535	0.043556	1.7683	0.077017	0.99964
Zfp366	238803	0.10407	183.53	0.058863	1.7681	0.077049	0.99964
Stoml2	66592	0.087115	1085	0.049277	1.7679	0.077083	0.99964
Orai2	269717	0.070701	2568.3	0.039994	1.7678	0.077096	0.99964
Alk	11682	-0.096095	485.69	0.054364	-1.7676	0.077124	0.99964
Fbxw14	50757	-0.015157	0.67882	0.0085779	-1.767	0.077232	0.99964
Sdhd	66925	0.074204	1663	0.042002	1.7667	0.077282	0.99964
Foxn1	15218	-0.0634	12.888	0.035888	-1.7666	0.077293	0.99964
Tbc1d10a	103724	0.079318	798.57	0.044901	1.7665	0.07731	0.99964
Vegfb	22340	0.091564	1505.5	0.051835	1.7664	0.077321	0.99964
Gm14682	100416300	-0.063086	13.586	0.035714	-1.7664	0.07733	0.99964
Cep97	74201	-0.081404	914.05	0.046109	-1.7655	0.077487	0.99964
Gm7308	640703	-0.018244	1.0028	0.010336	-1.7652	0.077537	0.99964
Cox7a2	12866	0.08648	2236.5	0.049	1.7649	0.077581	0.99964
Dnajc14	74330	0.056146	1877.7	0.031813	1.7649	0.077583	0.99964
Ntsr1	18216	-0.10468	115.83	0.059314	-1.7648	0.077593	0.99964
Rpl41	67945	0.091592	4846.3	0.051905	1.7646	0.07763	0.99964
Rac1	19353	0.082173	7200.4	0.046578	1.7642	0.077697	0.99964
Tigd5	105734	0.10171	168.86	0.057664	1.7638	0.077761	0.99964
Rpl19	19921	0.073381	4480.6	0.041604	1.7638	0.077765	0.99964
Slc7a11	26570	0.089587	1530.5	0.0508	1.7635	0.077811	0.99964
Tpt1	22070	0.089564	7475.6	0.05079	1.7634	0.077833	0.99964
Zbtb1	268564	-0.082984	551.89	0.047059	-1.7634	0.077835	0.99964
Csf2	12981	-0.020764	1.1839	0.011783	-1.7621	0.078046	0.99964
Lypd1	72585	-0.1046	2195.4	0.059362	-1.7621	0.078055	0.99964
Def6	23853	0.098139	76.589	0.05571	1.7616	0.078136	0.99964
Rtkn	20166	-0.087129	1329	0.049461	-1.7616	0.078139	0.99964
Ptgs2	19225	0.093609	153.85	0.053145	1.7614	0.078172	0.99964
Cmtm2a	73381	-0.026187	1.6014	0.014875	-1.7605	0.078318	0.99964
Plekhj1	78670	0.083096	876.86	0.047218	1.7598	0.078438	0.99964
Mitf	17342	0.10396	385.74	0.059093	1.7592	0.078542	0.99964
Sulf2	72043	-0.10364	3207.7	0.05893	-1.7586	0.078638	0.99964
Rpl23	65019	0.086296	3294	0.049082	1.7582	0.078712	0.99964
Gm15616	666545	0.0355	3.0625	0.020193	1.758	0.078743	0.99964
Zfp422-ps	100416808	-0.10422	90.966	0.05929	-1.7579	0.07877	0.99964
Pdcd6	18570	0.066821	1441.6	0.038026	1.7572	0.078876	0.99964
Rpl11	67025	0.080922	4323.7	0.046063	1.7568	0.078955	0.99964
Vwa3a	233813	-0.10399	102.65	0.059197	-1.7567	0.078961	0.99964
Gabra5	110886	0.098692	1055.3	0.056181	1.7567	0.078971	0.99964
Ccdc69	52570	-0.062298	12.286	0.035466	-1.7566	0.078993	0.99964
Tmem178b	434008	-0.073136	3792.4	0.041643	-1.7562	0.079046	0.99964
Grk6	26385	0.058754	2270.9	0.033465	1.7557	0.079143	0.99964
Gfy	100039953	-0.043388	5.1268	0.024724	-1.7549	0.079275	0.99964
Zfp40	22700	0.10126	405.91	0.057705	1.7547	0.07931	0.99964
Dnlz	52838	0.074909	1528.1	0.042699	1.7543	0.079373	0.99964
Mcm10	70024	-0.073964	27.246	0.042165	-1.7541	0.079408	0.99964
Gm5822	545262	0.041116	4.0361	0.023446	1.7537	0.079485	0.99964
Chst1	76969	0.074963	7258.6	0.04275	1.7535	0.079511	0.99964
Znhit1	70103	0.078154	1033.2	0.044576	1.7533	0.079556	0.99964
Hcfc1r1	353502	0.082705	807.11	0.047177	1.7531	0.079587	0.99964
Adad2	75773	-0.024093	1.7237	0.013744	-1.753	0.079601	0.99964
Prpf40a	56194	-0.076181	1301	0.04346	-1.7529	0.079617	0.99964
Pcdhb10	93881	-0.10318	171.16	0.058907	-1.7516	0.079838	0.99964
C730034F03Rik	105246016	-0.089935	44.286	0.051346	-1.7515	0.079851	0.99964
Chfr	231600	-0.066704	1178.4	0.038087	-1.7514	0.079884	0.99964
Map4k5	399510	0.063642	1864.3	0.036345	1.751	0.079938	0.99964
Pcdhga5	93713	-0.097282	494.04	0.055565	-1.7508	0.079985	0.99964
Cyp4f17	208285	-0.10162	72.417	0.058057	-1.7504	0.080044	0.99964
Acrbp	54137	-0.10372	228.83	0.059257	-1.7503	0.080066	0.99964
Irf6	54139	0.084152	29.836	0.048079	1.7503	0.080072	0.99964
Pdss2	71365	-0.09299	296.97	0.053142	-1.7499	0.080144	0.99964
Slc23a1	20522	-0.071012	20.68	0.040604	-1.7489	0.080309	0.99964
Cyp2g1	13108	-0.02076	1.1533	0.011874	-1.7483	0.080405	0.99964
Pigv	230801	-0.10104	303.22	0.057796	-1.7483	0.080421	0.99964
Higd1b	75689	-0.10243	82.694	0.058593	-1.7482	0.080431	0.99964
Nr1h3	22259	0.10367	91.516	0.059307	1.748	0.080468	0.99964
Alg13	67574	-0.10212	196.72	0.058429	-1.7477	0.080516	0.99964
Rab3il1	74760	0.094916	262.8	0.054311	1.7476	0.080528	0.99964
Gm6569	102634429	0.091824	33.418	0.052548	1.7474	0.080562	0.99964
Lilra6	18726	-0.022694	1.4279	0.012987	-1.7474	0.080566	0.99964
Arf2	11841	0.070585	1336.5	0.040397	1.7473	0.080587	0.99964
Uqcc2	67267	0.088207	1055.7	0.050494	1.7469	0.080656	0.99964
Ptp4a2	19244	0.06781	3979.9	0.038824	1.7466	0.080704	0.99964
E2f3	13557	0.080376	754.02	0.04602	1.7465	0.080717	0.99964
Usf2	22282	0.071212	3219.6	0.040798	1.7455	0.080903	0.99964
P4ha2	18452	-0.096859	525.87	0.055531	-1.7442	0.08112	0.99964
1700019N19Rik	67507	-0.037551	5.8951	0.02154	-1.7433	0.081275	0.99964
Mybpc2	233199	-0.087203	36.426	0.050048	-1.7424	0.081439	0.99964
Trp53bp2	209456	-0.093164	1415.9	0.053489	-1.7417	0.081554	0.99964
Zfp101	22643	-0.097891	355.93	0.056213	-1.7414	0.081611	0.99964
Traf3ip2	103213	-0.10276	325.02	0.059015	-1.7413	0.081631	0.99964
Prph	19132	-0.058531	10.745	0.033615	-1.7412	0.081644	0.99964
Sh3rf3	237353	0.091227	1157.4	0.0524	1.741	0.081692	0.99964
Grik4	110637	-0.097517	516.57	0.056015	-1.7409	0.081696	0.99964
Prmt8	381813	0.061182	3022.4	0.035153	1.7405	0.081779	0.99964
Acot12	74156	-0.08213	32.608	0.047192	-1.7403	0.081801	0.99964
Maats1	320214	-0.074617	29.034	0.042888	-1.7398	0.081892	0.99964
Cdyl2	75796	-0.080514	548.83	0.046278	-1.7398	0.081895	0.99964
Cptp	79554	-0.088894	435.59	0.051096	-1.7397	0.081905	0.99964
Gm8493	667171	-0.06125	19.93	0.035213	-1.7394	0.081964	0.99964
Ccdc102a	234582	0.096967	54.856	0.055748	1.7394	0.081967	0.99964
Smim19	102032	0.086448	521.04	0.049701	1.7394	0.08197	0.99964
Nck1	17973	0.089708	602.05	0.051591	1.7388	0.082066	0.99964
P2rx7	18439	-0.093851	330.46	0.053976	-1.7387	0.082079	0.99964
Dse	212898	-0.10003	200.81	0.057544	-1.7383	0.082158	0.99964
Msmo1	66234	-0.094239	1892.6	0.054228	-1.7378	0.08224	0.99964
Psenen	66340	0.088351	682.82	0.050847	1.7376	0.082282	0.99964
Rhobtb2	246710	0.094026	4497.7	0.054115	1.7375	0.082292	0.99964
Asb18	208372	-0.099634	124.31	0.057355	-1.7371	0.082362	0.99964
Gal3st3	545276	0.091709	829.46	0.052805	1.7367	0.082431	0.99964
Rnasel	24014	-0.10081	175.7	0.058069	-1.736	0.08256	0.99964
4930519F16Rik	75106	-0.039863	5.1796	0.022966	-1.7358	0.082606	0.99964
Taf9	108143	-0.10129	249.4	0.058379	-1.7351	0.08273	0.99964
Sat1	20229	0.089281	1323.4	0.051464	1.7348	0.08277	0.99964
Mllt3	70122	0.086521	947.11	0.049876	1.7347	0.082789	0.99964
Gm9821	100310873	-0.10104	92.762	0.058251	-1.7346	0.082815	0.99964
Npy	109648	0.10251	1277.1	0.059138	1.7334	0.083033	0.99964
Comt	12846	0.085503	2208.2	0.049357	1.7323	0.083215	0.99964
Trav3-4	211027	-0.030555	2.1602	0.017643	-1.7319	0.083298	0.99964
Aldh4a1	212647	-0.068391	1014.4	0.039502	-1.7313	0.083396	0.99964
Uggt2	66435	-0.094711	1034.3	0.054721	-1.7308	0.083489	0.99964
Ttyh1	57776	-0.0507	15663	0.029308	-1.7299	0.083648	0.99964
Got1	14718	-0.068028	10729	0.03934	-1.7292	0.083771	0.99964
Rcan2	53901	-0.054242	7687.5	0.031372	-1.729	0.083812	0.99964
Pou2f3	18988	0.036521	5.3277	0.021124	1.7289	0.083823	0.99964
Dact3	629378	0.09177	5383.6	0.05308	1.7289	0.083826	0.99964
Palm	18483	0.07199	7505.8	0.041641	1.7288	0.083839	0.99964
Syt9	60510	0.097139	305.79	0.056215	1.728	0.083989	0.99964
Pctp	18559	-0.1022	77.523	0.059171	-1.7272	0.084131	0.99964
4930442H23Rik	74894	-0.027379	1.7381	0.015869	-1.7253	0.084472	0.99964
Ss18	268996	0.079397	844.22	0.046024	1.7251	0.084506	0.99964
Acvr1	11477	0.0856	660.47	0.049622	1.725	0.084519	0.99964
Pcdhb22	93893	-0.086931	445.56	0.050397	-1.7249	0.084542	0.99964
Cox7c	12867	0.078938	3083.5	0.045775	1.7245	0.084617	0.99964
1700066M21Rik	73467	0.092744	556.05	0.053787	1.7243	0.084656	0.99964
Gm609	208166	-0.075171	19.548	0.043597	-1.7242	0.084669	0.99964
Nat14	269854	0.08128	2053.7	0.047165	1.7233	0.084829	0.99964
Taf6	21343	0.0697	854.66	0.040448	1.7232	0.084849	0.99964
Pla2g4e	329502	-0.10227	169.52	0.059349	-1.7232	0.084849	0.99964
Rps23-ps2	100503854	0.038213	4.8107	0.022176	1.7232	0.084858	0.99964
Asb14	142687	0.061764	9.9109	0.035846	1.7231	0.084878	0.99964
Ccdc14	239839	-0.10151	86.559	0.058918	-1.723	0.084894	0.99964
Slc20a2	20516	-0.079976	1877.5	0.046436	-1.7223	0.085016	0.99964
Hephl1	244698	0.019964	2.3182	0.011593	1.7221	0.085049	0.99964
Fpgt	75540	0.087224	539.45	0.05065	1.7221	0.085051	0.99964
Cilp	214425	-0.024783	2.3288	0.014399	-1.7212	0.085218	0.99964
0610040J01Rik	76261	0.10208	100.79	0.059309	1.7211	0.085228	0.99964
Grip1	74053	-0.08751	735.66	0.050853	-1.7208	0.085283	0.99964
Gm16342	102637702	-0.026443	1.8685	0.015369	-1.7205	0.085336	0.99964
Spata2	263876	0.080771	1841.8	0.046956	1.7201	0.085407	0.99964
S100a13	20196	0.10055	275.82	0.05846	1.72	0.085425	0.99964
Kcnc1	16502	-0.080523	7181	0.046825	-1.7196	0.085498	0.99964
Tmem243	652925	0.092196	393.17	0.053634	1.719	0.085617	0.99964
Dmbx1	140477	0.044784	7.9057	0.026056	1.7188	0.085651	0.99964
Ddx50	94213	0.072994	1523.7	0.04251	1.7171	0.085962	0.99964
Npm2	328440	-0.046811	7.0938	0.027269	-1.7166	0.086046	0.99964
Nrg1	211323	-0.091074	424.16	0.053067	-1.7162	0.086124	0.99964
Cenpb	12616	0.078794	6262.2	0.045913	1.7161	0.086135	0.99964
Zfp605	675812	-0.08787	366.19	0.051228	-1.7153	0.086299	0.99964
Ndufb2	68198	0.070876	1457.3	0.041324	1.7151	0.086322	0.99964
Amd-ps4	100040814	-0.017359	0.88702	0.010122	-1.715	0.086351	0.99964
Psma2	19166	0.077386	1600.4	0.045124	1.715	0.086354	0.99964
Rnf11	29864	0.074999	5846.8	0.043736	1.7148	0.08638	0.99964
Gngt2	14710	0.090049	38.683	0.052519	1.7146	0.08642	0.99964
Egfr	13649	-0.088801	613.32	0.051795	-1.7145	0.086445	0.99964
Kcnk3	16527	-0.08942	709.85	0.052169	-1.714	0.086523	0.99964
Gm10479	102631589	-0.019287	1.3248	0.011254	-1.7137	0.086579	0.99964
Trem2	83433	0.094331	379.81	0.055045	1.7137	0.086583	0.99964
Timm13	30055	0.083897	1261.9	0.048962	1.7135	0.086616	0.99964
Zdhhc1	70796	-0.08595	758.78	0.050169	-1.7132	0.086673	0.99964
Slc7a4	224022	-0.083353	1651.2	0.048662	-1.7129	0.08673	0.99964
Entpd4	67464	-0.065599	3132.5	0.038301	-1.7127	0.086767	0.99964
Tyms	22171	-0.10118	226.01	0.059086	-1.7124	0.086829	0.99964
Sf3a3	75062	-0.074593	786.98	0.043568	-1.7121	0.086878	0.99964
Tekt1	21689	-0.066455	12.98	0.038819	-1.7119	0.086907	0.99964
Csgalnact1	234356	-0.09119	730.01	0.053274	-1.7117	0.086948	0.99964
Nup210	54563	-0.084948	1022.5	0.049634	-1.7115	0.086993	0.99964
Kbtbd3	69149	-0.099408	173.44	0.058087	-1.7114	0.087012	0.99964
Ackr2	59289	0.080313	58.591	0.04694	1.711	0.087083	0.99964
Ckm	12715	-0.069531	16.449	0.040641	-1.7108	0.087111	0.99964
P4ha1	18451	0.089688	1959.4	0.052427	1.7107	0.087132	0.99964
F2rl3	14065	0.051548	9.8987	0.030136	1.7105	0.087171	0.99964
Dnase1l3	13421	-0.078818	31.211	0.046085	-1.7103	0.087211	0.99964
Gm13204	100043151	-0.086171	44.029	0.050386	-1.7102	0.087228	0.99964
Senp2	75826	0.053957	2895	0.031552	1.7101	0.087247	0.99964
Mms22l	212377	-0.076777	31.767	0.044903	-1.7098	0.087299	0.99964
Nat8f7	100043497	0.058574	17.073	0.03427	1.7092	0.087415	0.99964
Bfar	67118	0.075227	984.51	0.044015	1.7091	0.087434	0.99964
Mc5r	17203	0.060728	14.655	0.035533	1.7091	0.087434	0.99964
Cd302	66205	0.094526	252.61	0.05531	1.709	0.087448	0.99964
Rps26-ps1	100042812	0.031019	2.0697	0.01815	1.709	0.087451	0.99964
Acacb	100705	-0.098852	264.72	0.057843	-1.709	0.087454	0.99964
Ppp1r35	69871	0.090449	324.47	0.052929	1.7089	0.087477	0.99964
Serpinb8	20725	-0.096582	66.472	0.056526	-1.7086	0.08752	0.99964
Cd6	12511	-0.050331	7.5489	0.029473	-1.7077	0.087697	0.99964
Zdhhc14	224454	0.086758	1316.8	0.050807	1.7076	0.08771	0.99964
Psmb11	73902	-0.099116	79.269	0.058056	-1.7072	0.087778	0.99964
Srsf10	14105	0.070549	2218.7	0.041332	1.7069	0.087842	0.99964
Kctd18	51960	-0.094882	487.86	0.055597	-1.7066	0.087895	0.99964
Lrrc34	71827	0.035952	4.2637	0.02107	1.7063	0.087948	0.99964
Rab35	77407	0.068344	2006.6	0.040054	1.7063	0.08795	0.99964
Gm6863	628277	0.022632	1.7902	0.013273	1.7052	0.088163	0.99964
Ctla2a	13024	0.1012	116.07	0.059359	1.7049	0.088219	0.99964
Mmp23	26561	-0.079731	27.633	0.046769	-1.7048	0.088235	0.99964
4930503L19Rik	269033	-0.097426	348	0.05715	-1.7048	0.08824	0.99964
Pou2f2	18987	-0.093145	375.64	0.054642	-1.7046	0.088262	0.99964
Slc1a5	20514	-0.092315	114.5	0.054162	-1.7044	0.088305	0.99964
Mlf2	30853	0.062649	13787	0.03676	1.7043	0.088329	0.99964
B3galt5	93961	-0.071733	2533.2	0.042094	-1.7041	0.088358	0.99964
Grrp1	72690	0.096131	74.524	0.056436	1.7034	0.088502	0.99964
Spcs1	69019	0.067304	1272.7	0.039525	1.7028	0.088601	0.99964
Cd59b	333883	-0.093706	50.689	0.055032	-1.7028	0.088613	0.99964
Tgfbr3l	100044509	-0.095071	113.69	0.055846	-1.7024	0.088683	0.99964
Ntn5	243967	0.059358	14.182	0.034869	1.7023	0.088696	0.99964
Ncstn	59287	-0.063094	1594	0.037106	-1.7004	0.089062	0.99964
Sptbn2	20743	0.079929	34123	0.047012	1.7002	0.089098	0.99964
Ing2	69260	0.087803	609.29	0.051648	1.7	0.089123	0.99964
Ctla4	12477	-0.018962	1.2681	0.011163	-1.6986	0.089392	0.99964
Senp1	223870	-0.092268	612.72	0.054337	-1.6981	0.089496	0.99964
Scn7a	20272	-0.080142	27.246	0.047201	-1.6979	0.089527	0.99964
Gskip	66787	0.096219	975.78	0.056692	1.6972	0.089657	0.99964
Col6a2	12834	0.10069	507.19	0.059336	1.6969	0.08972	0.99964
Rxfp4	242093	0.013982	0.5888	0.0082399	1.6968	0.08973	0.99964
Snai1	20613	0.067875	16.862	0.040009	1.6965	0.089794	0.99964
Ppdpf	66496	0.082184	1014.1	0.048447	1.6964	0.089814	0.99964
Cacna1d	12289	-0.08286	1450.8	0.048855	-1.696	0.08988	0.99964
Tmem50a	71817	0.068065	2121.3	0.040139	1.6957	0.089934	0.99964
Tdrd1	83561	0.071283	28.995	0.042044	1.6954	0.089995	0.99964
Rps14	20044	0.077858	6930.3	0.045935	1.695	0.090082	0.99964
Ssna1	68475	0.089034	841.3	0.052541	1.6946	0.090159	0.99964
4933405O20Rik	243996	-0.017231	0.9104	0.010169	-1.6945	0.090178	0.99964
Stambpl1	76630	-0.090859	349.31	0.053657	-1.6933	0.090393	0.99964
Gtf3a	66596	0.080068	552.22	0.047286	1.6933	0.0904	0.99964
Ppp1r14d	72112	-0.024287	1.5378	0.014345	-1.693	0.090451	0.99964
Prm3	19120	0.077975	20.926	0.046064	1.6928	0.090501	0.99964
Mrgpre	244238	-0.097653	251.36	0.057699	-1.6925	0.090558	0.99964
Abca9	217262	0.094693	450.23	0.055975	1.6917	0.090704	0.99964
Thap6	381650	-0.10022	113.46	0.059242	-1.6916	0.090713	0.99964
Epha4	13838	0.095247	3674.1	0.056305	1.6916	0.090718	0.99964
Mybpc3	17868	-0.062678	13.699	0.037053	-1.6916	0.090728	0.99964
Gnl2	230737	-0.088591	1267.9	0.052387	-1.6911	0.090819	0.99964
Pgf	18654	-0.087106	43.163	0.051522	-1.6907	0.090903	0.99964
Eif2s3y	26908	-0.087946	1406.2	0.052029	-1.6903	0.090966	0.99964
Etl4	208618	-0.09464	2002.3	0.056005	-1.6899	0.091055	0.99964
Mpp2	50997	0.081718	4632.2	0.048371	1.6894	0.091141	0.99964
Rbm34	52202	0.083869	699.89	0.049651	1.6891	0.091191	0.99964
Txnip	56338	-0.096425	671.15	0.05709	-1.689	0.09122	0.99964
Nccrp1	233038	-0.050342	8.2096	0.029806	-1.689	0.091227	0.99964
Nptx2	53324	0.099875	2039.9	0.059144	1.6887	0.09128	0.99964
Rbm45	241490	-0.085855	818.17	0.050847	-1.6885	0.091317	0.99964
Prr7	432763	0.079877	1180	0.047309	1.6884	0.091334	0.99964
Rgs9bp	243923	-0.075405	24.461	0.044685	-1.6875	0.091507	0.99964
Mettl9	59052	0.072991	1969.9	0.043263	1.6871	0.091578	0.99964
Canx	12330	-0.052924	9653.4	0.0314	-1.6855	0.091897	0.99964
Carns1	107239	-0.094469	259.72	0.056052	-1.6854	0.091916	0.99964
S100a11	20195	0.094655	48.831	0.056185	1.6847	0.092048	0.99964
Cd8a	12525	-0.064522	16.07	0.038319	-1.6838	0.092216	0.99964
Npy1r	18166	-0.086743	551.99	0.051526	-1.6835	0.092284	0.99964
D10Wsu102e	28109	-0.086434	13265	0.051347	-1.6833	0.092308	0.99964
Zscan25	666311	0.090608	286.54	0.053839	1.6829	0.092385	0.99964
Fto	26383	-0.047069	5260.9	0.027971	-1.6828	0.092422	0.99964
Tmem69	230657	-0.096868	215.77	0.057602	-1.6817	0.092634	0.99964
Coa6	67892	0.088981	384.29	0.052922	1.6814	0.092692	0.99964
Cmas	12764	0.062584	2182.3	0.037253	1.68	0.092966	0.99964
Ttc3	22129	-0.043458	23422	0.025872	-1.6797	0.093013	0.99964
Gm9804	620583	0.078294	21.263	0.046614	1.6796	0.093032	0.99964
Spcs3	76687	0.070066	2132.9	0.041727	1.6792	0.093122	0.99964
Arl2bp	107566	0.076893	3094.8	0.04581	1.6785	0.093245	0.99964
B230118H07Rik	68170	-0.081774	494.92	0.048728	-1.6782	0.093314	0.99964
Osbpl7	71240	-0.085154	569.05	0.050759	-1.6776	0.093421	0.99964
P2ry6	233571	0.096915	76.127	0.057779	1.6773	0.093479	0.99964
Slc30a8	239436	-0.042002	6.0524	0.025042	-1.6773	0.093487	0.99964
Hnrnpl	15388	-0.068675	6775.9	0.040948	-1.6771	0.093518	0.99964
Lmo4	16911	0.061897	3761.5	0.036911	1.6769	0.093562	0.99964
Klhl38	268807	0.078323	20.038	0.046712	1.6767	0.093596	0.99964
Tm2d1	94043	0.090558	699.57	0.054019	1.6764	0.093657	0.99964
Slc23a3	22626	-0.022785	1.2019	0.013594	-1.6762	0.093707	0.99964
Pnp2	667034	0.098996	118.2	0.059065	1.6761	0.093725	0.99964
Egr3	13655	0.096295	1542	0.057464	1.6757	0.093789	0.99964
Prepl	213760	-0.06026	10920	0.035961	-1.6757	0.093801	0.99964
Marcks	17118	0.095631	4745	0.057079	1.6754	0.093855	0.99964
Dnah5	110082	-0.096461	83.656	0.057593	-1.6749	0.093957	0.99964
Zfp239	22685	0.080507	1003.2	0.048069	1.6748	0.093972	0.99964
Pi4k2a	84095	0.071457	2279.9	0.042672	1.6746	0.09402	0.99964
0610010K14Rik	104457	0.085383	443.21	0.050991	1.6745	0.094033	0.99964
Cinp	67236	0.073766	954.51	0.044071	1.6738	0.094174	0.99964
Gm5936	546325	0.021687	1.7258	0.012957	1.6737	0.094183	0.99964
Pygb	110078	-0.073057	7109.2	0.043653	-1.6736	0.094212	0.99964
Zfp125	22651	-0.094344	197.41	0.056379	-1.6734	0.09425	0.99964
Gm960	381196	-0.097929	96.588	0.058541	-1.6728	0.09436	0.99964
Ttll10	330010	-0.029911	2.4341	0.017881	-1.6728	0.094362	0.99964
Med10	28077	0.08421	498.6	0.050348	1.6726	0.094415	0.99964
Mrpl46	67308	0.084483	516.9	0.050518	1.6723	0.094459	0.99964
Col6a3	12835	-0.099199	133.41	0.059322	-1.6722	0.094482	0.99964
Atp5j2	57423	0.081644	2048.1	0.048826	1.6721	0.094499	0.99964
Tle6	114606	0.065628	39.055	0.039255	1.6719	0.094554	0.99964
AW554918	225289	-0.086158	345.54	0.051537	-1.6718	0.09457	0.99964
Rpl27-ps3	621100	0.07559	2287.8	0.04522	1.6716	0.094599	0.99964
Slc38a2	67760	0.099109	4795.8	0.05929	1.6716	0.0946	0.99964
Rab3ip	216363	0.086731	909.19	0.0519	1.6711	0.094697	0.99964
Sox18	20672	0.098632	220.5	0.059051	1.6703	0.09486	0.99964
Klhl2	77113	0.073619	7423.3	0.044083	1.67	0.094914	0.99964
Rpl24	68193	0.064937	3824.9	0.03889	1.6698	0.094968	0.99964
Ptcd2	68927	0.088263	591.58	0.052861	1.6697	0.094973	0.99964
Gm4767	210583	0.052641	20.029	0.031545	1.6688	0.095164	0.99964
Ppp1r12c	232807	0.068845	3480.3	0.041257	1.6687	0.095175	0.99964
Ttbk2	140810	-0.084891	3437	0.050894	-1.668	0.095321	0.99964
Foxf2	14238	0.097263	188.79	0.058314	1.6679	0.095329	0.99964
Bmp8b	12164	0.066524	14.651	0.039893	1.6676	0.095402	0.99964
Gm13349	623325	0.017121	0.73136	0.010269	1.6673	0.095462	0.99964
Thbs1	21825	-0.091144	83.737	0.054686	-1.6667	0.095576	0.99964
Gm1968	328657	-0.042914	4.5728	0.025755	-1.6663	0.095664	0.99964
Gfpt2	14584	-0.096064	336.94	0.057689	-1.6652	0.09587	0.99964
Cast	12380	-0.096672	301.85	0.058057	-1.6651	0.09589	0.99964
Gm3828	102633671	-0.062633	22.223	0.037615	-1.6651	0.095894	0.99964
Ppp2r5a	226849	0.073213	3735.3	0.043976	1.6648	0.09595	0.99964
Pkn3	263803	0.077399	49.801	0.046496	1.6646	0.095987	0.99964
Nthl1	18207	-0.096866	78.961	0.058221	-1.6638	0.09616	0.99964
Ndst2	17423	-0.084643	410.83	0.050874	-1.6638	0.096161	0.99964
Fam129b	227737	0.095154	1385	0.057209	1.6633	0.096258	0.99964
Cyp51	13121	-0.078928	2048.2	0.047454	-1.6632	0.096263	0.99964
Csf1r	12978	0.08513	3324.7	0.051214	1.6622	0.096464	0.99964
Fign	60344	-0.097662	237.39	0.058757	-1.6621	0.096485	0.99964
Aldh1l2	216188	0.097038	183.54	0.058396	1.6617	0.096567	0.99964
Psmg1	56088	0.088585	293.55	0.053325	1.6612	0.096668	0.99964
Zfp827	622675	-0.089545	1672.3	0.053933	-1.6603	0.096849	0.99964
BC021767	545551	-0.021944	1.6172	0.013221	-1.6597	0.096974	0.99964
Alg8	381903	-0.098493	153.33	0.059362	-1.6592	0.09708	0.99964
Smim7	66818	0.059653	1935.7	0.035979	1.658	0.097317	0.99964
Tet1	52463	-0.092724	432.44	0.055929	-1.6579	0.097343	0.99964
Cryba1	12957	-0.079003	27.86	0.047656	-1.6578	0.097362	0.99964
Ccl19	24047	0.055058	10.439	0.033218	1.6575	0.097419	0.99964
Wee2	381759	0.029859	2.7204	0.018015	1.6574	0.097429	0.99964
Adap1	231821	0.080114	5776.1	0.048347	1.6571	0.097507	0.99964
Kcne4	57814	-0.092155	58.477	0.05562	-1.6569	0.097544	0.99964
Foxj1	15223	-0.095476	227.6	0.057625	-1.6568	0.09755	0.99964
Mxi1	17859	0.069915	3130.6	0.042208	1.6564	0.097636	0.99964
Ndufa4	17992	0.073679	3388.8	0.04449	1.6561	0.09771	0.99964
Ripk4	72388	-0.082494	35.472	0.049821	-1.6558	0.097761	0.99964
Rps6	20104	0.0615	6415.5	0.037146	1.6556	0.097799	0.99964
Kirrel	170643	-0.097077	403.74	0.058644	-1.6554	0.097853	0.99964
Nbeal1	269198	-0.091358	939.41	0.055195	-1.6552	0.097885	0.99964
Esm1	71690	-0.069417	32.035	0.041947	-1.6549	0.097948	0.99964
Gm35876	102639604	-0.022993	1.5069	0.013895	-1.6548	0.097971	0.99964
Ndufa8	68375	0.076539	2604.4	0.046259	1.6546	0.098014	0.99964
Gnaq	14682	0.058416	5322.5	0.035309	1.6544	0.098043	0.99964
Tulp2	56734	0.048741	7.8283	0.029464	1.6543	0.098074	0.99964
Scarb1	20778	-0.088443	1174.8	0.053471	-1.654	0.098123	0.99964
Klf12	16597	-0.095941	345.65	0.058014	-1.6537	0.098179	0.99964
Gm16332	100417200	0.023946	1.4251	0.014482	1.6536	0.098216	0.99964
Tslp	53603	-0.026119	1.6916	0.015797	-1.6534	0.098243	0.99964
Tchp	77832	-0.089124	428.19	0.053924	-1.6528	0.09838	0.99964
Itgb3bp	67733	-0.091307	85.203	0.055254	-1.6525	0.098432	0.99964
Deptor	97998	0.095238	849.43	0.057645	1.6521	0.098506	0.99964
Cnot2	72068	0.066974	1456.5	0.040548	1.6517	0.09859	0.99964
Gm5619	434426	-0.027619	1.9149	0.016723	-1.6516	0.098612	0.99964
Speer4b	73526	-0.058135	13.689	0.035201	-1.6515	0.098638	0.99964
Uhrf1	18140	-0.062687	24.649	0.037959	-1.6514	0.098649	0.99964
Gm12418	622811	-0.022518	3.1195	0.013636	-1.6514	0.098656	0.99964
D3Ertd751e	73852	-0.08372	371.51	0.050708	-1.651	0.098732	0.99964
Mbd3	17192	0.068058	4084.7	0.041224	1.6509	0.09875	0.99964
Oser1	66680	0.079369	537.62	0.048085	1.6506	0.098822	0.99964
Xlr4a	434794	0.023933	2.9296	0.014501	1.6505	0.098836	0.99964
Gm14719	100041697	-0.01325	0.56077	0.008032	-1.6496	0.099017	0.99964
Vat1	26949	0.069104	1823.2	0.041898	1.6494	0.099075	0.99964
Tbc1d32	544696	-0.091454	371.66	0.055454	-1.6492	0.099108	0.99964
Prkcz	18762	0.061829	10326	0.037514	1.6482	0.099315	0.99964
Sec14l3	380683	0.054944	19.87	0.033347	1.6477	0.099422	0.99964
Gm10566	100039959	-0.050247	9.2923	0.030507	-1.647	0.099548	0.99964
Arsj	271970	-0.07631	30.004	0.046332	-1.647	0.099556	0.99964
Zfp354a	21408	0.089907	274.62	0.054594	1.6468	0.099591	0.99964
Trmt61a	328162	-0.080809	557.56	0.049073	-1.6467	0.099614	0.99964
Dcaf4	73828	-0.08401	503.49	0.051019	-1.6467	0.099629	0.99964
Clpb	20480	-0.066737	1877.6	0.040533	-1.6465	0.099665	0.99964
Rps3	27050	0.072649	7635.1	0.044128	1.6463	0.099695	0.99964
Tm2d3	68634	0.084618	522.31	0.051426	1.6454	0.099884	0.99964
Clec18a	353287	0.055028	9.2798	0.033445	1.6453	0.099904	0.99964
Trim8	93679	0.068621	2595.9	0.041712	1.6451	0.099947	0.99964
Gm14020	100417270	-0.024689	1.7812	0.015007	-1.6451	0.099951	0.99964
Amz1	231842	0.096544	508.65	0.058689	1.645	0.099967	0.99964
Arsg	74008	-0.094929	773.97	0.057718	-1.6447	0.10003	0.99964
Polk	27015	0.088307	382.55	0.053694	1.6447	0.10004	0.99964
Rgs10	67865	0.097601	514.16	0.059364	1.6441	0.10015	0.99964
Tbc1d30	74694	-0.091379	3115.4	0.05558	-1.6441	0.10016	0.99964
Itpr3	16440	-0.09699	292.57	0.058997	-1.644	0.10018	0.99964
A930018M24Rik	328399	-0.08679	45.309	0.052806	-1.6436	0.10026	0.99964
Gm10277	791303	0.078376	32.673	0.04769	1.6435	0.10029	0.99964
Slc15a1	56643	-0.069622	17.632	0.042371	-1.6431	0.10035	0.99964
Spock2	94214	-0.036689	32866	0.022339	-1.6424	0.10051	0.99964
Slc7a5	20539	-0.082876	2127.8	0.050481	-1.6417	0.10065	0.99964
Gm15793	102640707	0.02634	1.5681	0.016047	1.6415	0.1007	0.99964
Fkbp9	27055	0.065496	1323.2	0.039934	1.6401	0.10098	0.99964
Laptm5	16792	0.07934	1248.6	0.048378	1.64	0.10101	0.99964
Rbmxl1	19656	-0.076588	1216.2	0.046709	-1.6397	0.10107	0.99964
Uqcrb	67530	0.071892	1561.9	0.043845	1.6397	0.10107	0.99964
Egln2	112406	0.072612	2948.1	0.044295	1.6393	0.10115	0.99964
Esd	13885	0.066676	1610.5	0.040696	1.6384	0.10134	0.99964
Hist1h4m	100041230	0.040872	7.4211	0.024946	1.6384	0.10134	0.99964
Polh	80905	-0.094323	150.48	0.057594	-1.6377	0.10148	0.99964
Clasrp	53609	-0.0953	1814.1	0.058191	-1.6377	0.10148	0.99964
Tmem52	69671	-0.039803	8.2072	0.024308	-1.6375	0.10153	0.99964
Slc30a5	69048	0.069231	1245.6	0.042286	1.6372	0.10158	0.99964
Dkk1	13380	-0.044099	7.2891	0.026951	-1.6363	0.10178	0.99964
Supt20	56790	-0.087556	1023	0.053512	-1.6362	0.1018	0.99964
Sncg	20618	0.064662	22.489	0.039527	1.6359	0.10186	0.99964
Hsdl1	72552	0.07176	1498.1	0.043868	1.6358	0.10188	0.99964
Dpep2	319446	-0.031289	5.1635	0.019142	-1.6346	0.10213	0.99964
Gm14172	100416181	-0.032592	3.2895	0.01994	-1.6345	0.10215	0.99964
Med14	26896	-0.068523	1984.7	0.041923	-1.6345	0.10215	0.99964
Phf11b	236451	0.036632	4.2897	0.022413	1.6344	0.10217	0.99964
Tmem141	51875	0.094267	239.27	0.057704	1.6336	0.10234	0.99964
Dnajc7	56354	-0.061872	4427.4	0.03788	-1.6334	0.10239	0.99964
Gm18360	100417010	-0.055466	10.06	0.033959	-1.6333	0.10241	0.99964
Slit3	20564	-0.092477	1370.3	0.05662	-1.6333	0.10241	0.99964
1700029I15Rik	75641	-0.087941	62.174	0.053851	-1.6331	0.10246	0.99964
Rab13	68328	0.096187	135.42	0.058903	1.633	0.10247	0.99964
Gm15644	100042837	0.012953	0.58781	0.0079339	1.6326	0.10256	0.99964
Grk4	14772	-0.096857	265.09	0.05935	-1.632	0.10269	0.99964
Gp1ba	14723	-0.08185	38.886	0.050166	-1.6316	0.10276	0.99964
Treh	58866	-0.037136	3.4697	0.022769	-1.631	0.10289	0.99964
Scrn1	69938	-0.054002	8955.7	0.03312	-1.6305	0.103	0.99964
Calml4	75600	-0.023384	1.4582	0.014343	-1.6304	0.10302	0.99964
Nnmt	18113	-0.057245	12.093	0.035114	-1.6303	0.10305	0.99964
Slc25a2	83885	-0.036109	3.3331	0.022152	-1.6301	0.10309	0.99964
Cox7b	66142	0.076897	2127.1	0.047184	1.6297	0.10316	0.99964
Tekt2	24084	0.075929	26.843	0.0466	1.6294	0.10323	0.99964
Pcdhb16	93887	-0.096709	327.72	0.059358	-1.6293	0.10326	0.99964
Gm6266	621842	0.025738	1.9606	0.015805	1.6285	0.10342	0.99964
Zap70	22637	0.082207	33.38	0.050485	1.6283	0.10345	0.99964
Iqca	74918	-0.032536	4.3474	0.019981	-1.6283	0.10346	0.99964
Cox7a2l	20463	0.058952	3132.3	0.036223	1.6274	0.10364	0.99964
Amot	27494	-0.075877	1017.5	0.046626	-1.6274	0.10366	0.99964
Cdh5	12562	0.093883	543.92	0.057696	1.6272	0.10369	0.99964
Ankib1	70797	0.059909	2105.1	0.036829	1.6267	0.1038	0.99964
Lmln	239833	-0.086022	519.32	0.052884	-1.6266	0.10382	0.99964
Olfr61	18362	0.015953	0.94779	0.0098074	1.6266	0.10382	0.99964
Acss2	60525	-0.069888	1658	0.042974	-1.6263	0.10389	0.99964
H2-M5	240095	0.068749	18.252	0.042276	1.6262	0.10391	0.99964
Cryba4	12959	0.062796	13.34	0.038622	1.6259	0.10397	0.99964
Calcrl	54598	-0.094707	180.68	0.058254	-1.6258	0.104	0.99964
Arf1	11840	0.056997	11369	0.035071	1.6252	0.10412	0.99964
Ifitm1	68713	0.078197	30.118	0.048122	1.625	0.10417	0.99964
Tmem132c	208213	-0.094979	246.24	0.058454	-1.6249	0.10419	0.99964
Pus7	78697	-0.079444	571.94	0.048895	-1.6248	0.10421	0.99964
Tex14	83560	-0.061329	13.579	0.037748	-1.6247	0.10423	0.99964
Gm5703	435647	0.02361	1.7665	0.014536	1.6243	0.10432	0.99964
Plekha7	233765	-0.089835	980.68	0.055325	-1.6238	0.10443	0.99964
Rgs2	19735	0.094805	3135	0.058404	1.6233	0.10453	0.99964
Ptch2	19207	-0.082604	131.35	0.050894	-1.623	0.10458	0.99964
Fbxw28	668758	-0.033646	3.3764	0.020733	-1.6228	0.10463	0.99964
Zfp61	22719	0.084537	395.51	0.05212	1.622	0.10481	0.99964
Pde6c	110855	-0.021067	1.218	0.01299	-1.6218	0.10485	0.99964
A4gnt	333424	0.03612	5.1942	0.02228	1.6212	0.10498	0.99964
Rab43	69834	0.081017	770.73	0.049978	1.6211	0.105	0.99964
Gm266	212539	0.096091	144.69	0.05929	1.6207	0.10508	0.99964
Hnrnpf	98758	0.068666	2622.3	0.042382	1.6202	0.10519	0.99964
Zfp324	243834	-0.085019	385.51	0.052484	-1.6199	0.10525	0.99964
Krt18	16668	0.018968	0.96893	0.011712	1.6196	0.10532	0.99964
Srgn	19073	0.095686	185.31	0.059089	1.6194	0.10537	0.99964
Hmgb1-ps2	100135427	-0.020809	2.1073	0.012854	-1.6189	0.10547	0.99964
Zfp839	72805	-0.082195	376.74	0.050776	-1.6188	0.1055	0.99964
Strn4	97387	0.056308	5328.5	0.034796	1.6182	0.10561	0.99964
Tmem42	66079	0.087697	278.55	0.054198	1.6181	0.10564	0.99964
Gm5415	408191	0.063195	27.135	0.039068	1.6175	0.10576	0.99964
Npbwr1	226304	-0.087161	67.793	0.053891	-1.6174	0.1058	0.99964
F11r	16456	0.095632	270.64	0.059134	1.6172	0.10584	0.99964
Mrps33	14548	0.063498	997.09	0.039272	1.6169	0.10591	0.99964
C87414	381654	-0.058226	13.469	0.036015	-1.6167	0.10594	0.99964
Gm13547	433416	-0.0575	15.816	0.035571	-1.6165	0.10599	0.99964
Gm5127	331493	0.05252	10.243	0.032493	1.6164	0.10601	0.99964
Myl12b	67938	0.054619	3939.3	0.033806	1.6156	0.10617	0.99964
Borcs8	72368	0.081367	489.4	0.050367	1.6155	0.1062	0.99964
Arpp19	59046	0.092263	8344.9	0.057122	1.6152	0.10627	0.99964
A530064D06Rik	328830	-0.060904	11.833	0.037707	-1.6152	0.10628	0.99964
Slc46a1	52466	-0.078114	416.21	0.048377	-1.6147	0.10637	0.99964
Folr1	14275	-0.022755	1.5408	0.014093	-1.6146	0.10639	0.99964
Ubxn8	108159	0.072766	640.09	0.045077	1.6143	0.10647	0.99964
Pdlim1	54132	-0.095299	167.23	0.059095	-1.6126	0.10682	0.99964
Gemin2	66603	-0.095249	157.21	0.059083	-1.6121	0.10694	0.99964
Agl	77559	-0.074966	1637.6	0.04651	-1.6118	0.107	0.99964
Trim68	101700	-0.094873	108.76	0.058873	-1.6115	0.10707	0.99964
1700001J11Rik	72224	-0.069483	16.182	0.043118	-1.6115	0.10708	0.99964
Tardbp	230908	-0.071259	5731.6	0.044223	-1.6114	0.1071	0.99964
Mogat1	68393	0.032015	3.4307	0.019869	1.6113	0.10712	0.99964
Trim2	80890	-0.051564	8467.9	0.032014	-1.6107	0.10725	0.99964
Pklr	18770	-0.027642	2.1296	0.017162	-1.6107	0.10725	0.99964
Dmxl2	235380	-0.076251	7019.9	0.047351	-1.6103	0.10732	0.99964
Dclre1b	140917	-0.095318	314.38	0.059191	-1.6103	0.10732	0.99964
Tyr	22173	0.057691	9.7304	0.035826	1.6103	0.10733	0.99964
Arfgef2	99371	-0.061639	3094.8	0.038291	-1.6098	0.10745	0.99964
Borcs6	71923	0.077153	805.86	0.047934	1.6096	0.1075	0.99964
Lmbr1	56873	0.069634	990.72	0.04327	1.6093	0.10755	0.99964
Kdm5b	75605	-0.061942	2387.9	0.038516	-1.6082	0.10778	0.99964
Scd2	20250	-0.069533	50685	0.043237	-1.6082	0.1078	0.99964
Gpr157	269604	-0.095073	110.76	0.059123	-1.6081	0.10782	0.99964
Fam227a	75729	-0.091877	295.48	0.05715	-1.6077	0.10791	0.99964
Ndufaf3	66706	0.075294	657.84	0.046871	1.6064	0.10819	0.99964
Gm7361	664837	0.065532	17.641	0.040795	1.6064	0.10819	0.99964
Cwf19l2	244672	-0.078406	407.58	0.04884	-1.6054	0.10841	0.99964
Fam167b	230766	0.045035	6.4603	0.028054	1.6053	0.10842	0.99964
Cacna1a	12286	-0.071819	4699.4	0.044747	-1.605	0.1085	0.99964
Cntnap1	53321	-0.075074	9703.5	0.046777	-1.6049	0.10851	0.99964
Cpa4	71791	-0.055656	11.345	0.034686	-1.6046	0.10858	0.99964
Bex2	12069	0.066464	4997.4	0.041424	1.6045	0.10861	0.99964
Ccdc103	73293	-0.090246	50.82	0.056249	-1.6044	0.10862	0.99964
Htra2	64704	0.065404	723.72	0.040777	1.604	0.10872	0.99964
Fam151a	230579	0.024719	1.6736	0.015413	1.6038	0.10876	0.99964
Idua	15932	-0.092146	491.54	0.057527	-1.6018	0.1092	0.99964
Gbp7	229900	0.092106	210.67	0.057524	1.6012	0.10934	0.99964
Nefh	380684	-0.09101	3143	0.056846	-1.601	0.10938	0.99964
Mat2a	232087	-0.071829	6939	0.044869	-1.6009	0.10941	0.99964
Gm12504	623796	0.055452	9.6871	0.034643	1.6007	0.10945	0.99964
Pts	19286	0.089185	476.44	0.055724	1.6005	0.10949	0.99964
Gm5564	433955	0.038848	4.7102	0.024274	1.6004	0.10951	0.99964
Mak16	67920	0.081128	631.72	0.050698	1.6002	0.10955	0.99964
Gabrr2	14409	-0.062351	18.575	0.038965	-1.6001	0.10957	0.99964
Fastkd5	380601	0.094061	188.25	0.058843	1.5985	0.10993	0.99964
Zfyve26	211978	-0.0689	815.75	0.043139	-1.5972	0.11023	0.99964
Stx19	68159	-0.073	23.383	0.04571	-1.597	0.11026	0.99964
Wnt3	22415	-0.084457	118.01	0.05292	-1.596	0.1105	0.99964
Gm3695	100042148	-0.032926	4.2903	0.020631	-1.5959	0.1105	0.99964
Esrrg	26381	-0.090121	996.89	0.056479	-1.5957	0.11056	0.99964
C6	12274	-0.036881	5.4917	0.023115	-1.5955	0.1106	0.99964
Rpl31-ps8	667682	0.073106	1885.2	0.045832	1.5951	0.11069	0.99964
Acbd3	170760	0.063834	1230.2	0.040037	1.5944	0.11085	0.99964
Gfra4	14588	0.073498	974.29	0.046101	1.5943	0.11087	0.99964
Lmntd1	74071	0.074407	28.153	0.046682	1.5939	0.11095	0.99964
Ubr5	70790	-0.085793	7214.7	0.053826	-1.5939	0.11096	0.99964
Lrrc1	214345	0.094284	618.9	0.059153	1.5939	0.11096	0.99964
Gm11578	100042533	-0.064286	42.772	0.040338	-1.5937	0.11101	0.99964
Gtpbp4	69237	0.073933	989.46	0.046393	1.5936	0.11102	0.99964
Plekha3	83435	0.08855	1063.8	0.055574	1.5934	0.11107	0.99964
Shh	20423	-0.094364	130.51	0.059241	-1.5929	0.11118	0.99964
Suds3	71954	0.058121	3028.1	0.036489	1.5928	0.1112	0.99964
Vsig10	231668	-0.090717	74.162	0.056955	-1.5928	0.11121	0.99964
Lrat	79235	0.069772	19.07	0.043841	1.5915	0.1115	0.99964
Sox13	20668	0.090484	366.95	0.056856	1.5915	0.1115	0.99964
Ube2i	22196	0.061975	4161.4	0.038956	1.5909	0.11163	0.99964
Midn	59090	0.081949	2293.6	0.051524	1.5905	0.11172	0.99964
Fkbp7	14231	-0.087267	61.23	0.05487	-1.5904	0.11174	0.99964
Zfp821	75871	0.076187	743.75	0.047911	1.5902	0.1118	0.99964
Nrg4	83961	-0.090241	75.349	0.056757	-1.5899	0.11185	0.99964
Pop7	74097	0.084103	276.47	0.052906	1.5897	0.11191	0.99964
Uqcrq	22272	0.07794	2044.9	0.049035	1.5895	0.11195	0.99964
Gm15580	102638628	-0.052135	8.6835	0.032805	-1.5892	0.11201	0.99964
Lemd3	380664	0.066839	1693.1	0.042058	1.5892	0.11201	0.99964
Lactb	80907	0.081279	488.25	0.051153	1.5889	0.11207	0.99964
Gm5049	269134	-0.03949	4.3013	0.024855	-1.5888	0.1121	0.99964
1700001C19Rik	75462	-0.069333	17.327	0.043647	-1.5885	0.11217	0.99964
Zfp780b	338354	-0.078006	559.94	0.049114	-1.5883	0.11223	0.99964
Pcdhga11	93723	-0.07267	1380.8	0.045756	-1.5882	0.11225	0.99964
Lyn	17096	0.092649	236.24	0.058341	1.588	0.11228	0.99964
Sorl1	20660	-0.056685	10282	0.035695	-1.588	0.11228	0.99964
Gm10155	100043495	0.01681	1.3844	0.010587	1.5878	0.11233	0.99964
Nptx1	18164	-0.0907	5415.3	0.057167	-1.5866	0.11261	0.99964
Alg6	320438	-0.084202	326.02	0.053078	-1.5864	0.11265	0.99964
Fbxo22	71999	0.063333	1023.4	0.039926	1.5863	0.11268	0.99964
Trim30c	434219	0.018611	1.5161	0.011732	1.5862	0.11268	0.99964
Lmo1	109594	0.090261	212.81	0.056911	1.586	0.11273	0.99964
Shf	435684	0.076525	728.99	0.048259	1.5857	0.1128	0.99964
Gpr152	269053	0.030952	3.9088	0.01952	1.5857	0.11281	0.99964
C1qtnf6	72709	-0.092961	77.347	0.058632	-1.5855	0.11285	0.99964
Tspo	12257	0.093588	107.09	0.05905	1.5849	0.11299	0.99964
Wdr38	76646	-0.069241	19.747	0.043702	-1.5844	0.11311	0.99964
Pcdha8	353235	-0.057209	30.396	0.036111	-1.5843	0.11314	0.99964
Il1r2	16178	-0.053327	11.624	0.033668	-1.5839	0.11322	0.99964
Rpl14	67115	0.071233	4556.8	0.044976	1.5838	0.11324	0.99964
Sorbs3	20410	-0.077729	934.66	0.049102	-1.583	0.11342	0.99964
Uprt	331487	-0.093845	211.87	0.059285	-1.5829	0.11343	0.99964
Gapdh-ps15	100042025	-0.01823	1.4667	0.011522	-1.5822	0.11359	0.99964
Rexo2	104444	0.069027	1283.5	0.043638	1.5818	0.11369	0.99964
Zkscan7	382118	-0.090479	111.16	0.057222	-1.5812	0.11383	0.99964
Adh1	11522	0.053967	11.021	0.03414	1.5808	0.11393	0.99964
Spata2l	78779	0.07759	1953.7	0.049088	1.5806	0.11397	0.99964
Rreb1	68750	-0.076893	1173.1	0.048664	-1.5801	0.11409	0.99964
Kdm4d	244694	-0.07422	33.227	0.046979	-1.5799	0.11414	0.99964
Por	18984	-0.063635	2601.3	0.040285	-1.5796	0.1142	0.99964
F12	58992	0.060225	13.845	0.038127	1.5796	0.1142	0.99964
Ermp1	226090	-0.07281	2361	0.046095	-1.5796	0.11421	0.99964
9130401M01Rik	75758	0.083237	631.47	0.052712	1.5791	0.11431	0.99964
Vmn2r88	669149	-0.022143	1.4389	0.014026	-1.5787	0.11441	0.99964
Gm14048	100418329	-0.080155	37.063	0.050787	-1.5783	0.1145	0.99964
Zfand5	22682	0.054095	4539	0.034275	1.5782	0.11451	0.99964
Prep	19072	-0.074926	735.66	0.047476	-1.5782	0.11452	0.99964
Elac2	68626	-0.067399	945.96	0.042712	-1.578	0.11457	0.99964
Tmem14c	66154	0.074605	776.12	0.047287	1.5777	0.11463	0.99964
Ogdh	18293	-0.046406	8530.5	0.029418	-1.5775	0.11469	0.99964
Rspo3	72780	0.088309	268.67	0.05599	1.5772	0.11475	0.99964
Cp	12870	0.093332	496.9	0.059177	1.5772	0.11475	0.99964
Pank2	74450	0.068918	1538.5	0.043697	1.5772	0.11476	0.99964
Gkap1	56278	0.078613	457.23	0.049859	1.5767	0.11486	0.99964
Dcps	69305	0.080124	360.5	0.050825	1.5765	0.11492	0.99964
Fahd1	68636	-0.08111	443.58	0.051479	-1.5756	0.11512	0.99964
Ppp1r12b	329251	0.064502	5023.2	0.040954	1.575	0.11526	0.99964
Sp110	109032	-0.090732	63.668	0.05761	-1.5749	0.11527	0.99964
Maneal	215090	0.072413	1495.7	0.045989	1.5746	0.11536	0.99964
Aldh3b2	621603	0.058301	13.574	0.03704	1.574	0.11549	0.99964
Rer1	67830	0.062313	1427.5	0.039594	1.5738	0.11553	0.99964
L3mbtl3	237339	0.079752	668.45	0.050682	1.5736	0.11558	0.99964
Skap1	78473	0.088683	51.488	0.056377	1.573	0.11571	0.99964
Ptpru	19273	-0.088807	777.99	0.056459	-1.5729	0.11573	0.99964
Kat7	217127	0.055907	2265.6	0.035544	1.5729	0.11574	0.99964
Cope	59042	-0.061551	2269.2	0.039141	-1.5726	0.11582	0.99964
Nmur1	14767	-0.027532	3.5539	0.01751	-1.5724	0.11587	0.99964
Naip6	17952	0.072111	23.465	0.045873	1.572	0.11595	0.99964
Prodh2	56189	-0.068174	16.129	0.043372	-1.5718	0.11599	0.99964
Ifngr1	15979	0.082071	430.81	0.05222	1.5716	0.11603	0.99964
Rab2a	59021	0.046114	6532.2	0.029347	1.5713	0.1161	0.99964
Asphd1	233879	0.069814	799.52	0.044456	1.5704	0.11632	0.99964
Zfp277	246196	0.087101	431.66	0.055479	1.57	0.11642	0.99964
Cers4	67260	-0.065971	1486.1	0.042022	-1.5699	0.11643	0.99964
Zfp345	545471	0.051553	12.049	0.032842	1.5697	0.11648	0.99964
Rpp25l	69961	0.082249	274.04	0.052407	1.5694	0.11655	0.99964
F930015N05Rik	654805	-0.088062	54.555	0.05613	-1.5689	0.11668	0.99964
Nap1l3	54561	-0.062086	1290.4	0.039576	-1.5688	0.1167	0.99964
Fam166b	329831	-0.046205	8.5389	0.029458	-1.5685	0.11676	0.99964
Gm2546	100040001	-0.028628	2.2869	0.018251	-1.5685	0.11676	0.99964
Aen	68048	0.081126	701.69	0.051723	1.5685	0.11677	0.99964
Gm21811	101056094	-0.089552	137.63	0.057098	-1.5684	0.11679	0.99964
Gm15542	100043546	-0.074444	47.755	0.047473	-1.5681	0.11686	0.99964
Foxg1	15228	0.072213	4235.3	0.046056	1.5679	0.11689	0.99964
Trmt2a	15547	-0.075573	898.52	0.048204	-1.5678	0.11693	0.99964
Impact	16210	-0.063066	5902.2	0.040246	-1.567	0.11711	0.99964
Psme3	19192	0.053261	2788.7	0.033995	1.5667	0.11718	0.99964
Phf19	74016	0.075851	35.617	0.048414	1.5667	0.11718	0.99964
Polr3f	70408	-0.071689	792.27	0.045777	-1.566	0.11734	0.99964
Snrpd2	107686	0.077098	1202	0.049235	1.5659	0.11737	0.99964
Trub1	72133	-0.080763	760.26	0.051584	-1.5657	0.11743	0.99964
P2ry13	74191	0.091934	307.92	0.05873	1.5654	0.11749	0.99964
Dusp26	66959	0.071474	2089.8	0.045662	1.5653	0.11752	0.99964
Ubl4a	27643	0.057683	1992	0.036852	1.5653	0.11752	0.99964
Tti2	234138	-0.07276	593.39	0.046486	-1.5652	0.11753	0.99964
Ano3	228432	0.092343	3802.2	0.059002	1.5651	0.11757	0.99964
D130040H23Rik	211135	-0.086346	67.44	0.055178	-1.5649	0.11762	0.99964
Herc4	67345	-0.060077	889.96	0.038397	-1.5646	0.11767	0.99964
Fbxw8	231672	-0.060351	1539.9	0.038578	-1.5644	0.11773	0.99964
Shank3	58234	0.08639	11698	0.055227	1.5643	0.11775	0.99964
Fam13a	58909	-0.086695	389.04	0.055423	-1.5642	0.11776	0.99964
Ganc	76051	-0.081747	364.83	0.052277	-1.5637	0.11788	0.99964
mt-Nd1	17716	0.078875	155110	0.050441	1.5637	0.11789	0.99964
Actr8	56249	0.062691	1133.8	0.040093	1.5636	0.11791	0.99964
Gm2707	100040314	-0.032791	2.8506	0.020974	-1.5634	0.11797	0.99964
Klhl24	75785	-0.054311	2463.8	0.034742	-1.5632	0.11799	0.99964
Galnt15	78754	-0.088533	195.62	0.056637	-1.5632	0.11802	0.99964
Pgc	109820	0.019214	1.2286	0.012292	1.5632	0.11802	0.99964
Gm5177	382450	0.036306	4.5027	0.023227	1.5631	0.11804	0.99964
Plcxd1	403178	0.090213	659.57	0.057723	1.5629	0.11808	0.99964
Gins1	69270	-0.067005	17.303	0.04288	-1.5626	0.11814	0.99964
Wnt5b	22419	0.088473	53.765	0.056629	1.5623	0.11822	0.99964
Lrp1b	94217	-0.089232	2549.5	0.05712	-1.5622	0.11824	0.99964
Sdk2	237979	-0.091755	620.95	0.058736	-1.5622	0.11825	0.99964
Ticam2	225471	0.076044	23.24	0.048683	1.562	0.11828	0.99964
Tox	252838	-0.091617	321.28	0.058655	-1.562	0.1183	0.99964
Mief2	237781	0.083201	358.85	0.053269	1.5619	0.11831	0.99964
Gm11437	628813	0.022351	1.6229	0.014311	1.5619	0.11832	0.99964
Trim43b	666747	-0.058851	14.099	0.037681	-1.5618	0.11833	0.99964
Tnrc6c	217351	-0.06116	3589.2	0.039167	-1.5615	0.1184	0.99964
Lzts1	211134	0.081053	3657	0.051908	1.5615	0.11841	0.99964
Dvl1	13542	0.061933	3291.7	0.039673	1.5611	0.11851	0.99964
Asb1	65247	0.057446	1576.3	0.036808	1.5607	0.11859	0.99964
Gm35060	102638514	-0.044213	6.4528	0.028329	-1.5607	0.11859	0.99964
Dpm3	68563	0.083894	233.88	0.053757	1.5606	0.11861	0.99964
Stim1	20866	0.057548	3197.8	0.036882	1.5603	0.11868	0.99964
Elp2	58523	-0.071508	1929.6	0.045834	-1.5602	0.11872	0.99964
Scn5a	20271	-0.092495	241.85	0.05929	-1.56	0.11875	0.99964
Gpr173	70771	0.073263	458.66	0.046972	1.5597	0.11882	0.99964
Dcaf10	242418	-0.076628	728.77	0.049143	-1.5593	0.11892	0.99964
Cstf1	67337	-0.073032	663	0.046839	-1.5592	0.11895	0.99964
Tspan15	70423	-0.079432	844.08	0.050945	-1.5592	0.11896	0.99964
Tmem126a	66271	0.076565	402.55	0.049109	1.5591	0.11898	0.99964
Ssb	20823	-0.0564	3104.3	0.03618	-1.5589	0.11903	0.99964
Gfra2	14586	-0.092354	730.8	0.059245	-1.5589	0.11903	0.99964
Haghl	68977	-0.078928	1760.3	0.050648	-1.5584	0.11915	0.99964
Scaf4	224432	-0.068362	1236	0.043872	-1.5582	0.11918	0.99964
Ccl24	56221	-0.07434	31.007	0.04772	-1.5578	0.11927	0.99964
Rhou	69581	-0.09195	1634.5	0.05905	-1.5572	0.11943	0.99964
Rap1b	215449	0.070076	1760.4	0.045027	1.5563	0.11964	0.99964
Maz	17188	0.059758	4536	0.0384	1.5562	0.11966	0.99964
Ate1	11907	0.054534	1855.9	0.035048	1.556	0.11971	0.99964
Gm12846	100417687	-0.021801	1.823	0.014015	-1.5555	0.11983	0.99964
Foxc2	14234	0.0655	54.952	0.042111	1.5554	0.11985	0.99964
Ebag9	55960	0.073186	617.54	0.047059	1.5552	0.1199	0.99964
Crtc2	74343	-0.070085	810.35	0.045074	-1.5549	0.11997	0.99964
Tcam1	75870	0.040176	5.4807	0.025847	1.5544	0.12009	0.99964
Bcl2	12043	0.090315	797.94	0.058103	1.5544	0.12009	0.99964
Gm11892	664973	0.039628	6.3395	0.025503	1.5539	0.12022	0.99964
Llph-ps2	100043002	0.092005	155.07	0.059211	1.5539	0.12022	0.99964
Dok5	76829	0.085452	672.12	0.055013	1.5533	0.12035	0.99964
Ppp1r13b	21981	0.063366	2379	0.040801	1.553	0.12041	0.99964
Zfp951	626391	-0.090597	153.46	0.058351	-1.5526	0.12052	0.99964
Rhag	19743	-0.043753	5.3836	0.028184	-1.5524	0.12057	0.99964
Tuba1c	22146	0.073762	28.45	0.047523	1.5521	0.12063	0.99964
1700003E16Rik	71837	0.075901	686.29	0.048908	1.5519	0.12068	0.99964
Mettl7a3	668178	0.03192	3.6147	0.020572	1.5516	0.12076	0.99964
Sdr42e1	74032	-0.091844	200.63	0.059198	-1.5515	0.12079	0.99964
Srprb	20818	0.077698	1096.9	0.050096	1.551	0.12091	0.99964
Dohh	102115	0.0709	1425.9	0.045741	1.55	0.12113	0.99964
Rin3	217835	0.091525	117.1	0.059049	1.55	0.12115	0.99964
Trim16	94092	0.08729	70.591	0.05632	1.5499	0.12117	0.99964
Plin4	57435	-0.060357	394.45	0.038949	-1.5496	0.12123	0.99964
Cx3cr1	13051	0.071975	1508.5	0.046456	1.5493	0.1213	0.99964
Cd300a	217303	-0.091941	154.89	0.059343	-1.5493	0.12131	0.99964
Gp2	67133	0.03534	4.4996	0.022813	1.5491	0.12135	0.99964
Bpifb1	228801	-0.042312	4.9642	0.027315	-1.5491	0.12137	0.99964
Speer4f2	100041749	0.01494	0.75943	0.0096466	1.5487	0.12145	0.99964
Arpc1b	11867	0.084568	695.86	0.054628	1.5481	0.1216	0.99964
Aif1	11629	0.091609	97.46	0.059197	1.5475	0.12173	0.99964
Plppr4	229791	0.071986	8381.7	0.046524	1.5473	0.12179	0.99964
Tnfaip8l1	66443	0.091263	167.99	0.058986	1.5472	0.12181	0.99964
Cstb	13014	0.079974	373.39	0.05171	1.5466	0.12197	0.99964
Rgs22	626596	-0.057772	14.455	0.037373	-1.5458	0.12215	0.99964
Gmcl1	23885	-0.07025	1234.6	0.045454	-1.5455	0.12222	0.99964
Pkp3	56460	-0.029658	2.9572	0.019192	-1.5453	0.12228	0.99964
Gm14412	102640477	-0.082247	39.666	0.053225	-1.5453	0.12228	0.99964
Trp53inp1	60599	-0.088407	399.6	0.057218	-1.5451	0.12232	0.99964
Ccdc57	71276	-0.089867	247.3	0.058166	-1.545	0.12234	0.99964
Tmem88	67020	-0.080019	41.469	0.051801	-1.5447	0.12241	0.99964
Gm9522	671215	-0.023021	2.7223	0.014903	-1.5447	0.12242	0.99964
Folh1	53320	-0.090267	208.34	0.05844	-1.5446	0.12244	0.99964
Ing1	26356	0.081515	1042.9	0.052804	1.5437	0.12265	0.99964
Cd44	12505	0.089444	68.746	0.057999	1.5422	0.12303	0.99964
Herc1	235439	-0.073324	8666	0.04755	-1.542	0.12306	0.99964
Haus2	66296	-0.069065	615.55	0.044802	-1.5416	0.12318	0.99964
Iqsec2	245666	0.056789	6035.8	0.036855	1.5409	0.12335	0.99964
Pnma5	385377	-0.029313	2.4044	0.019024	-1.5408	0.12336	0.99964
Arrdc1	215705	0.091429	124.41	0.059342	1.5407	0.12339	0.99964
Papolg	216578	-0.066574	624.52	0.043237	-1.5397	0.12362	0.99964
Lrp2	14725	-0.060966	20.606	0.039595	-1.5397	0.12363	0.99964
Nanog	71950	-0.063457	15.64	0.041219	-1.5395	0.12368	0.99964
Tstd2	272027	0.083727	433.73	0.054396	1.5392	0.12376	0.99964
Thap4	67026	0.079709	539.94	0.051801	1.5388	0.12387	0.99964
Adamts16	271127	-0.088406	105.09	0.057461	-1.5385	0.12392	0.99964
Jmjd1c	108829	-0.073812	2900.8	0.048008	-1.5375	0.12418	0.99964
St3gal6	54613	0.084976	391.54	0.055277	1.5373	0.12423	0.99964
Sh2d3c	27387	-0.088503	537.54	0.057594	-1.5367	0.12438	0.99964
Rps19-ps4	625929	0.019335	1.1302	0.012586	1.5363	0.12448	0.99964
Prss50	235631	-0.072048	21.642	0.0469	-1.5362	0.12449	0.99964
Dcaf8	98193	-0.043875	4826.5	0.028566	-1.5359	0.12455	0.99964
Dusp19	68082	0.076718	548.08	0.049964	1.5355	0.12467	0.99964
Amigo2	105827	0.091019	262.66	0.059279	1.5354	0.12468	0.99964
Plxnb1	235611	-0.074723	4717.8	0.048666	-1.5354	0.12468	0.99964
Gm7887	666005	0.086688	151.72	0.056462	1.5353	0.1247	0.99964
Gm7645	100417050	-0.050895	10.964	0.033159	-1.5349	0.12482	0.99964
Mecom	14013	-0.086933	88.658	0.056652	-1.5345	0.1249	0.99964
D8Ertd738e	101966	0.085106	918.15	0.055465	1.5344	0.12493	0.99964
2010106E10Rik	67715	-0.014714	0.74421	0.0095934	-1.5338	0.12509	0.99964
Smug1	71726	-0.08715	634.71	0.056823	-1.5337	0.1251	0.99964
Noxo1	71893	-0.078874	37.272	0.051428	-1.5337	0.12511	0.99964
Itga6	16403	0.076725	1076.3	0.050036	1.5334	0.12518	0.99964
Rpl5-ps1	665407	-0.011882	0.51388	0.007751	-1.533	0.12529	0.99964
Adra1d	11550	-0.090959	149.2	0.059357	-1.5324	0.12542	0.99964
Otof	83762	-0.050325	1583.4	0.032845	-1.5322	0.12547	0.99964
Id1	15901	0.089171	340.48	0.058201	1.5321	0.12549	0.99964
Riok3	66878	0.05455	1675.7	0.035618	1.5315	0.12564	0.99964
Fabp3	14077	0.066104	1131.2	0.043169	1.5313	0.1257	0.99964
[truncated: 15,592 more rows]

## Sheet: S4 - Ctrl 15 v H2O Ctrl
Symbols	EntrezID	logFC	baseMean	lfcSE	stat	P.Value	adj.P.Val
Gnb4	14696	0.22782	2061.5	0.037704	6.0423	1.52e-09	2.67e-05
Pign	27392	-0.25295	1087.2	0.042708	-5.9228	3.17e-09	2.78e-05
Tob2	57259	-0.25923	1205.8	0.044607	-5.8114	6.19e-09	3.63e-05
Synpr	72003	0.35864	3478.6	0.064979	5.5194	3.4e-08	0.00014935
Nwd1	319555	-0.23057	3442.6	0.044609	-5.1687	2.36e-07	0.00082798
Dhtkd1	209692	-0.3178	351.32	0.062088	-5.1185	3.08e-07	0.00090153
Zfp871	208292	-0.27205	1010	0.054851	-4.9597	7.06e-07	0.0017708
Sema6c	20360	-0.27679	555.6	0.056547	-4.8948	9.84e-07	0.0020128
Gm14391	665001	-0.34809	1757.9	0.07125	-4.8855	1.03e-06	0.0020128
Per3	18628	-0.28668	1393.7	0.059445	-4.8227	1.42e-06	0.0022819
Rab2a	59021	0.14226	6759.8	0.029508	4.8209	1.43e-06	0.0022819
Rgs2	19735	0.28485	3373	0.060077	4.7414	2.12e-06	0.0031059
Gpx1	14775	0.20558	1658.1	0.043985	4.6738	2.96e-06	0.0039934
Calb1	12307	0.3328	3122.7	0.07174	4.6389	3.5e-06	0.0042365
Rev3l	19714	-0.24173	1379.7	0.052184	-4.6321	3.62e-06	0.0042365
2410004P03Rik	73667	-0.33352	107.93	0.073403	-4.5437	5.53e-06	0.005515
Hras	15461	0.22027	3832.5	0.048491	4.5424	5.56e-06	0.005515
Zfp369	170936	-0.3142	342.26	0.069222	-4.539	5.65e-06	0.005515
Rsl1d1	66409	0.19331	961.57	0.042931	4.5028	6.71e-06	0.0060443
Nfat5	54446	-0.21145	3052	0.047019	-4.4972	6.88e-06	0.0060443
Lnpep	240028	-0.2831	679.32	0.063206	-4.4789	7.5e-06	0.0062726
Ddit4	74747	-0.25469	2573.4	0.057119	-4.459	8.24e-06	0.0065735
Adam7	11500	-0.19216	7.5534	0.043445	-4.4232	9.73e-06	0.0074248
Mpp1	17524	0.213	814.41	0.048418	4.3991	1.09e-05	0.0079543
Fbxo17	50760	-0.32355	58.066	0.073995	-4.3726	1.23e-05	0.0084857
Zfp618	72701	-0.29661	462.83	0.067944	-4.3656	1.27e-05	0.0084857
Jun	16476	-0.20117	1814.6	0.046147	-4.3593	1.3e-05	0.0084857
Tmem72	319776	-0.27022	4041.8	0.062335	-4.335	1.46e-05	0.0091413
Syne2	319565	-0.20844	977.08	0.048468	-4.3005	1.7e-05	0.0099957
Tcea1	21399	0.13026	2634.4	0.030293	4.3	1.71e-05	0.0099957
Prex2	109294	-0.21372	2373.1	0.049864	-4.286	1.82e-05	0.010304
Mycl	16918	-0.27143	379.36	0.063872	-4.2496	2.14e-05	0.011754
Cbs	12411	-0.24679	913.06	0.058405	-4.2255	2.38e-05	0.012684
Necap1	67602	0.14422	4340	0.03429	4.2059	2.6e-05	0.013415
Zbtb37	240869	-0.25354	835.55	0.060405	-4.1974	2.7e-05	0.013415
Cntrl	26920	-0.26468	506.03	0.063145	-4.1917	2.77e-05	0.013415
Cc2d2a	231214	-0.23742	676.23	0.056704	-4.187	2.83e-05	0.013415
Ptar1	72351	-0.31071	172.65	0.074447	-4.1735	3e-05	0.013681
Ptov1	84113	-0.22896	2468.6	0.054922	-4.1688	3.06e-05	0.013681
Dnah7b	227058	-0.29956	156.41	0.071927	-4.1648	3.12e-05	0.013681
Actg1	11465	0.12805	27298	0.030809	4.1561	3.24e-05	0.013772
Tet1	52463	-0.21694	415.85	0.052248	-4.1521	3.29e-05	0.013772
Tnrc6a	233833	-0.18007	3483.4	0.043429	-4.1463	3.38e-05	0.013801
E030030I06Rik	319887	-0.30445	101.68	0.0736	-4.1365	3.53e-05	0.013842
Rpl22l1	68028	0.20432	1084.8	0.049411	4.1352	3.55e-05	0.013842
Ppp2cb	19053	0.2111	2812.3	0.051182	4.1244	3.72e-05	0.014188
Ola1	67059	0.16506	2119.4	0.04008	4.1181	3.82e-05	0.01427
Adarb2	94191	-0.22757	637.16	0.055504	-4.1001	4.13e-05	0.015111
Amer2	72125	-0.1972	1055.9	0.048238	-4.0881	4.35e-05	0.01529
Uqcrb	67530	0.187	1631.6	0.045744	4.0879	4.35e-05	0.01529
Rgs10	67865	0.2577	541.86	0.063289	4.0717	4.67e-05	0.015807
Vma21	67048	0.18122	1498	0.044516	4.071	4.68e-05	0.015807
Cngb1	333329	-0.28035	30.61	0.069026	-4.0615	4.88e-05	0.016153
Slco5a1	240726	-0.29935	447.27	0.073994	-4.0456	5.22e-05	0.016649
Uggt2	66435	-0.26072	966.12	0.064462	-4.0445	5.24e-05	0.016649
Pacsin2	23970	-0.16594	2422.9	0.041058	-4.0416	5.31e-05	0.016649
Dusp14	56405	0.24568	1104.1	0.060933	4.0319	5.53e-05	0.017042
Cep162	382090	-0.23055	498.79	0.057334	-4.0211	5.79e-05	0.017538
Homer1	26556	0.24099	5559	0.060417	3.9888	6.64e-05	0.019398
Spryd7	66674	0.14984	1289.2	0.037587	3.9865	6.71e-05	0.019398
Col19a1	12823	-0.29431	292.37	0.073848	-3.9853	6.74e-05	0.019398
Btg2	12227	-0.27977	529.53	0.070476	-3.9697	7.2e-05	0.020384
Arl3	56350	0.15705	2681.1	0.039625	3.9635	7.39e-05	0.020588
Atm	11920	-0.25563	570.41	0.064582	-3.9582	7.55e-05	0.020721
Thpo	21832	-0.29436	75.442	0.074534	-3.9493	7.84e-05	0.021021
Pcdh15	11994	-0.25369	593.92	0.064325	-3.9438	8.02e-05	0.021021
Gng10	14700	0.21326	1085.5	0.054074	3.9438	8.02e-05	0.021021
Eml5	319670	-0.25115	2980.8	0.063925	-3.9288	8.54e-05	0.021554
Piezo2	667742	-0.29086	53.876	0.07405	-3.9279	8.57e-05	0.021554
Ube2s	77891	0.15349	1398.4	0.039246	3.9109	9.19e-05	0.021554
Actr3	74117	0.1445	6735	0.036958	3.9097	9.24e-05	0.021554
Cacna1d	12289	-0.18769	1398.8	0.04803	-3.9077	9.32e-05	0.021554
Limd2	67803	0.17548	1627.8	0.044925	3.9061	9.38e-05	0.021554
Ndufs4	17993	0.18005	1186.2	0.046097	3.9059	9.39e-05	0.021554
Sdcbp	53378	0.12489	4029.1	0.031978	3.9055	9.4e-05	0.021554
Etnppl	71760	-0.29112	497.8	0.074542	-3.9054	9.41e-05	0.021554
Arf4	11843	0.16657	2361.2	0.042695	3.9014	9.56e-05	0.021554
Rplp1	56040	0.18546	7940.3	0.047546	3.9006	9.6e-05	0.021554
Cycs	13063	0.16648	2986.7	0.042709	3.8981	9.7e-05	0.021554
Fancm	104806	-0.2423	394.28	0.062334	-3.8871	0.00010146	0.022271
Trpm3	226025	-0.19345	1314.6	0.049918	-3.8754	0.00010643	0.023074
Ppp2r2d	52432	0.13797	1722.6	0.035747	3.8597	0.00011354	0.024069
Marcks	17118	0.24149	5037.7	0.062665	3.8537	0.00011635	0.024069
Dynlt3	67117	0.14479	3195.6	0.037587	3.8521	0.00011712	0.024069
Hnrnpab	15384	0.13161	5076.1	0.034232	3.8446	0.00012075	0.024069
Lemd3	380664	0.16357	1754	0.042551	3.844	0.00012105	0.024069
Cdk6	12571	-0.28173	110.94	0.073357	-3.8405	0.00012278	0.024069
Cops2	12848	0.15	2207.1	0.039061	3.8403	0.00012289	0.024069
Plppr5	75769	0.17001	1653.1	0.044292	3.8383	0.00012387	0.024069
Inpp5f	101490	0.16354	4505.1	0.042637	3.8356	0.00012524	0.024069
Syt4	20983	0.15155	4329.3	0.039518	3.8349	0.00012559	0.024069
Sh3kbp1	58194	0.15008	1658.2	0.039168	3.8317	0.00012725	0.024069
Klhl9	242521	0.14106	2773.2	0.036871	3.8258	0.00013035	0.024069
Gm14296	102639598	-0.18798	1366.9	0.049145	-3.825	0.00013078	0.024069
Fam229b	66337	-0.23594	445.18	0.061702	-3.824	0.00013132	0.024069
Dcun1d1	114893	0.18485	1336	0.048347	3.8235	0.00013159	0.024069
Ccdc63	330188	-0.27934	56.408	0.073285	-3.8117	0.000138	0.024982
Spred1	114715	0.20177	5194.8	0.053041	3.8039	0.00014241	0.025517
Mzt1	76789	0.1587	2003	0.041814	3.7954	0.00014741	0.025894
Kcnip4	80334	0.15717	1230.6	0.041413	3.7953	0.00014746	0.025894
Rpl38	67671	0.1998	1574.3	0.052745	3.7881	0.00015181	0.026394
Gm3052	100040938	-0.27693	283.57	0.07324	-3.7812	0.00015609	0.0267
Prickle4	381104	-0.2795	146.75	0.073935	-3.7803	0.00015661	0.0267
Csmd3	239420	-0.22575	1296.6	0.059949	-3.7656	0.00016612	0.02805
Mcts1	68995	0.21066	650.14	0.055983	3.7629	0.00016795	0.028088
Eif4a1	13681	0.097437	6136.3	0.025928	3.758	0.00017126	0.028371
Ocstamp	74614	-0.26519	40.074	0.070614	-3.7555	0.000173	0.028391
Dok6	623279	-0.24714	774.64	0.065923	-3.7489	0.00017758	0.028874
Elmod2	244548	-0.18753	637.35	0.050277	-3.73	0.00019152	0.030854
Spcs3	76687	0.15663	2200.3	0.042058	3.724	0.00019606	0.031047
Psmb2	26445	0.16463	925.37	0.044211	3.7238	0.00019625	0.031047
Cap1	12331	0.13895	8419.3	0.037382	3.7172	0.00020147	0.031252
Thbs1	21825	-0.27697	77.02	0.07454	-3.7157	0.00020268	0.031252
Acot11	329910	-0.2006	1850.6	0.053992	-3.7154	0.00020289	0.031252
Mtmr6	219135	0.11488	3769.3	0.031078	3.6965	0.00021855	0.032908
Dynlt1c	100040563	-0.22914	503.13	0.061988	-3.6965	0.0002186	0.032908
Btbd8	100503185	-0.27543	69.736	0.074526	-3.6957	0.00021926	0.032908
Pou2f1	18986	-0.18819	1074.2	0.051022	-3.6885	0.00022556	0.033567
Esd	13885	0.15931	1666.9	0.043371	3.6731	0.00023964	0.035164
Stxbp5l	207227	-0.24549	1361.2	0.066848	-3.6724	0.0002403	0.035164
Hs3st4	628779	0.24974	1599.2	0.068089	3.6679	0.00024456	0.035491
Etf1	225363	0.12756	2490.8	0.034803	3.6651	0.00024726	0.03559
Slc6a11	243616	-0.15895	4439.5	0.043437	-3.6593	0.00025292	0.036108
Ptgs2	19225	0.26967	173.27	0.073783	3.6549	0.00025731	0.036438
Csmd2	329942	-0.18795	1876.2	0.051454	-3.6527	0.00025945	0.036448
Tmem30a	69981	0.11839	9883	0.032485	3.6444	0.00026798	0.037347
Ppa1	67895	0.14792	1816.8	0.040662	3.6377	0.00027513	0.038041
Dgkh	380921	-0.22936	944.47	0.063133	-3.6329	0.00028025	0.038447
Stard9	668880	-0.21012	993.5	0.057906	-3.6286	0.00028492	0.038784
Fbxo11	225055	0.11502	3169.3	0.031798	3.6173	0.00029772	0.040165
Cntfr	12804	-0.12621	3322.2	0.034908	-3.6156	0.00029964	0.040165
Reg2	19693	-0.26864	81.71	0.074561	-3.603	0.00031461	0.041852
Ube2d2a	56550	0.11368	4103.3	0.031607	3.5966	0.00032241	0.042568
Cops6	26893	0.13087	3045.7	0.03643	3.5923	0.00032773	0.042948
Nptx2	53324	0.24101	2130.5	0.067157	3.5887	0.00033231	0.043092
Sacs	50720	-0.17149	3067.4	0.0478	-3.5876	0.00033374	0.043092
Tnrc6b	213988	-0.17144	2987.3	0.04791	-3.5784	0.00034569	0.044309
Pnpla3	116939	-0.25987	302.17	0.07277	-3.5711	0.00035546	0.045232
Slc25a14	20523	0.17999	1234	0.050429	3.5691	0.0003582	0.045251
Gfpt2	14584	-0.24828	315.02	0.069634	-3.5656	0.00036309	0.045542
Rpl27a	26451	0.19381	2041.8	0.054452	3.5592	0.000372	0.046329
Tusc3	80286	0.16818	4937.7	0.047282	3.5569	0.00037519	0.046396
Myt1	17932	-0.22577	363.3	0.063709	-3.5438	0.00039434	0.047945
Ccny	67974	0.13497	3724.3	0.038096	3.5428	0.00039583	0.047945
Rpl15	66480	0.16467	3046.4	0.046479	3.5428	0.0003959	0.047945
Mllt3	70122	0.16709	972.52	0.047218	3.5387	0.0004021	0.048362
D10Wsu102e	28109	-0.20265	12692	0.057361	-3.5329	0.00041096	0.049092
Sumo2	170930	0.16094	3485.5	0.045595	3.5298	0.00041589	0.049154
Tmem9b	56786	0.10759	2362	0.030487	3.529	0.00041708	0.049154
Bag4	67384	0.17382	1807.9	0.049316	3.5247	0.00042398	0.049425
Tiam2	24001	0.16196	3009.9	0.045957	3.524	0.00042501	0.049425
Muc6	353328	-0.25274	110.38	0.07176	-3.522	0.00042832	0.049482
Grasp	56149	0.14752	2076.2	0.041909	3.5201	0.00043138	0.04951
Smg1	233789	-0.2112	5688	0.060086	-3.515	0.00043967	0.049867
Ccdc8	434130	-0.22837	178.46	0.065004	-3.5132	0.00044271	0.049867
Zdhhc2	70546	0.14714	1289.1	0.041885	3.513	0.00044301	0.049867
Adamts10	224697	-0.24352	585.96	0.06948	-3.5048	0.00045689	0.05064
Ywhab	54401	0.10577	12524	0.030188	3.5038	0.00045872	0.05064
Rab1a	19324	0.11716	5819	0.033452	3.5024	0.00046113	0.05064
Lrp8	16975	-0.16937	2218.6	0.048361	-3.5022	0.00046142	0.05064
Dsg2	13511	-0.24028	173.7	0.068791	-3.4928	0.0004779	0.052124
Fpgt	75540	0.17765	556.89	0.050924	3.4885	0.00048572	0.05265
Spred2	114716	0.19609	2426.9	0.056268	3.4849	0.00049228	0.053034
Lmbr1l	74775	-0.23199	281.59	0.066612	-3.4828	0.00049628	0.053138
Pdgfrb	18596	-0.19531	932.13	0.056141	-3.479	0.00050334	0.053141
Ube2w	66799	0.15475	1292	0.044485	3.4787	0.0005038	0.053141
Ywhaq	22630	0.11254	10125	0.03236	3.4779	0.00050538	0.053141
Ptp4a2	19244	0.15289	4109.2	0.044011	3.4738	0.0005132	0.053642
Caprin2	232560	-0.23016	293.01	0.066348	-3.469	0.00052249	0.05429
Plxnb1	235611	-0.15133	4600.8	0.04367	-3.4653	0.00052954	0.054699
Tpd52l1	21987	0.24038	539.41	0.069454	3.4609	0.00053835	0.054918
Chmp2b	68942	0.14548	1126.8	0.042044	3.4602	0.00053972	0.054918
Zdhhc14	224454	0.18728	1368.1	0.054135	3.4596	0.00054105	0.054918
Spock3	72902	0.23348	5810.8	0.067704	3.4486	0.0005636	0.056878
Hnrnpa0	77134	0.16925	6825.3	0.049148	3.4436	0.00057405	0.057602
Dync2h1	110350	-0.19688	1236.9	0.057201	-3.4419	0.00057767	0.057636
Mphosph9	269702	-0.17043	827.75	0.049582	-3.4374	0.00058728	0.058264
Rad23b	19359	0.10625	5252.7	0.030923	3.4358	0.00059076	0.05828
Psmb1	19170	0.14002	2190.3	0.040785	3.4331	0.00059669	0.058536
B230307C23Rik	245305	-0.24452	115.95	0.071384	-3.4254	0.000614	0.059899
Fyttd1	69823	0.13143	2047.6	0.038444	3.4188	0.00062906	0.060965
Atxn7	246103	-0.18367	1081.7	0.053754	-3.4169	0.00063346	0.060965
Nckap1	50884	0.12835	14070	0.037584	3.415	0.00063771	0.060965
Frem1	329872	-0.25424	69.272	0.074464	-3.4143	0.00063947	0.060965
Lactb	80907	0.17538	504.88	0.051412	3.4114	0.0006464	0.060965
Itga4	16401	-0.22272	409.61	0.065292	-3.4112	0.00064684	0.060965
Fbn1	14118	-0.25362	239.45	0.074383	-3.4097	0.00065031	0.060965
Zfp239	22685	0.15813	1030.1	0.046423	3.4063	0.00065858	0.060965
Yaf2	67057	0.15493	2068.2	0.045502	3.4048	0.00066207	0.060965
Nanos1	332397	0.18322	1136.2	0.053826	3.404	0.000664	0.060965
Dgka	13139	-0.21783	248.74	0.064028	-3.402	0.00066889	0.060965
Ryr2	20191	-0.18281	4722	0.053752	-3.4009	0.0006716	0.060965
Ppp3r1	19058	0.1491	19286	0.043851	3.4002	0.00067332	0.060965
Lrp1b	94217	-0.19016	2474	0.055926	-3.4001	0.00067353	0.060965
Txn1	22166	0.17189	1037.5	0.050648	3.3938	0.00068927	0.062069
Lss	16987	-0.16455	1371.2	0.048653	-3.382	0.00071962	0.06418
Nrgn	64011	0.19468	12770	0.057566	3.3818	0.00072001	0.06418
mt-Nd4	17719	0.19714	174040	0.058603	3.364	0.00076829	0.068138
Slc4a4	54403	-0.14363	6366.6	0.042775	-3.3578	0.00078555	0.069011
Rpl36a	19982	0.18422	1428	0.054865	3.3577	0.000786	0.069011
Ubr5	70790	-0.17378	7016.2	0.051892	-3.3489	0.00081139	0.070886
Tfcp2l1	81879	-0.19173	424.98	0.057307	-3.3457	0.00082064	0.071339
Tspan13	66109	0.12979	4508	0.03884	3.3416	0.00083307	0.07175
Mdm4	17248	-0.17083	2671.3	0.051164	-3.3388	0.00084155	0.07175
Chd9	109151	-0.10629	6175	0.031843	-3.338	0.00084398	0.07175
Srgap3	259302	-0.10087	10156	0.030226	-3.3373	0.00084588	0.07175
Igsf9b	235086	-0.23106	837.92	0.069235	-3.3373	0.000846	0.07175
Xrn1	24127	-0.16507	1437.1	0.04948	-3.336	0.00084989	0.07175
Mtpn	14489	0.12888	8590.5	0.038651	3.3346	0.00085434	0.071781
Pip5k1a	18720	0.13622	1845.8	0.040879	3.3324	0.00086112	0.072006
Upb1	103149	-0.2477	181.55	0.074533	-3.3234	0.0008894	0.073415
Arntl2	272322	-0.22526	333.09	0.067799	-3.3224	0.00089254	0.073415
Ppp3cb	19056	0.11503	8490.4	0.034625	3.3221	0.00089332	0.073415
Psg16	26436	-0.16084	953.34	0.048419	-3.3217	0.0008947	0.073415
Gm14682	100416300	-0.16725	11.528	0.050429	-3.3166	0.00091124	0.074268
Calm1	12313	0.11289	74324	0.034045	3.3159	0.00091355	0.074268
Nsun7	70918	-0.22881	454.42	0.069149	-3.3089	0.00093659	0.075493
Gm14443	620790	-0.23872	137.06	0.07215	-3.3087	0.00093721	0.075493
Cebpd	12609	-0.24633	134.81	0.074492	-3.3068	0.00094382	0.075678
Npy1r	18166	-0.18376	532.62	0.055627	-3.3034	0.0009552	0.075955
Rbm20	73713	-0.24388	299.31	0.073846	-3.3025	0.00095826	0.075955
Rcc2	108911	0.14626	3357.2	0.044295	3.3019	0.00096025	0.075955
mt-Nd6	17722	0.20917	19764	0.063384	3.3	0.00096685	0.076134
Frmd4a	209630	-0.11844	1786.3	0.035904	-3.2987	0.00097134	0.076146
Bcap29	12033	0.15806	1005.3	0.048042	3.29	0.0010018	0.078182
Gm16223	433882	-0.23101	28.547	0.07025	-3.2885	0.0010074	0.078272
Actr2	66713	0.14054	9650.8	0.042798	3.2839	0.0010239	0.079013
Ube2d3	66105	0.11918	6647.2	0.0363	3.2833	0.0010259	0.079013
Baz2b	407823	-0.15468	1243.4	0.047156	-3.2802	0.0010373	0.079538
Comt	12846	0.14609	2247.7	0.044603	3.2753	0.0010554	0.080574
Zxdb	668166	0.17903	780.9	0.054869	3.2628	0.001103	0.083848
Tcp11l1	320554	-0.18239	614.78	0.055935	-3.2608	0.001111	0.083903
Rps12-ps3	100034727	0.16966	2846.9	0.052062	3.2587	0.0011192	0.083903
Vps13c	320528	-0.21667	2206.5	0.066492	-3.2586	0.0011196	0.083903
Nifk	67949	0.16748	489.81	0.051432	3.2564	0.0011284	0.083903
Vti1b	53612	0.13863	4157	0.042587	3.2552	0.001133	0.083903
Gpm6a	234267	0.12189	24806	0.037453	3.2544	0.0011362	0.083903
Dars	226414	0.12813	1451.6	0.039372	3.2542	0.0011372	0.083903
Set	56086	0.11256	4934.7	0.034626	3.2506	0.0011517	0.084361
Nrg4	83961	-0.24151	70.893	0.07431	-3.25	0.0011539	0.084361
Mettl9	59052	0.13784	2014.3	0.042423	3.2491	0.0011578	0.084361
Rpl29	19944	0.17565	3250.4	0.054102	3.2466	0.001168	0.08442
Szt2	230676	-0.20928	1650.3	0.064467	-3.2462	0.0011695	0.08442
Rab27b	80718	0.18555	1038.9	0.057173	3.2454	0.001173	0.08442
Ppp1cb	19046	0.13528	6466.5	0.041716	3.243	0.001183	0.084787
Rpl30	19946	0.1603	3595.9	0.049484	3.2394	0.0011976	0.085262
1700001J11Rik	72224	-0.1841	13.7	0.056836	-3.239	0.0011993	0.085262
mt-Nd4l	17720	0.15767	26931	0.048715	3.2366	0.0012098	0.085553
Nrg1	211323	-0.18548	410.01	0.057334	-3.2351	0.0012159	0.085553
Edrf1	214764	-0.17088	820.56	0.052828	-3.2346	0.001218	0.085553
Rpl37a	19981	0.18492	2414.8	0.057253	3.2299	0.0012384	0.086447
Eef1a1	13627	0.10247	57684	0.031742	3.2281	0.0012461	0.086447
Ccdc73	211936	-0.19677	325.25	0.060984	-3.2266	0.0012525	0.086447
Phka1	18679	-0.18667	745.96	0.057867	-3.2259	0.0012558	0.086447
Rbbp7	245688	0.1303	2876.8	0.040409	3.2246	0.0012613	0.086447
Zfyve26	211978	-0.15646	789.29	0.048531	-3.2238	0.0012648	0.086447
Ern1	78943	-0.16962	441.55	0.052635	-3.2225	0.0012708	0.086447
Cept1	99712	0.14955	884.68	0.046429	3.2211	0.0012771	0.086447
Pmepa1	65112	0.17662	1942.7	0.054864	3.2192	0.0012856	0.086447
Klhdc7a	242721	-0.1854	1054.1	0.057598	-3.2189	0.001287	0.086447
Aldh1l1	107747	-0.1601	1837.4	0.049746	-3.2184	0.0012893	0.086447
Txnip	56338	-0.19099	651.9	0.059351	-3.218	0.001291	0.086447
Rps26	27370	0.16264	2179.5	0.050555	3.2171	0.0012947	0.086447
Cd300a	217303	-0.22949	146.25	0.071377	-3.2152	0.0013036	0.086671
Mlxip	208104	-0.14199	999.28	0.044219	-3.2111	0.0013224	0.086671
1110032A03Rik	68721	0.18828	512.41	0.058661	3.2097	0.0013288	0.086671
Acer3	66190	-0.15045	740.52	0.046888	-3.2088	0.0013331	0.086671
Psmd1	70247	0.12386	3135.4	0.038609	3.2081	0.0013363	0.086671
Fxyd7	57780	0.19901	275.26	0.062037	3.2079	0.0013371	0.086671
H3f3b	15081	0.13763	4663.8	0.042913	3.2072	0.0013406	0.086671
Rps29	20090	0.18608	2528.4	0.058045	3.2058	0.0013467	0.086671
Zfp472	224691	0.23691	91.68	0.073918	3.205	0.0013506	0.086671
Gm3257	100041293	-0.21658	48.328	0.067577	-3.2049	0.0013512	0.086671
Odf3b	70113	-0.16173	13.451	0.050467	-3.2046	0.0013524	0.086671
Gm11578	100042533	-0.16605	35.648	0.051889	-3.2001	0.0013739	0.087212
Eif3e	16341	0.13204	1726	0.041265	3.1998	0.0013752	0.087212
Ifi47	15953	0.21195	20.242	0.066257	3.1988	0.0013798	0.087212
Dna2	327762	-0.23759	60.183	0.074277	-3.1987	0.0013807	0.087212
Myl6	17904	0.13595	4255.4	0.042518	3.1975	0.0013862	0.087246
Ccdc144b	241943	-0.23829	146.25	0.074569	-3.1955	0.0013959	0.08751
Sec14l1	74136	0.12594	8222.2	0.039437	3.1934	0.0014063	0.08751
Rpain	69723	-0.20145	327.08	0.063085	-3.1933	0.0014067	0.08751
Psmd6	66413	0.1121	1633.3	0.035127	3.1913	0.0014164	0.08751
Khdrbs1	20218	0.098466	3833.2	0.030856	3.1911	0.0014172	0.08751
Arpc2	76709	0.11663	5203.8	0.036556	3.1905	0.0014203	0.08751
Amotl2	56332	-0.18108	834.19	0.056796	-3.1883	0.0014313	0.087681
Cfap36	216618	0.11524	2277.7	0.036169	3.186	0.0014423	0.087681
Gapdh	14433	0.16496	32457	0.051789	3.1853	0.001446	0.087681
Atl1	73991	0.12477	3434.8	0.039178	3.1848	0.0014488	0.087681
Lipe	16890	-0.18973	457.64	0.05958	-3.1845	0.00145	0.087681
Ankrd53	75305	-0.23708	63.238	0.074463	-3.1839	0.001453	0.087681
4930503L19Rik	269033	-0.20342	334.88	0.063937	-3.1815	0.0014649	0.088035
Hacl1	56794	-0.2072	216.15	0.065162	-3.1799	0.0014735	0.088035
Rpl10-ps3	100043346	0.19408	3427.5	0.061037	3.1798	0.0014739	0.088035
P2ry12	70839	0.15939	845.53	0.050164	3.1774	0.001486	0.088454
Rpl4	67891	0.1016	11055	0.032007	3.1744	0.0015014	0.089068
Spry2	24064	0.13339	2067.7	0.042036	3.1733	0.001507	0.0891
Ppp2ca	19052	0.14046	11790	0.044301	3.1706	0.0015211	0.089633
Uqcrfs1	66694	0.11531	2464	0.036396	3.1681	0.0015341	0.090098
Trappc6b	78232	0.14611	1921.6	0.046202	3.1625	0.0015642	0.091559
Fam171a1	269233	0.1372	3345.6	0.043453	3.1575	0.0015913	0.092715
Aff2	14266	-0.22828	197.31	0.072312	-3.1569	0.0015945	0.092715
Ankrd23	78321	-0.23514	97.498	0.074558	-3.1538	0.0016115	0.093395
Rps4x	20102	0.12211	5536.2	0.038754	3.1509	0.0016279	0.094031
Gm7536	665189	0.17823	2307.6	0.056631	3.1472	0.0016482	0.09489
mt-Nd2	17717	0.18817	111620	0.059822	3.1455	0.0016582	0.095019
2700049A03Rik	76967	-0.20195	240.39	0.064219	-3.1448	0.0016621	0.095019
Arcn1	213827	0.096027	3240.5	0.030566	3.1416	0.0016803	0.095019
Cct4	12464	0.11433	2441.9	0.036393	3.1416	0.0016803	0.095019
Chrm1	12669	0.12748	4580.8	0.040579	3.1416	0.0016805	0.095019
Xkr4	497097	-0.20452	1227.4	0.065111	-3.1412	0.0016829	0.095019
Ghitm	66092	0.093813	12740	0.029891	3.1385	0.0016982	0.095382
Gm19085	100418229	-0.14575	8.1618	0.046445	-3.1382	0.0017001	0.095382
Psmg2	107047	0.19134	284.72	0.061014	3.136	0.0017126	0.095486
Pdpr	319518	-0.14785	1025	0.047162	-3.1349	0.0017188	0.095486
Serp2	72661	0.1714	1420.7	0.054682	3.1345	0.0017214	0.095486
Gm17970	100416211	-0.20041	24.745	0.063963	-3.1332	0.0017293	0.095486
Paqr3	231474	-0.16974	575.15	0.054194	-3.132	0.001736	0.095486
Jmjd1c	108829	-0.14315	2833.2	0.045712	-3.1316	0.0017385	0.095486
Ywhae	22627	0.10736	17137	0.034288	3.1312	0.0017411	0.095486
2510009E07Rik	72190	0.16559	2490.9	0.052895	3.1304	0.0017455	0.095486
Dnajb6	23950	0.11312	4010.5	0.036152	3.1289	0.0017546	0.095609
2610005L07Rik	381598	-0.20871	1679.5	0.066732	-3.1275	0.0017629	0.095609
Gpbp1	73274	0.13307	2716.7	0.042549	3.1273	0.0017641	0.095609
Nsa2	59050	0.13946	1148.8	0.044687	3.1208	0.0018038	0.097463
Casz1	69743	-0.1996	400.16	0.063985	-3.1194	0.0018119	0.097599
Vcan	13003	-0.1667	822.46	0.053454	-3.1185	0.0018175	0.097602
Dtwd1	69185	0.21366	167.23	0.068535	3.1175	0.0018237	0.097635
Psme3	19192	0.10364	2836.5	0.033258	3.1161	0.0018327	0.097816
Crlf1	12931	-0.22782	52.696	0.073261	-3.1097	0.0018725	0.099437
Ddo	70503	-0.22138	159.29	0.071214	-3.1087	0.0018793	0.099437
Kcnv1	67498	0.1739	1956.2	0.055944	3.1086	0.00188	0.099437
Tlk1	228012	0.11136	2808.9	0.03584	3.107	0.0018897	0.099647
Rbm38	56190	-0.22923	94.566	0.073829	-3.1049	0.0019032	0.10006
Dnaja2	56445	0.093072	5332.9	0.029995	3.103	0.001916	0.10014
Rps23	66475	0.14507	3003	0.046754	3.1029	0.0019161	0.10014
Ndufa4	17992	0.14449	3475.9	0.046585	3.1017	0.0019243	0.10027
Rpl23	65019	0.14821	3359.3	0.047822	3.0991	0.0019409	0.10083
Ube2a	22209	0.14659	843.08	0.047356	3.0955	0.0019646	0.10162
1700109H08Rik	77036	-0.23049	111.53	0.074478	-3.0948	0.0019694	0.10162
Dmxl2	235380	-0.13228	6895.2	0.042751	-3.0942	0.0019734	0.10162
Alms1	236266	-0.20397	419.25	0.065952	-3.0927	0.0019837	0.10185
Chka	12660	-0.1676	2396.9	0.054222	-3.091	0.0019947	0.10212
Cep350	74081	-0.10855	2228.2	0.035149	-3.0884	0.0020123	0.10272
Gm5316	102634348	-0.22961	94.502	0.074389	-3.0866	0.0020243	0.10293
Plk2	20620	0.1339	7167.3	0.043388	3.0861	0.0020281	0.10293
Myl12b	67938	0.10753	4011.6	0.034891	3.0819	0.002057	0.10356
Ppp1r11	76497	0.13205	1171	0.042853	3.0814	0.00206	0.10356
Chn1	108699	0.088825	25735	0.028837	3.0802	0.0020685	0.10356
Chchd2	14004	0.13434	4967.9	0.043623	3.0795	0.0020732	0.10356
Mrpl47	74600	0.16249	418.28	0.052789	3.0781	0.0020831	0.10356
Lyz2	17105	0.21179	166.4	0.06881	3.0779	0.0020844	0.10356
Exoc6	107371	0.18797	868.14	0.061084	3.0772	0.0020894	0.10356
Gm14226	100462662	-0.22699	121.65	0.073772	-3.0769	0.0020918	0.10356
Pla2g4e	329502	-0.22799	158.74	0.074127	-3.0756	0.0021007	0.10356
Prim1	19075	-0.20645	169.13	0.067137	-3.0751	0.0021041	0.10356
Ltbp4	108075	-0.18089	1925.6	0.058827	-3.075	0.0021054	0.10356
Mmp19	58223	-0.22136	39.387	0.07203	-3.0732	0.0021181	0.10389
Acrbp	54137	-0.22517	217.46	0.073311	-3.0714	0.0021307	0.10422
Fam110a	73847	-0.21409	127.2	0.069738	-3.0699	0.0021414	0.10445
Sucla2	20916	0.12053	4000.3	0.039297	3.0671	0.0021612	0.10447
Ube2t	67196	-0.22736	67.269	0.074157	-3.0659	0.0021705	0.10447
Coro1a	12721	0.15876	1654.9	0.051795	3.0653	0.0021749	0.10447
Gabarapl1	57436	0.096199	15925	0.031384	3.0652	0.002175	0.10447
Mrpl20	66448	0.14683	608.27	0.047919	3.0642	0.0021824	0.10447
Ntan1	18203	0.15051	874.43	0.049118	3.0642	0.0021825	0.10447
Dnttip2	99480	0.13878	643.21	0.045302	3.0635	0.0021879	0.10447
Rnf11	29864	0.13094	5955.3	0.042757	3.0625	0.0021951	0.10447
A830010M20Rik	231570	0.13295	3060.4	0.043413	3.0625	0.0021953	0.10447
Atp6ap2	70495	0.12339	6459.5	0.040309	3.061	0.0022058	0.10469
Abi1	11308	0.11374	3522.4	0.037178	3.0595	0.0022172	0.10494
Kat6a	244349	-0.10151	2827.5	0.03319	-3.0583	0.0022259	0.10494
Traf3ip2	103213	-0.2136	311.38	0.069851	-3.0579	0.0022291	0.10494
Zfp750	319530	-0.12382	5.2625	0.040516	-3.056	0.0022432	0.10511
Olfr287	634104	-0.21147	278.62	0.069206	-3.0557	0.0022457	0.10511
Fam49b	223601	0.11956	4192.1	0.039134	3.055	0.0022506	0.10511
Vkorc1l1	69568	0.11474	1857.8	0.037629	3.0492	0.0022944	0.10676
Nphp3	74025	-0.21401	277.36	0.070199	-3.0486	0.0022995	0.10676
Chst11	58250	0.13528	2177.1	0.044384	3.0479	0.0023043	0.10676
Ythdf1	228994	0.13035	1595.8	0.042812	3.0446	0.0023296	0.10756
Rps5	20103	0.16024	3097.5	0.05265	3.0434	0.002339	0.10756
Mmd	67468	0.16212	5166.6	0.053272	3.0433	0.0023399	0.10756
Smarca5	93762	0.12671	2090.2	0.041708	3.038	0.0023813	0.10918
Zfand5	22682	0.11482	4638.3	0.037807	3.0369	0.0023902	0.10922
Mtx2	53375	0.13802	778.79	0.045455	3.0364	0.0023945	0.10922
Pot1b	72836	-0.197	186.96	0.064908	-3.035	0.0024053	0.10942
Lsm1	67207	0.16704	371.85	0.05509	3.0322	0.0024277	0.11016
Rheb	19744	0.091633	3196.6	0.03024	3.0302	0.0024439	0.11061
[truncated: 17,172 more rows]

## Sheet: S5 BDPP 15 v H2O Ctrl
Symbols	EntrezID	logFC	baseMean	lfcSE	stat	P.Value	adj.P.Val
[truncated: 17,500 more rows]

[truncated: 10 more sheets: S6 - Ctrl 15 v H2O Ctrl G Prof, S7 - BDPP 15 v H2O Ctrl G Prof, S8 - Enrichr TF Predictions, S9 - G Prof of morphine groups, S10 - Phylum changes, S11 - Genus changes, S12 - PiCRust, S13 - Cladogram Key, S14 Phyla Correlation Matrix , S15 GenusCorrelation Matrix]
